# Supplementary material for: Natural Variation in the Yeast Glucose-Signaling Network Reveals a New Role for the Mig3p Transcription Factor
Source: G3 (Bethesda). 2012 Dec 1;2(12):1607–12. doi: 10.1534/g3.112.004127 (PMC3516482; doi:10.1534/g3.112.004127)
Supplement: Supporting Information [file supp_2.12.1607_FileS1.xlsx]

## Sheet: YPS163mig3 vs YPS163 basal
ID	p-values YPS163 mig3 vs. YPS163	q-values YPS163 mig3 vs. YPS163	YPS163 mig3 vs. YPS163 basal #1	YPS163 mig3 vs. YPS163 basal #2	YPS163 mig3 vs. YPS163 basal #3
15S_rRNA	0.514307	0.306215	0.0795	-0.3353	0.01538
21S_rRNA	0.19742	0.174272	0.75035	-0.28558	0.52198
ICR1	0.279638	0.215648	0.04035	0.03743	0.24806
LSR1	0.024127	0.0601777	0.58397	0.24639	0.22767
NME1	0.22582	0.187977	0.04774	-0.06301	-0.68474
NTS1-2	0.00528983	0.0328852	-0.40644	-0.33088	-0.41638
NTS2-1	0.104658	0.123899	0.92613	-0.14848	0.54334
NTS2-2	0.137453	0.143482	0.07193	0.07727	0.46001
PWR1	0.0138413	0.047517	-1.42947	-0.34962	-0.7468
Q0045	0.138848	0.144116	0.11979	0.03756	0.41088
Q0050	0.00419234	0.0313953	2.19601	0.70769	1.9944
Q0055	0.191038	0.170781	0.62832	-0.13894	0.26064
Q0070	0.121801	0.134888	1.39185	-0.24411	0.65428
Q0075	0.472238	0.292279	-0.13157	-0.71395	0.34395
Q0080	0.0311247	0.0691261	1.18332	0.03311	1.34187
Q0085	0.0606675	0.0952341	-0.01179	0.68772	1.49046
Q0105	0.0165202	0.0504781	0.24691	1.27053	0.75703
Q0110	0.0313128	0.0692706	1.28711	0.05284	0.97458
Q0115	0.000332511	0.0145164	1.64056	1.21938	1.04062
Q0120	0.0172877	0.0511331	0.9371	0.1538	0.98459
Q0130	0.0778762	0.106266	-1.34194	-0.55668	0.04911
Q0140	0.103796	0.123329	0.6088	-0.08789	2.22578
Q0250	0.000552532	0.0161352	0.77124	0.68289	0.99856
Q0275	0.00372302	0.0310372	0.37904	0.68205	0.86464
RDN37-1	0.391305	0.260809	0.02788	-0.62344	0.11369
RDN37-2	0.615687	0.341919	0.21197	-0.47332	0.01415
RDN5-1	0.0369647	0.0745637	0.91827	1.50576	0.05398
RDN5-2	0.182834	0.166688	0.07826	-0.13684	-1.32907
RDN5-3	0.562246	0.324736	0.95697	0.43835	-0.75853
RDN5-4	0.685359	0.364501	0.30218	0.21596	-0.84543
RDN5-5	0.719832	0.376246	0.2088	0.37771	-0.89781
RDN5-6	0.453333	0.284597	-0.03579	0.2921	-0.81432
RPR1	0.088168	0.112478	0.50287	0.01292	0.25664
RUF20	0.640149	0.350506	-0.25834	-2.02424	1.32804
SCR1	0.770335	0.391348	0.31971	-0.25779	-0.19344
snR10	0.365996	0.251386	-0.3879	0.29863	-0.42623
snR11	0.0639007	0.0970166	0.14921	0.55773	0.14494
snR13	0.00285754	0.0276854	0.9515	1.83389	0.88163
snR14	0.127014	0.137836	-0.26674	0.03844	-0.41814
snR161	0.330983	0.237232	0.72663	-0.08707	-0.0296
snR17a	0.651416	0.354184	0.3692	-0.13335	-0.49779
snR17b	0.843048	0.413077	0.44671	-0.02232	-0.32097
snR18	0.0739815	0.103625	0.94215	0.12028	0.21631
snR189	0.943833	0.439477	0.40822	-0.44931	0.08127
snR19	0.0417738	0.0787854	0.46025	0.83235	0.06816
snR190	0.016314	0.0502915	0.20674	0.39581	0.32516
snR191	0.425301	0.274277	-0.3218	0.57488	0.23683
snR24	0.0100225	0.0416268	0.22174	0.5359	0.48902
snR3	0.0546623	0.0908893	0.2257	0.54394	0.10577
snR30	0.696589	0.368901	-0.0159	-0.16478	0.07049
snR32	0.0308343	0.0689237	0.61874	0.26697	0.1794
snR33	0.00691903	0.0361126	0.99153	1.86053	0.61966
snR34	0.382388	0.257365	0.50956	0.30848	-0.30527
snR35	0.0677653	0.099592	0.36732	1.12851	0.06662
snR36	0.00388469	0.0311183	0.74686	1.48693	0.69164
snR37	0.00306489	0.0282532	0.54818	0.36129	0.59265
snR4	0.0862635	0.11129	0.43936	0.6149	-0.06131
snR40	0.83158	0.40943	0.84432	-0.35951	-0.30434
snR42	0.554988	0.322041	-0.2623	1.04194	-0.2261
snR43	0.271164	0.21095	-0.0343	0.1099	-0.8904
snR44	0.207997	0.179186	-0.10773	0.15405	0.76877
snR45	0.17261	0.16212	0.2449	0.61656	-0.10692
snR46	0.096995	0.118627	0.15452	0.06559	0.43203
snR47	0.0643683	0.0971666	0.86158	0.20563	0.14695
snR49	0.0268284	0.0638799	0.12266	0.38663	0.4572
snR5	0.404465	0.266795	-0.16636	0.92944	-0.09409
snR50	0.0975314	0.118845	0.66011	0.01871	0.22186
snR51	0.447882	0.28253	-0.45521	0.00102	0.11408
snR52	0.436057	0.2779	0.04296	0.22248	-0.85441
snR54	0.0850621	0.110571	-0.1655	0.90389	0.79579
snR55	0.00819405	0.0384667	0.43684	1.43943	0.83146
snR56	0.121068	0.134643	0.42503	0.1861	0.01027
snR58	0.00250044	0.0260023	0.50435	0.5751	0.39625
snR6	0.0269462	0.0641047	2.03569	1.97004	0.0718
snR60	0.794229	0.397641	-0.10829	-0.17476	0.39987
snR63	0.40486	0.266992	0.33813	-0.07988	0.04695
snR64	0.00649698	0.0349034	1.40275	1.93631	0.53751
snR65	0.505545	0.303879	-0.24047	-0.38944	0.2937
snR66	0.0411486	0.0780702	0.69435	0.12467	0.30278
snR67	0.10146	0.121657	-0.11314	-0.53927	-0.09206
snR68	0.99392	0.45177	-0.04392	-0.05031	0.09225
snR7-L	0.0802482	0.107628	-0.9205	0.14335	-0.74923
snR70	0.00233904	0.025686	0.73153	0.87497	0.43607
snR71	0.0606713	0.0952341	-0.18107	-0.27239	-0.14013
snR72	0.0073469	0.0368736	0.27895	0.40821	0.52659
snR75	0.809291	0.402135	0.12214	-0.08233	-0.10874
snR76	0.000663497	0.0170415	-0.89454	-0.91314	-1.40875
snR77	0.31621	0.231476	0.65622	0.27124	-0.27826
snR78	0.546652	0.31873	0.12502	-0.28409	0.47556
snR79	0.00513067	0.0328852	1.59017	0.61275	0.85993
snR8	0.754594	0.386479	0.26066	0.01623	-0.42834
snR80	0.248615	0.199572	-0.06396	0.49504	0.09377
snR81	0.0327879	0.0709334	-0.18284	-0.59557	-1.35881
snR82	0.328346	0.236161	0.06053	0.02144	-0.60843
snR83	0.0693406	0.100431	0.20609	0.43704	0.07882
snR84	0.110995	0.128304	0.24516	0.60435	-0.02083
snR85	0.0674041	0.099328	0.70785	1.24504	-0.08188
snR86	0.362274	0.250269	-0.01528	-0.07906	-0.14893
snR87	0.734174	0.380207	-0.47305	0.84626	-0.72767
snR9	0.910632	0.432511	0.43525	-0.08301	-0.29504
SRG1	0.390325	0.260541	0.32139	-0.10716	0.10133
tA(AGC)K2	0.880893	0.424329	0.02464	0.42468	-0.36952
tA(UGC)A	0.467862	0.290468	0.72624	-0.2177	-1.54338
tA(UGC)E	0.892103	0.4272	1.11173	0.30898	-1.22548
tA(UGC)G	0.793331	0.397586	0.96809	-0.12852	-1.18319
tC(GCA)P2	0.583029	0.331873	-0.12709	1.52407	-0.63279
tD(GUC)I1	0.36414	0.251061	0.9563	1.19869	-0.857
tD(GUC)I2	0.926344	0.435694	0.62214	0.39638	-1.12582
tD(GUC)J3	0.113008	0.129432	0.91098	0.79234	-0.2395
tD(GUC)K	0.0510187	0.0879256	1.24723	1.33705	-0.11342
tD(GUC)L1	0.179502	0.165565	1.05394	1.66422	-0.59793
tD(GUC)L2	0.0671341	0.099178	1.06849	1.37461	-0.17391
tD(GUC)O	0.899397	0.429121	1.10753	-0.306	-0.9643
tE(UUC)C	0.44102	0.279921	0.6146	-0.05694	-0.12372
tE(UUC)E2	0.00986659	0.0413547	0.66852	0.7292	0.22426
tE(UUC)E3	0.259045	0.204007	0.66623	0.11337	-0.12215
tE(UUC)I	0.52942	0.312267	0.54295	0.34494	-0.45378
tE(UUC)J	0.358215	0.24834	0.58052	0.88889	-0.55958
tE(UUC)K	0.893298	0.427474	0.48967	0.26963	-0.65657
tE(UUC)L	0.149211	0.149941	1.16796	-0.00725	0.14684
tE(UUC)M	0.4495	0.283166	0.61351	0.50947	-0.51232
tE(UUC)P	0.164623	0.158356	1.04112	0.06004	0.03326
tE(UUC)Q	0.675164	0.361601	0.80477	X	-0.4849
tF(GAA)B	0.156182	0.153959	0.35752	0.88985	-0.16666
tF(GAA)D	0.332305	0.237887	0.58529	0.6699	-0.45195
tF(GAA)F	0.913409	0.433097	-0.14047	0.70937	-0.48486
tF(GAA)G	0.0784414	0.106718	0.29125	1.28726	0.11086
tF(GAA)H1	0.697423	0.368931	-0.16379	0.17214	-0.13723
tF(GAA)H2	0.0221063	0.0578548	0.19262	0.52157	0.28983
tF(GAA)P1	0.176839	0.164293	-0.1378	0.05939	-0.95756
tF(GAA)P2	0.683676	0.36387	-0.06775	0.53267	-0.80972
tF(GAA)Q	0.0444296	0.0816433	0.50856	0.87037	0.04387
tG(GCC)D2	0.596543	0.335943	0.17465	0.93388	-0.59932
tG(GCC)F1	0.123354	0.13595	0.59182	0.90817	-0.20652
tG(GCC)G2	0.227629	0.18869	0.40965	0.32664	-0.15878
tG(GCC)M	0.94619	0.440019	0.20596	0.6475	-0.92062
tG(GCC)O2	0.573626	0.328907	0.41322	-0.26692	-0.49893
tH(GUG)E1	0.611938	0.34063	-0.3071	0.62262	0.00101
tH(GUG)K	0.0426242	0.0798762	-0.47524	-0.04681	-0.73334
tH(GUG)M	0.0126918	0.0450175	-1.15861	-0.2277	-1.13491
tI(AAU)B	0.0581888	0.0934931	0.90964	1.72414	-0.05524
tI(AAU)G	0.109178	0.126849	0.70492	2.71797	-0.12467
tI(AAU)I1	0.0115984	0.0434779	1.74933	0.76011	0.54773
tI(AAU)N1	0.0143635	0.0482102	1.42849	1.72495	0.26705
tI(UAU)D	0.0995623	0.120387	0.66407	0.45436	-0.09516
tI(UAU)L	0.0146527	0.0482102	0.40185	1.0424	0.38007
tK(CUU)G3	0.165668	0.158985	0.26701	0.96911	-0.13348
tK(CUU)P	0.053156	0.0898597	0.43099	1.00847	0.06492
tK(UUU)D	0.472871	0.292585	0.38488	0.99389	-0.63183
tK(UUU)G1	0.00134887	0.0214228	1.18112	1.00277	0.59744
tK(UUU)G2	0.643133	0.351649	0.4192	0.01056	-0.79328
tK(UUU)K	0.00198895	0.0237408	0.55237	0.5411	0.42014
tK(UUU)L	0.0010086	0.0188365	0.65309	0.60184	0.91714
tK(UUU)O	0.0814276	0.108518	0.09567	0.47621	0.15077
tK(UUU)P	0.906861	0.431408	-0.31036	0.79415	-0.5899
tK(UUU)Q	0.577296	0.329845	0.57143	-0.14328	-0.12072
tL(CAA)C	0.417396	0.27158	-0.49676	0.81031	-1.49376
tL(CAA)G1	0.587854	0.333306	0.16924	0.53625	-0.37556
tL(CAA)G2	0.827408	0.408255	0.27252	0.01562	-0.39004
tL(CAA)G3	0.764284	0.389355	0.06644	0.53595	-0.41628
tL(CAA)K	0.31574	0.231336	0.54015	1.25301	-0.5866
tL(CAA)M	0.560727	0.324357	0.38484	0.17699	-0.28118
tL(CAA)N	0.736646	0.380562	0.04473	0.62156	-0.43708
tL(UAA)B1	0.0558649	0.0917543	0.55852	1.85008	0.17218
tL(UAA)D	0.167941	0.159979	0.43974	0.69723	-0.20332
tL(UAA)K	0.0815966	0.108585	0.81813	1.17771	-0.17298
tL(UAA)L	0.00947481	0.0407256	0.61172	1.1967	0.39808
tL(UAG)L2	0.138491	0.143854	0.24142	1.94744	-0.00416
TLC1	0.00903406	0.0396828	0.37764	0.32267	0.30023
tM(CAU)M	0.00032513	0.0145164	1.70243	1.11975	1.18928
tM(CAU)O1	0.156412	0.154056	0.00634	-0.12553	-0.62131
tM(CAU)P	0.0204859	0.0554646	0.35218	0.48332	0.16646
tN(GUU)F	0.700466	0.369813	0.08976	0.36753	-0.74015
tN(GUU)N1	0.0731302	0.103117	-0.28476	-0.04243	-0.75885
tN(GUU)O1	0.625723	0.345779	-0.25054	1.36378	-0.50349
tN(GUU)P	0.477954	0.293898	-0.29322	0.405	-0.59158
tP(UGG)A	0.219724	0.184754	0.24249	-0.29194	-1.00364
tP(UGG)F	0.0141949	0.048052	0.68638	2.70871	1.20951
tP(UGG)H	0.0308881	0.0689237	-0.34855	-0.39711	-1.37706
tP(UGG)N2	0.00581543	0.033825	1.17367	2.81382	1.21142
tQ(UUG)D2	7.58e-05	0.0109525	1.42794	1.39171	1.10754
tQ(UUG)E1	0.0189487	0.0531497	0.98185	2.31095	0.50958
tQ(UUG)L	0.30902	0.227995	0.30218	1.22571	-0.42715
tR(ACG)K	0.436327	0.277993	0.54756	-0.16536	0.02326
tR(ACG)O	0.084066	0.109848	0.52932	0.82683	-0.09205
tR(CCG)L	0.0330074	0.0711838	1.69937	3.82634	0.38836
tR(UCU)B	0.0355148	0.0734745	0.0655	0.7092	0.50314
tR(UCU)D	0.00150689	0.0216304	0.69097	0.50375	0.51561
tR(UCU)Q1	0.000111123	0.0116507	1.95907	1.35267	1.86333
tS(AGA)G	0.110264	0.127673	0.43029	0.49287	-0.08544
tS(AGA)H	0.163849	0.157859	0.83784	0.31715	-0.15428
tS(AGA)L	0.0139401	0.0476596	0.76005	0.36851	0.28083
tS(AGA)M	0.55268	0.321055	0.34979	0.98976	-0.70383
tS(CGA)C	0.0287285	0.0667259	1.91964	1.37229	0.09303
tS(GCU)F	0.00430877	0.0313953	0.97472	1.0871	0.3989
tS(GCU)O	4.83e-05	0.009528	1.36295	1.22253	1.1447
tT(AGU)C	0.0710218	0.101924	-0.11065	-0.20557	-0.79204
tT(AGU)D	0.364536	0.251061	-0.20098	0.26968	-0.62836
tT(AGU)I1	0.00528131	0.0328852	-0.2985	-0.49223	-0.54236
tT(AGU)I2	0.0988232	0.119868	-0.30657	0.02864	-0.51378
tT(AGU)J	0.914193	0.43317	0.00244	0.58947	-0.67756
tT(CGU)K	0.407418	0.268291	0.16598	X	-0.57816
tT(UGU)G1	0.0620483	0.0960125	0.88083	0.2018	0.16372
tT(UGU)G2	0.0115722	0.0434779	0.86683	1.64885	0.43354
tT(UGU)Q1	0.615193	0.341887	0.26879	-0.03131	-0.07035
tT(XXX)Q2	0.084114	0.109859	0.94202	0.21297	0.08998
tV(AAC)G1	0.0547832	0.0909858	0.92994	1.0988	-0.08854
tV(AAC)G2	0.0674932	0.099406	0.59499	0.41844	-0.01373
tV(AAC)J	0.937646	0.438157	0.29845	0.53297	-0.90596
tV(AAC)K1	0.185687	0.16791	0.65924	0.18135	-0.08781
tV(AAC)K2	0.836768	0.411026	-0.04644	0.72905	-0.51943
tV(AAC)M1	0.0186475	0.0527258	0.90432	0.47328	0.22161
tV(AAC)M3	0.0194456	0.0535995	0.83924	0.78923	0.12913
tV(CAC)D	0.365654	0.251277	0.28074	-0.20445	-0.65293
tV(UAC)D	0.970263	0.446013	-0.19457	0.82386	-0.59551
tW(CCA)G1	0.196645	0.17379	0.02911	0.06821	0.37377
tW(CCA)G2	0.00826774	0.0386019	0.33438	1.12263	1.31945
tW(CCA)P	0.515049	0.306265	0.03981	0.19453	-0.61103
tX(XXX)D	0.0193413	0.0533656	0.61362	1.34878	0.3049
tY(GUA)J1	0.0664147	0.0986111	-0.04522	0.63158	1.27262
tY(GUA)M1	0.0214636	0.0569325	1.34978	2.05782	0.22563
tY(GUA)M2	0.0531407	0.0898597	0.19357	1.1127	0.28239
tY(GUA)Q	0.0174741	0.0514035	-0.82567	-0.15088	-0.69928
YAL001C	0.919383	0.434445	0.01055	0.00488	0.00902
YAL002W	0.0586777	0.0938274	0.14985	0.17919	0.26449
YAL003W	0.0946856	0.117224	-0.34745	-0.33233	0.00659
YAL005C	0.00870035	0.0391309	-0.70199	-0.33795	-0.36439
YAL007C	0.052019	0.0888126	0.0819	0.27044	0.48585
YAL008W	0.249168	0.199782	-0.10135	0.99603	0.04272
YAL009W	0.0581886	0.0934931	0.0391	0.6091	0.33865
YAL010C	0.652139	0.354315	0.27545	-0.23103	0.1356
YAL011W	0.355135	0.246965	0.15623	-0.52446	-0.09519
YAL012W	0.711095	0.372843	-0.06976	0.0104	0.16387
YAL013W	0.119329	0.133225	-0.07147	-0.20801	-0.18357
YAL014C	0.568847	0.3274	0.11279	-0.19314	-0.09686
YAL015C	0.784613	0.395092	-0.03221	0.11611	-0.16457
YAL016W	0.00794773	0.0381576	0.41161	0.29144	0.6332
YAL017W	0.0966031	0.118446	0.1631	0.22582	0.10617
YAL019W	0.00727068	0.0367785	-0.48445	-0.39265	-0.28282
YAL019W-A	9.54e-06	0.0065431	-2.10874	-1.8983	-1.81294
YAL020C	0.846559	0.414353	0.06852	0.36702	-0.34089
YAL021C	0.114934	0.130873	-0.14459	-0.14327	-0.15495
YAL022C	0.0615935	0.0959712	0.28988	0.0514	0.42784
YAL023C	0.0359906	0.0736962	0.20974	0.23122	0.22702
YAL024C	0.0865013	0.111491	-0.15386	-0.12859	-0.22926
YAL025C	0.5529	0.321114	-0.05969	0.07518	-0.19044
YAL026C	0.132507	0.141164	0.19418	0.09287	0.14228
YAL026C-A	0.0285894	0.0665718	-0.11937	-2.27736	-3.11942
YAL027W	0.0655074	0.0978061	1.00468	-0.11736	0.84827
YAL028W	0.446132	0.28192	-0.2454	-0.30247	0.21849
YAL029C	0.513417	0.306191	0.02575	0.17072	-0.01663
YAL030W	0.634828	0.349022	-0.25472	-0.22534	0.27369
YAL031C	0.146978	0.148676	-0.24464	0.00462	-0.24946
YAL032C	0.207079	0.178835	-0.04287	-0.38672	-0.04059
YAL033W	0.0116009	0.0434779	-0.36237	-0.24139	-0.53626
YAL034C	0.46756	0.290346	-0.33172	0.12375	-0.06517
YAL034W-A	0.13892	0.144136	-0.0347	-0.11052	-0.52755
YAL035W	0.0332235	0.0714256	0.37322	0.17807	0.21631
YAL036C	0.162067	0.156663	-0.26023	0.07803	-0.44194
YAL037W	0.00800954	0.0381576	-1.13762	-1.37337	-0.35179
YAL038W	0.0914044	0.114793	-0.23208	-0.47503	-0.02173
YAL039C	0.139316	0.144273	-0.26531	-0.08611	-0.10218
YAL040C	0.416995	0.27158	-0.05924	0.08127	0.2277
YAL041W	0.0121432	0.0442713	-0.37234	-0.30606	-0.2631
YAL042W	0.0909511	0.114538	0.41057	0.37494	-0.02645
YAL043C	0.0178523	0.0518156	-0.40804	-0.17542	-0.38548
YAL044C	0.0272023	0.0644271	-0.34107	-0.13713	-0.51435
YAL044W-A	0.671536	0.360537	-0.18887	0.16957	-0.1229
YAL046C	0.00358662	0.0306614	-0.70472	-0.48378	-1.1083
YAL047C	0.0612471	0.0957546	-0.30361	-0.55022	-0.04446
YAL048C	0.747062	0.383714	0.11194	-0.13553	0.12003
YAL049C	0.792692	0.39735	0.24454	-0.16516	0.01143
YAL051W	0.333547	0.238527	0.19056	-0.00475	0.08818
YAL053W	0.054692	0.0908893	0.11236	0.36975	0.21081
YAL054C	0.00164801	0.0221886	-0.66338	-0.53194	-0.46568
YAL055W	0.653827	0.354741	-0.4011	-0.30036	0.43196
YAL056W	0.026676	0.0637076	0.38833	0.14677	0.32249
YAL058W	0.0897297	0.113521	-0.14085	-0.09795	-0.34316
YAL059W	0.464376	0.289022	0.13397	0.92911	-0.42383
YAL060W	0.0771357	0.105739	0.20241	0.19016	0.13299
YAL061W	0.000621112	0.0166965	-0.5983	-0.87122	-0.81452
YAL062W	0.678777	0.362493	0.57781	X	-0.34273
YAL063C	0.0101426	0.041856	-0.36278	-0.73045	-0.32644
YAL064W	0.483095	0.29558	-0.49782	0.44647	-0.43599
YAL064W-B	0.864612	0.419895	0.11119	-0.90601	0.63027
YAL065C	0.203951	0.177022	-0.00025	-0.22347	-0.16554
YAL068C	0.00477364	0.0322386	-0.97759	-0.40558	-1.17985
YAL069W	0.0241337	0.0601777	-0.51295	X	-0.33699
YAR002C-A	0.420439	0.272487	-0.24666	0.44879	0.20412
YAR002W	0.636206	0.349183	0.11769	0.06824	-0.05903
YAR003W	0.0147589	0.0482102	0.43181	0.21411	0.33343
YAR007C	0.286483	0.218897	-0.11174	0.35521	0.17935
YAR008W	0.194116	0.172577	-0.04914	-0.10845	-0.21964
YAR014C	0.141642	0.145748	-0.02815	-0.12547	-0.42298
YAR015W	0.059	0.0942269	-0.22612	-0.1525	-0.19924
YAR018C	0.00776041	0.0377802	0.39286	0.28226	0.39735
YAR019C	0.205312	0.177921	-0.06083	-0.13467	-0.15035
YAR020C	0.687275	0.365237	-0.11841	-0.35413	0.77856
YAR023C	0.863025	0.419347	0.64685	-0.77308	0.28401
YAR027W	0.243256	0.196984	0.4093	1.48872	-0.42027
YAR028W	0.454404	0.284883	-0.03417	0.14341	0.09576
YAR029W	0.0461962	0.0834925	0.48444	0.16987	0.17255
YAR031W	0.0439121	0.081048	0.1486	0.24346	0.66479
YAR033W	0.948246	0.440635	0.18353	-0.00507	-0.20006
YAR035W	0.117561	0.132456	-0.27333	-0.13121	-0.08339
YAR042W	0.0051648	0.0328852	-0.39747	-0.35465	-0.38533
YAR050W	0.000632896	0.016707	-0.71299	-0.64012	-0.58746
YAR060C	0.265525	0.207603	0.79794	-0.42356	-3.7697
YAR062W	0.020769	0.0559077	-0.58026	-0.39432	-0.15902
YAR066W	0.000347654	0.0145164	0.69931	0.74888	0.69482
YAR068W	0.173736	0.162954	-0.12002	-0.52873	0.0165
YAR071W	0.000878042	0.0182773	-0.57514	-0.63241	-0.5496
YAR073W	0.479164	0.294132	0.77408	-0.12328	-0.15855
YAR075W	0.0249918	0.061151	-0.47917	-0.11171	-0.54701
YBL001C	0.77152	0.391692	-0.09493	0.32654	-0.37308
YBL002W	0.0123057	0.0445695	0.21065	0.44907	0.59575
YBL003C	0.0158184	0.0500313	-0.61453	-0.27266	-0.28486
YBL004W	0.196032	0.17355	0.003	0.1693	0.22501
YBL005W	0.188577	0.169242	-0.0489	0.2912	0.23067
YBL005W-A	0.162701	0.157058	-0.06563	-1.0651	-0.03237
YBL005W-B	0.431832	0.276606	0.00225	-0.64228	0.17654
YBL006C	0.0308137	0.0689237	-0.25662	-0.19071	-0.63113
YBL007C	0.706578	0.371851	0.15896	-0.24909	-0.04003
YBL008W	0.0546402	0.0908893	-0.33786	-0.12801	-0.19433
YBL008W-A	0.409041	0.26878	-0.00758	0.65095	-0.15631
YBL009W	0.506236	0.304047	-0.05241	-0.20717	0.06163
YBL010C	0.491041	0.298513	-0.05862	-0.0216	-0.09339
YBL011W	0.0357936	0.0736962	-0.18587	-0.21496	-0.29074
YBL013W	0.263885	0.206988	-0.01627	-0.27114	-0.06249
YBL014C	0.175086	0.163466	-0.28656	0.01924	-0.19553
YBL015W	0.134314	0.141878	-0.08645	-0.16464	-0.17451
YBL016W	0.0883294	0.112511	-0.10309	-0.30729	-0.1463
YBL017C	0.0722593	0.102551	0.15955	0.16145	0.21464
YBL018C	0.834405	0.410306	-0.31011	0.37196	-0.16499
YBL019W	0.082186	0.109105	-0.13927	-0.53837	-0.10669
YBL020W	0.345229	0.243511	-0.0097	0.01934	0.30884
YBL021C	0.020024	0.0547889	-0.19528	-0.29799	-0.37218
YBL022C	0.0554352	0.0913868	-0.17209	-0.15803	-0.28227
YBL023C	0.0103038	0.0422203	0.33772	0.32936	0.28933
YBL024W	0.180661	0.165879	-0.01447	0.2277	0.22292
YBL025W	0.242827	0.196825	0.23894	-0.45551	-0.46698
YBL026W	0.0039962	0.0312564	-0.65638	-0.35314	-0.79367
YBL027W	0.301593	0.225117	-0.42583	-0.00677	0.01255
YBL028C	0.00365174	0.0308472	-0.5375	-0.45478	-0.89814
YBL029C-A	0.0995858	0.120387	-0.04207	0.41904	0.37843
YBL029W	0.842085	0.412752	0.41295	-0.39335	0.08844
YBL030C	0.0815417	0.108565	0.11889	0.31642	0.13952
YBL031W	0.812912	0.403423	-0.07054	0.05923	-0.04931
YBL032W	0.136211	0.142997	0.41584	-0.05609	0.28417
YBL033C	0.079767	0.107506	-0.15356	-0.10986	-0.64979
YBL034C	0.338376	0.240602	-0.03976	-0.15189	-0.0626
YBL035C	0.933928	0.437462	0.08716	-0.05964	-0.04912
YBL036C	0.932559	0.437462	-0.14525	0.14627	-0.02626
YBL037W	0.379312	0.256489	-0.00831	0.14289	0.10369
YBL038W	0.435651	0.277836	0.08141	-0.19306	-0.12739
YBL039C	0.321947	0.233924	0.00649	0.21499	0.06548
YBL039W-B	0.0987245	0.119868	0.92674	1.57965	-0.27145
YBL040C	0.289601	0.220147	-0.25116	0.31796	0.55716
YBL041W	0.0974511	0.118845	-0.03633	-0.29147	-0.24122
YBL042C	0.0080057	0.0381576	0.38668	0.27369	0.42973
YBL043W	0.136311	0.142997	0.21613	-0.71738	-0.62062
YBL045C	0.425376	0.274277	-0.08464	0.24309	0.09889
YBL046W	0.305651	0.226934	0.12043	-0.03064	-0.74903
YBL047C	0.112641	0.129172	-0.10796	-0.28907	-0.10597
YBL050W	0.0102032	0.0419334	0.27831	0.54282	0.33408
YBL051C	0.222982	0.186352	-0.11565	-0.16371	-0.05383
YBL052C	0.0425831	0.0798537	-0.36218	-0.25683	-0.11944
YBL054W	0.00214833	0.0246776	-0.50904	-0.489	-0.42883
YBL055C	0.256332	0.203032	-0.08116	0.16149	0.35552
YBL056W	0.0957994	0.117886	0.07712	0.14455	0.40739
YBL057C	0.323681	0.23465	0.106	-0.21511	-0.23963
YBL058W	0.0637358	0.0969404	0.42817	0.17146	0.11673
YBL059C-A	0.0631991	0.0967043	-0.6971	0.06904	-0.73449
YBL059W	0.072366	0.102551	-0.25323	-0.46151	-0.04481
YBL060W	0.00545837	0.0330798	-0.47556	-0.33144	-0.37947
YBL061C	0.0488911	0.0858206	-0.16635	-0.19969	-0.2531
YBL063W	0.017182	0.0510158	-0.32912	-0.2206	-0.31063
YBL064C	0.0185495	0.0527174	-0.18671	-0.4142	-0.33047
YBL066C	0.587776	0.333306	-0.13032	-0.12707	0.09868
YBL067C	0.784874	0.395114	-0.01635	-0.1208	0.06433
YBL068W	0.130116	0.139484	0.06465	0.47487	0.09426
YBL069W	0.181734	0.166419	0.07358	0.11294	0.18641
YBL071C	0.742049	0.382427	0.41931	-0.6267	X
YBL071W-A	0.0563767	0.0921822	0.00215	0.58812	0.46224
YBL072C	0.0146852	0.0482102	-0.36582	-0.67167	-0.24186
YBL074C	0.256687	0.203032	0.41996	0.10144	-0.05862
YBL075C	0.147707	0.149042	0.15268	0.22232	0.05464
YBL076C	0.133002	0.141259	0.18925	0.1497	0.08947
YBL078C	0.0505209	0.0874514	0.03948	0.47318	0.39762
YBL079W	0.203296	0.176692	-0.17018	-0.07505	-0.1029
YBL080C	0.673959	0.361237	0.01924	0.02143	-0.15549
YBL081W	0.00769238	0.0377802	-0.36906	-0.52269	-0.29165
YBL082C	0.00309241	0.0282992	0.43997	0.45257	0.40037
YBL084C	0.383841	0.257837	0.00728	-0.21708	-0.04444
YBL085W	0.0521898	0.0889935	-0.29098	-0.31309	-0.08945
YBL086C	0.274399	0.212563	0.12564	-0.28356	-0.27509
YBL087C	0.117372	0.132411	-0.09181	-0.2093	-0.15579
YBL088C	0.474505	0.293129	-0.07463	0.05597	0.24625
YBL089W	0.367377	0.251768	-0.16266	0.27595	0.24515
YBL090W	0.00712433	0.036517	-0.69167	-0.27173	-0.55682
YBL091C	0.427027	0.274939	0.14236	0.43987	-0.20674
YBL091C-A	0.656934	0.355679	0.35722	-0.20062	0.02879
YBL092W	0.00533377	0.0329137	-0.65842	-0.59479	-0.29701
YBL093C	0.265993	0.207869	0.08896	-0.22181	-0.26766
YBL095W	0.226039	0.187977	0.11443	0.46071	-0.0531
YBL097W	0.223939	0.186924	-0.09533	-0.09193	-0.13576
YBL098W	0.169545	0.16057	0.01701	0.20075	0.20202
YBL099W	0.120984	0.134635	0.35095	0.08311	0.10392
YBL101C	0.593703	0.335005	0.13029	-0.08166	-0.22298
YBL102W	0.145876	0.148005	-0.04306	0.37037	0.25181
YBL103C	0.588412	0.333416	-0.0758	0.09052	-0.17403
YBL104C	0.0869424	0.111745	-0.20886	-0.09259	-0.223
YBL105C	0.393714	0.261842	-0.10025	-0.12135	-0.00346
YBL106C	0.183104	0.166749	-0.17899	-0.10963	-0.07995
YBL107C	0.784208	0.394961	-0.01529	-0.17383	0.10812
YBL107W-A	0.0784444	0.106718	-0.37656	-0.58456	0.02324
YBL108C-A	0.00144296	0.0216304	-0.89838	-1.32989	-0.68827
YBL109W	0.00233394	0.025686	-1.52318	X	-1.01483
YBL111C	0.974955	0.446845	-0.11259	0.1109	-0.00697
YBL112C	0.586783	0.333112	-0.01583	0.33837	-0.11603
YBL113C	0.000921491	0.0184658	-0.56284	-0.55332	-0.5942
YBL113W-A	0.105313	0.124427	-0.29139	-0.66607	0.03708
YBR001C	0.0849899	0.110529	-0.1297	-0.11937	-0.32713
YBR002C	0.212601	0.181375	0.07097	0.20241	0.07817
YBR003W	0.953957	0.442017	0.03106	-0.0127	-0.03248
YBR004C	0.167881	0.159977	0.14205	-0.01917	0.46786
YBR005W	0.000972654	0.0187113	1.38015	0.8737	0.81819
YBR006W	0.123514	0.135963	0.5439	-0.01139	0.20102
YBR007C	0.239374	0.195121	0.00814	-0.20611	-0.1545
YBR008C	0.0095927	0.0407996	0.28344	0.33813	0.53833
YBR009C	0.437832	0.278644	0.12594	-0.1703	-0.21992
YBR010W	0.0307929	0.0689237	-0.34493	-0.12917	-0.60088
YBR011C	0.830568	0.409079	0.06607	-0.09532	-0.02654
YBR012C	0.202119	0.176424	-0.64871	0.16493	-0.27953
YBR013C	0.179523	0.165565	-0.36341	-0.27058	0.08117
YBR014C	0.00497209	0.0328776	-0.56169	-0.45504	-0.31749
YBR015C	0.474857	0.293129	-0.09708	0.02309	-0.1157
YBR016W	0.185135	0.167688	0.0919	-0.22094	-0.50393
YBR017C	0.711497	0.372983	-0.0298	0.07291	-0.14539
YBR018C	0.0647669	0.0974221	-0.67906	-0.67974	0.06563
YBR019C	0.187531	0.168966	0.28203	-0.05615	0.25659
YBR020W	0.0147257	0.0482102	-0.18349	-0.68671	-0.86201
YBR021W	0.324347	0.234911	-0.08431	0.12868	0.30608
YBR022W	0.101518	0.121657	0.02228	0.47509	0.2039
YBR023C	0.0397833	0.0766219	0.17886	0.2417	0.23528
YBR024W	0.67618	0.361826	-0.17882	-0.11554	0.51199
YBR025C	0.843249	0.413079	-0.03938	0.14639	-0.16771
YBR026C	0.0359854	0.0736962	0.3035	0.12845	0.32257
YBR027C	0.705326	0.37166	-0.91518	1.53917	-0.05004
YBR028C	0.823739	0.406956	0.19093	-0.17343	0.05543
YBR029C	0.0838963	0.109769	0.02511	0.32395	0.29883
YBR030W	0.140517	0.144897	-0.13744	-0.08477	-0.19958
YBR031W	0.552488	0.321011	-0.04318	-0.35021	0.15743
YBR032W	0.000145223	0.0120815	-2.4852	X	-2.12206
YBR033W	0.352579	0.246236	X	-0.66505	0.15749
YBR034C	0.148437	0.149381	-0.31954	0.05766	-0.31964
YBR035C	0.28216	0.21668	-0.13049	-0.12442	-0.03312
YBR036C	0.0413457	0.0782819	0.25949	0.11791	0.41689
YBR037C	0.241627	0.196372	0.31688	0.32991	-0.13885
YBR038W	0.780929	0.393815	-0.11487	0.1412	0.05387
YBR039W	0.102877	0.122676	-0.21907	-0.11961	-0.13977
YBR041W	0.792512	0.39735	-0.05372	-0.00181	0.12561
YBR042C	0.637552	0.349642	0.16228	0.11404	-0.13048
YBR043C	0.0141022	0.0480342	0.5595	0.32116	0.24412
YBR044C	0.416533	0.27158	0.12769	-0.04023	-0.4497
YBR045C	0.00448743	0.0313953	-0.44169	-0.66575	-1.06644
YBR046C	0.0679096	0.099592	0.53377	0.09161	0.19629
YBR047W	0.100029	0.12087	-0.52794	-1.7192	0.07859
YBR048W	0.0961192	0.118174	-0.48685	-0.63763	0.09629
YBR049C	0.198097	0.174645	0.0471	-0.33574	-0.18547
YBR052C	0.0492595	0.086265	-0.26219	-0.13858	-0.23292
YBR053C	0.00148963	0.0216304	0.45674	0.57042	0.61698
YBR054W	0.0156138	0.0496339	0.60478	0.25478	0.30383
YBR055C	0.57443	0.329117	-0.15334	0.12796	-0.15148
YBR056C-B	0.0179969	0.0519601	1.51866	X	0.60293
YBR056W	0.0696596	0.100605	0.07126	0.24487	0.31506
YBR056W-A	1.22e-05	0.0065431	2.53175	2.23978	2.05833
YBR057C	0.0222608	0.0579828	-0.19685	-0.29411	-0.31413
YBR058C	0.00968492	0.0409051	0.379	0.3865	0.25805
YBR058C-A	0.323922	0.234763	-0.0276	-0.01601	0.49062
YBR059C	0.130158	0.139484	-0.11093	-0.24392	-0.0973
YBR060C	0.678583	0.362493	0.14937	-0.13416	-0.14635
YBR061C	0.108529	0.126369	0.38496	0.15827	0.05005
YBR062C	0.273448	0.212125	0.17942	0.26676	-0.07064
YBR063C	0.023241	0.0593534	0.43327	0.14853	0.35848
YBR065C	0.381532	0.256932	-0.06958	-0.11191	-0.04278
YBR066C	0.0719736	0.102518	0.50717	-0.03123	0.47884
YBR067C	0.0186491	0.0527258	-0.52946	-0.48705	-0.14727
YBR068C	0.0098369	0.0413547	0.42199	0.25108	0.60858
YBR069C	0.126428	0.137679	0.11382	0.07294	0.32386
YBR070C	0.477492	0.293898	-0.25312	0.25743	0.32287
YBR071W	0.281051	0.216433	0.33802	0.26725	-0.14823
YBR072W	0.0497469	0.0865743	0.4906	0.02092	0.79351
YBR073W	0.576357	0.329647	-0.01134	-0.13899	0.00306
YBR074W	0.227697	0.18869	0.09113	0.11808	0.10917
YBR076C-A	0.0644154	0.0971666	-0.02155	0.90503	0.49721
YBR077C	0.102262	0.122276	0.05803	0.15303	0.43875
YBR078W	0.505056	0.303737	-0.01082	-0.11912	0.41267
YBR079C	0.199877	0.175482	-0.07694	-0.04161	-0.29305
YBR080C	0.182056	0.166547	0.15066	0.13204	0.08139
YBR081C	0.133032	0.141259	-0.0878	-0.11114	-0.25803
YBR082C	0.00372639	0.0310372	-0.50065	-0.44878	-0.35478
YBR083W	0.105856	0.124708	-0.08398	-0.16479	-0.24318
YBR084C-A	0.11379	0.130002	-0.14662	-0.58935	-0.04195
YBR084W	0.170912	0.161298	-0.01256	-0.13547	-0.31482
YBR085C-A	0.00295619	0.0278893	0.42536	0.60592	0.84983
YBR085W	0.102643	0.122518	0.76629	-0.08413	0.39957
YBR086C	0.29275	0.221678	-0.21718	-0.19122	0.06561
YBR087W	0.276744	0.214126	0.00821	0.01241	0.40183
YBR088C	0.524817	0.310529	-0.25369	-0.06711	0.10952
YBR089C-A	0.0635849	0.0969257	0.10112	0.63186	0.21251
YBR091C	0.0086337	0.0391132	-0.44571	-0.25691	-0.40335
YBR092C	0.655435	0.355332	-0.09255	0.02235	-0.04312
YBR093C	0.113553	0.129915	-0.22645	-0.11394	-0.12488
YBR094W	0.111839	0.128683	0.05267	0.40003	0.14613
YBR095C	0.0108216	0.0428085	0.31438	0.43913	0.26845
YBR096W	0.786914	0.395743	-0.11217	0.12142	0.06733
YBR097W	0.181685	0.166419	0.00954	0.10958	0.36558
YBR098W	0.409285	0.268812	0.14974	-0.30485	-0.16065
YBR099C	0.00336273	0.0296845	-1.28072	-0.49401	-1.00172
YBR101C	0.0248076	0.0611117	0.23694	0.32152	0.21512
YBR102C	0.0324013	0.0706242	0.197	0.25026	0.24916
YBR103W	0.272235	0.211543	-0.20046	0.08323	-0.27105
YBR104W	0.704953	0.371539	-0.26009	0.08222	0.05159
YBR105C	0.0761847	0.104904	-0.32773	-0.00801	-0.43741
YBR106W	0.589586	0.333737	-0.07722	0.19453	0.04238
YBR107C	0.923887	0.43506	0.13306	0.11833	-0.28706
YBR108W	0.0884918	0.112511	-0.03059	-0.24707	-0.35944
YBR109C	0.0145555	0.0482102	0.22766	0.4822	0.31686
YBR109W-A	0.0375341	0.0747115	-0.3078	-0.12113	-0.61181
YBR110W	0.341769	0.242131	0.0147	0.19721	0.05593
YBR111C	0.296687	0.223366	0.02808	0.25933	0.03348
YBR111W-A	0.529162	0.312254	0.17176	0.00746	-0.4842
YBR112C	0.00579634	0.0337951	-0.38905	-0.35927	-0.35505
YBR114W	0.39904	0.264669	0.37129	0.02509	-0.07239
YBR115C	0.162121	0.156663	0.11698	0.19928	0.08024
YBR116C	0.00164191	0.0221886	-0.85857	-0.89548	X
YBR117C	0.0220395	0.0577902	-0.30005	-0.40828	-0.17858
YBR118W	0.106997	0.125416	-0.20545	-0.30656	-0.03727
YBR119W	0.157607	0.154532	0.05833	-0.23038	-0.44003
YBR120C	0.18001	0.165759	-0.00564	-0.17426	-0.24024
YBR121C	0.623048	0.344579	-0.17877	0.16752	0.18232
YBR122C	0.17425	0.163269	0.17326	0.42525	-0.03976
YBR123C	0.70793	0.372024	-0.07683	0.13205	-0.17001
YBR125C	0.745584	0.383385	0.11224	-0.05219	0.02503
YBR126C	0.0585395	0.0937641	0.33085	0.11198	0.20556
YBR126W-A	0.136908	0.143295	-0.49611	-0.47223	0.13472
YBR126W-B	0.00689786	0.0360707	-0.61931	-0.27584	-0.49064
YBR127C	0.582725	0.331768	0.02426	0.0539	0.05738
YBR128C	0.821548	0.406386	0.42148	-0.64857	0.40112
YBR129C	0.324224	0.234911	-0.2046	-0.14867	0.05074
YBR130C	0.834404	0.410306	-0.04301	-0.00325	-0.00465
YBR131W	0.720088	0.376246	0.01932	-0.09734	-0.01292
YBR132C	0.00326264	0.0291762	0.35374	0.53508	0.53786
YBR133C	0.327251	0.235806	-0.07146	-0.02761	-0.16615
YBR135W	0.00592736	0.0340433	-0.57534	-0.28535	-0.5023
YBR136W	0.342206	0.242196	0.05306	0.15276	0.04632
YBR137W	0.0258678	0.0625143	-0.61514	-0.11041	-0.47534
YBR138C	0.289447	0.220147	0.00567	-0.31154	-0.05056
YBR139W	0.0167974	0.0507801	0.34486	0.19276	0.43817
YBR140C	0.418184	0.271731	-0.02869	0.10426	0.14751
YBR141C	0.0594277	0.0944156	-0.24118	-0.2221	-0.12835
YBR141W-A	0.00321824	0.0290632	0.70429	0.59305	0.36733
YBR142W	0.0395424	0.0764494	-0.26795	-0.1531	-0.25792
YBR143C	0.14883	0.149667	0.15672	0.22497	0.04963
YBR145W	0.00269655	0.02721	0.64043	0.56496	0.38095
YBR146W	0.320075	0.233163	0.65389	-0.23186	0.19077
YBR148W	0.00123191	0.0214052	-0.67115	-1.08773	-0.68681
YBR149W	0.153969	0.152765	0.37548	0.06652	0.07402
YBR150C	0.344843	0.243511	0.02454	0.00916	0.25847
YBR151W	0.342116	0.242194	0.00124	0.24133	0.04378
YBR152W	0.269696	0.209867	0.26974	-0.63949	-0.34741
YBR153W	0.38003	0.256573	-0.00519	0.18302	0.06716
YBR154C	0.0915354	0.114853	-0.15904	-0.11263	-0.23536
YBR155W	0.717705	0.375592	-0.0425	0.00216	0.13724
YBR156C	0.0854243	0.110744	-0.10889	-0.21078	-0.19619
YBR157C	0.139407	0.144273	0.11874	-0.71489	-0.33764
YBR158W	0.193305	0.172112	-0.16262	-0.12978	-0.06541
YBR159W	0.51402	0.306214	-0.07402	0.22269	0.05191
YBR160W	0.41805	0.271731	0.11279	-0.01437	0.11831
YBR161W	0.725579	0.377554	-0.03647	-0.05074	0.18981
YBR162C	0.119812	0.13356	0.0888	0.19324	0.16845
YBR162W-A	0.0684309	0.0997676	-0.65818	-0.4212	0.01738
YBR163W	0.314854	0.230934	-0.1693	-0.02103	-0.08415
YBR164C	0.165932	0.159113	-0.31948	0.04661	-0.24714
YBR165W	0.215672	0.182556	-0.24087	0.01112	-0.15832
YBR166C	0.0601044	0.0948738	0.20363	0.1662	0.19766
YBR167C	0.193192	0.17209	-0.59962	-0.29452	0.15488
YBR168W	0.855786	0.417022	0.17744	-0.44785	0.18032
YBR169C	0.0596856	0.0946611	0.65998	0.39083	0.01634
YBR170C	0.385041	0.25839	0.16844	0.05253	0.01482
YBR171W	0.00248623	0.0260023	0.39863	0.49464	0.54636
YBR172C	0.921227	0.434852	0.21639	-0.01759	-0.16581
YBR173C	0.382841	0.257553	-0.10206	-0.30295	0.09566
YBR175W	0.439441	0.279135	-0.03917	0.25694	0.02612
YBR176W	0.198456	0.174784	0.02899	0.4825	0.04368
YBR177C	0.526232	0.310983	-0.061	0.01399	0.24704
YBR179C	0.327664	0.235949	0.08817	0.28153	-0.0469
YBR181C	0.00172147	0.0222844	-0.48949	-0.5199	-0.47287
YBR182C	0.209668	0.179951	-0.00388	-0.35351	-0.09034
YBR182C-A	0.238466	0.194554	0.54525	-0.03023	X
YBR183W	0.000714083	0.0170415	0.69151	0.57296	0.79748
YBR184W	0.00265489	0.0270952	-0.57349	-0.97168	-0.53161
YBR185C	0.941052	0.438852	-0.06864	-0.17392	0.26972
YBR187W	0.36521	0.251277	-0.37747	0.14731	-0.14619
YBR188C	0.149771	0.150227	0.0423	-0.21009	-0.46205
YBR189W	0.151529	0.151548	-0.19444	-0.21928	-0.02735
YBR190W	0.0676378	0.0995122	-0.09927	-0.70576	-0.21419
YBR191W	0.810347	0.402586	-0.3368	-0.16472	0.37937
YBR191W-A	0.459126	0.286665	-0.09236	-0.30427	1.12344
YBR192W	0.191265	0.170873	0.20412	0.12823	0.04367
YBR193C	0.0851342	0.110612	-0.16642	-0.12803	-0.21548
YBR194W	0.0142383	0.0480801	0.53487	1.32012	0.42258
YBR195C	0.322022	0.233924	0.22729	0.1491	-0.06145
YBR196C	0.0757748	0.104748	0.07881	0.21401	0.30314
YBR196C-A	0.808695	0.401992	-0.12953	-0.54478	0.50953
YBR196C-B	0.169751	0.160643	-0.01814	-1.11578	-0.06446
YBR197C	0.387546	0.259627	0.22123	-0.34936	-0.26994
YBR198C	0.328891	0.236355	-0.13578	-0.05322	-0.06631
YBR199W	0.177532	0.164603	-0.1519	-0.05667	-0.17075
YBR200W	0.231488	0.190731	0.17751	-0.00519	0.18388
YBR201C-A	0.540044	0.316148	-0.03063	0.65208	-0.24105
YBR201W	0.132716	0.141259	-0.37112	-0.00108	-0.19187
YBR202W	0.0755994	0.104748	0.32541	0.23276	0.06425
YBR203W	0.00996445	0.0415113	-0.54978	-0.62006	-0.22068
YBR204C	0.0629933	0.0966679	0.21863	0.12926	0.22743
YBR205W	0.968013	0.445522	-0.0026	0.19783	-0.20896
YBR206W	3.96e-05	0.009528	-1.24262	-1.13344	-1.16873
YBR207W	0.0955353	0.117694	0.45362	0.31069	-0.01956
YBR208C	0.769471	0.391149	-0.05379	0.09542	-0.12283
YBR210W	0.496043	0.300092	-0.17616	0.3208	0.124
YBR211C	0.0748024	0.10419	-0.00439	-0.35135	-0.42668
YBR212W	0.976757	0.44745	0.02948	-0.04705	0.02476
YBR213W	0.415558	0.271309	0.30294	-0.22993	0.29774
YBR214W	0.0384878	0.0755566	0.80692	0.04921	0.54898
YBR215W	0.307373	0.227698	0.16773	-0.3476	-0.2642
YBR216C	0.403157	0.266242	-0.02521	0.00706	0.2985
YBR217W	0.034734	0.0728658	-0.15348	-0.38228	-0.24063
YBR218C	0.0825876	0.109176	0.15359	0.2191	0.14193
YBR220C	0.33101	0.237232	-0.00464	0.1154	0.15814
YBR221C	0.0579108	0.0933563	0.12814	0.19527	0.29695
YBR222C	0.442352	0.2804	0.11792	0.14417	-0.04648
YBR223C	0.0170585	0.0509171	0.36725	0.19138	0.55342
YBR224W	0.601209	0.337394	0.43412	-0.61377	-0.17779
YBR225W	0.458676	0.286514	0.0408	-0.11756	-0.12709
YBR227C	0.0967721	0.118446	0.29576	0.10307	0.13406
YBR228W	0.168123	0.160097	0.43348	0.26477	-0.08459
YBR229C	0.891261	0.426946	0.04493	-0.09036	0.08163
YBR230C	0.00745683	0.0370192	-0.3672	-0.29927	-0.3947
YBR230W-A	0.304318	0.226535	-0.03645	-0.10112	-0.13429
YBR231C	0.621474	0.344055	0.15049	-0.05025	-0.27598
YBR233W	0.414504	0.270879	-0.00082	-0.11712	-0.09634
YBR233W-A	0.024931	0.0611117	-0.11796	-0.67747	-0.98483
YBR234C	0.0125773	0.0448432	0.28563	0.5794	0.29897
YBR235W	0.110595	0.128003	0.14457	0.0735	0.30035
YBR236C	0.0254425	0.0617584	0.33173	0.27137	0.18466
YBR237W	0.524834	0.310529	0.13795	-0.06063	0.09994
YBR238C	0.129685	0.139402	0.15284	0.05918	0.25515
YBR239C	0.399657	0.264768	0.21466	0.03148	-0.00151
YBR240C	0.00585729	0.0338942	-1.17505	-1.77123	-0.54698
YBR241C	0.0163673	0.0502915	0.58293	0.16861	0.46844
YBR242W	0.692921	0.367597	-0.26926	0.44172	-0.40996
YBR243C	0.0354106	0.073371	0.16888	0.2219	0.49273
YBR244W	0.000191401	0.014436	0.833	0.89493	1.05555
YBR245C	0.139784	0.144399	0.08697	0.27527	0.09688
YBR246W	0.828426	0.408537	-0.12455	0.17335	-0.11732
YBR247C	0.93947	0.438529	-0.137	0.0259	0.1332
YBR248C	0.298306	0.223845	0.03475	-0.08949	-0.28966
YBR249C	0.548452	0.319409	-0.01163	0.06063	0.1051
YBR251W	0.129871	0.139484	0.2002	0.14682	0.08878
YBR252W	0.74686	0.383682	-0.283	0.30761	0.11605
YBR253W	0.0293231	0.0671853	0.50428	0.94658	0.13759
YBR254C	0.852936	0.416213	-0.30417	0.1465	0.23596
YBR255C-A	0.00356041	0.0306594	0.3592	0.45498	0.52382
YBR255W	0.171845	0.161789	-0.10216	-0.42795	-0.01301
YBR256C	0.136705	0.143207	-0.388	-0.18403	0.00163
YBR257W	0.00169297	0.0222365	-0.52176	-0.7095	-0.48654
YBR258C	0.444741	0.281395	-0.98645	0.22114	0.10753
YBR259W	0.080571	0.107953	-0.13113	-0.33886	-0.12412
YBR260C	0.668089	0.359533	0.05545	-0.08165	-0.08642
YBR261C	0.45184	0.28397	-0.09336	-0.13542	0.02563
YBR262C	0.156	0.153855	0.45464	0.94798	-0.21845
YBR263W	0.03316	0.0713448	-0.2855	-0.14763	-0.31392
YBR264C	0.298299	0.223845	-0.02924	0.04884	-0.48706
YBR265W	0.610442	0.340142	0.17374	-0.00084	-0.39063
YBR267W	0.33212	0.237816	-0.01013	-0.02034	-0.27976
YBR268W	0.32896	0.236355	0.21202	0.43853	-0.1872
YBR269C	0.195102	0.173004	0.37319	0.06055	0.0378
YBR270C	0.672648	0.360887	-0.03295	-0.05119	-0.01925
YBR271W	0.571961	0.328408	-0.12982	0.18501	0.12516
YBR272C	0.0191009	0.0531728	0.23936	0.72589	0.33529
YBR273C	0.468045	0.290516	-0.10782	0.19692	0.14271
YBR274W	0.0616388	0.0959712	0.59729	0.0058	0.40133
YBR275C	0.294347	0.222124	0.1285	0.00347	0.16001
YBR276C	0.323205	0.234367	0.01114	0.04642	0.23731
YBR277C	0.00971887	0.0409229	-0.61721	X	-1.19571
YBR278W	0.720118	0.376246	0.17258	-0.32296	0.01092
YBR279W	0.542201	0.316777	0.00798	-0.37273	0.1207
YBR280C	0.700799	0.369875	0.22698	-0.18775	0.09632
YBR281C	0.117725	0.132456	0.20591	0.22113	0.05446
YBR282W	0.652541	0.354362	-0.59613	0.21168	0.11999
YBR283C	0.174732	0.163386	0.05735	0.06903	0.34051
YBR284W	0.000617414	0.0166965	-1.12188	-0.72711	-0.81665
YBR286W	0.66659	0.35915	-0.13915	0.02108	0.00344
YBR287W	0.00127472	0.0214228	0.48681	0.67873	0.76501
YBR288C	0.0107848	0.0428085	0.29442	0.32836	0.31809
YBR289W	0.324384	0.234911	-0.00891	-0.18092	-0.0841
YBR290W	0.318719	0.23246	-0.13828	-0.08694	-0.03784
YBR291C	0.0116628	0.0434779	0.35242	0.74673	0.31873
YBR292C	0.536926	0.315104	-1.01923	0.32918	0.12201
YBR293W	0.0758765	0.104783	0.09512	0.37141	0.17019
YBR294W	0.000131416	0.0120333	-2.63605	X	-2.24785
YBR295W	0.067822	0.099592	0.41424	0.28119	0.04347
YBR296C	0.00462198	0.031802	1.0761	0.4039	0.7772
YBR297W	0.424346	0.273997	0.19335	-0.9567	0.10004
YBR298C	0.0724421	0.102551	0.44896	-0.02668	0.51154
YBR299W	0.00325488	0.0291762	-0.48252	-1.20807	-0.92386
YBR301W	0.000974632	0.0187113	-0.58898	-0.58142	-0.80032
YBR302C	0.00643978	0.0348876	1.22704	0.52154	0.58141
YCL001W	0.480105	0.294407	-0.24374	0.18388	0.39114
YCL002C	0.701256	0.369946	-0.5348	0.66729	0.16147
YCL004W	0.266546	0.208071	0.09902	0.02176	0.19264
YCL005W	0.0123494	0.0446097	-0.53443	-0.2584	-0.31979
YCL005W-A	0.0768353	0.10547	-0.34739	-0.02728	-0.30989
YCL008C	0.198486	0.174784	-0.1531	0.01032	-0.27901
YCL009C	0.0308691	0.0689237	-0.32617	-0.20471	-0.20775
YCL010C	0.379906	0.256573	0.09614	-0.07431	-0.35669
YCL011C	0.134773	0.142144	0.28393	0.40385	-0.05206
YCL012C	0.107072	0.125416	0.4005	0.04361	0.16764
YCL014W	0.236765	0.193742	-0.11352	-0.26253	0.00398
YCL016C	0.464076	0.288901	-0.06704	-0.03562	-0.08094
YCL017C	0.156772	0.154056	0.33089	0.31308	-0.06717
YCL018W	0.143798	0.147036	0.0845	0.09997	0.26193
YCL019W	0.0134898	0.0467603	-0.53793	-0.69634	-0.19376
YCL021W-A	0.023617	0.0597027	-0.51063	-1.47699	-0.37828
YCL024W	0.0144019	0.0482102	-0.22687	-0.36645	-0.32801
YCL025C	0.0606224	0.0952341	0.29491	0.1057	0.22195
YCL026C-B	0.00742351	0.0370192	-0.75802	-1.37451	-0.46073
YCL027W	0.00515198	0.0328852	-0.68398	-0.31968	-0.80288
YCL028W	0.622146	0.344357	-0.02618	0.31229	-0.10678
YCL029C	0.00825515	0.0386019	-0.24722	-0.47114	-0.48805
YCL030C	0.0682909	0.099672	0.3482	0.25281	0.06346
YCL031C	0.509422	0.304694	-0.00572	-0.11453	-0.04902
YCL032W	0.266477	0.208071	-0.02725	-0.05469	-0.25841
YCL033C	0.055881	0.0917543	-0.48002	-0.001	-0.7554
YCL034W	0.301065	0.225029	-0.14164	0.02462	-0.18656
YCL035C	0.0338474	0.0722013	0.39734	0.35763	0.10663
YCL036W	0.190995	0.170781	-0.30692	0.0923	-0.32116
YCL037C	0.0718161	0.102423	-0.1026	-0.23654	-0.22626
YCL038C	0.0798349	0.107524	0.43169	-0.00194	0.34068
YCL039W	0.709603	0.372417	-0.00493	-0.25031	0.13003
YCL040W	0.0200233	0.0547889	0.77142	0.13108	0.9167
YCL041C	0.208135	0.179237	0.07169	0.04963	0.26667
YCL042W	0.214604	0.182219	0.23643	0.35956	-0.09341
YCL043C	0.247708	0.199193	0.14201	0.03909	0.13283
YCL044C	0.0111348	0.0431653	-0.27003	-0.31312	-0.3819
YCL045C	0.0666851	0.0988034	0.16538	0.12668	0.31472
YCL047C	0.880283	0.424204	-0.06628	-0.1447	0.26439
YCL049C	0.932926	0.437462	0.16268	-0.06736	-0.12066
YCL050C	0.113641	0.12994	-0.03047	-0.18375	-0.35828
YCL051W	0.0118546	0.0436846	-0.27753	-0.32561	-0.31867
YCL052C	0.796436	0.398386	0.09808	-0.0618	0.03098
YCL054W	0.1757	0.163734	-0.27884	-0.07678	-0.06807
YCL055W	0.652742	0.354362	-0.27033	0.49379	0.01347
YCL056C	0.025419	0.0617584	0.23115	0.61263	0.24208
YCL057C-A	0.943704	0.439477	-0.39538	0.60437	-0.25775
YCL057W	0.252523	0.20118	0.09592	0.07061	0.13605
YCL058C	0.383769	0.257837	-0.73268	-0.55759	0.52047
YCL058W-A	0.000177335	0.0139099	-0.80818	-1.01115	-0.94762
YCL059C	0.641179	0.35079	-0.03665	0.05852	-0.15011
YCL061C	0.321845	0.233924	0.06485	0.04898	0.14831
YCL063W	0.169047	0.160284	-0.25067	-0.19885	0.00316
YCL064C	0.0942877	0.116969	-0.20659	-0.10687	-0.18129
YCL065W	0.937169	0.438045	-0.45008	0.03452	0.37225
YCL067C	0.69895	0.369226	0.37831	-0.10878	-0.10829
YCL068C	0.020873	0.0559077	-0.35806	-0.2161	-0.25831
YCL074W	0.216345	0.182921	0.15109	-1.38304	X
YCR002C	0.0915929	0.11486	0.1088	0.14623	0.27023
YCR003W	0.0310418	0.0691261	-0.664	-0.15175	-0.32261
YCR004C	0.233321	0.191624	0.16346	0.24884	-0.02925
YCR005C	0.00068648	0.0170415	0.88405	0.5967	0.75096
YCR006C	0.0289974	0.0670102	1.16423	0.13592	0.64468
YCR007C	0.00808913	0.0383004	1.43743	0.36843	1.43791
YCR008W	0.248531	0.199572	-0.0702	-0.14483	-0.09192
YCR009C	0.00727464	0.0367785	0.31916	0.35096	0.37882
YCR011C	0.011566	0.0434779	0.25799	0.36209	0.33192
YCR012W	0.0800798	0.107558	-0.33376	-0.3713	-0.0098
YCR014C	0.631123	0.347864	0.1972	-0.11354	-0.2638
YCR015C	0.130466	0.139638	0.18581	0.12946	0.11165
YCR016W	0.013378	0.0466083	-0.37208	-0.25601	-0.68373
YCR017C	0.00393167	0.0311183	0.32993	0.59118	0.5534
YCR018C	0.956772	0.442649	0.50427	-0.76309	0.21391
YCR018C-A	0.508629	0.304445	-0.65707	0.05206	1.51728
YCR019W	0.209369	0.179904	0.07426	0.53045	-0.01777
YCR020C	0.280456	0.216157	0.0652	-0.51601	-0.05622
YCR020C-A	0.142345	0.146198	-0.59116	0.15601	-0.4551
YCR020W-B	0.387801	0.259708	-0.41775	0.22217	-0.21904
YCR021C	1.24e-05	0.0065431	3.44056	2.70605	3.00741
YCR022C	0.0189107	0.0531497	-0.35208	-0.72492	-1.60252
YCR023C	0.00366847	0.0308934	0.57833	0.50808	0.34403
YCR024C	0.137095	0.143389	0.11257	0.14402	0.15618
YCR024C-A	0.122284	0.135095	-0.08417	0.32179	0.84696
YCR024C-B	0.0913121	0.11473	0.16345	0.06673	0.50091
YCR025C	0.0038212	0.0311183	-0.67429	-1.20517	-0.54769
YCR026C	0.0973052	0.118817	-0.16422	-0.23087	-0.10182
YCR027C	0.00788504	0.0380235	0.37116	0.32463	0.329
YCR028C	0.00707416	0.0365058	0.28142	0.40587	0.45896
YCR028C-A	0.481041	0.294876	-0.39381	0.00931	0.09786
YCR030C	0.895454	0.428069	0.20214	-0.15276	-0.00704
YCR031C	0.05007	0.0869422	0.11839	0.22032	0.36746
YCR032W	0.56885	0.3274	-0.10953	0.0108	0.30144
YCR033W	0.381079	0.256798	0.01304	0.01482	-0.34428
YCR034W	0.0831593	0.109445	-0.03014	0.37145	0.73855
YCR035C	0.304173	0.226488	-0.03056	0.36329	0.04671
YCR036W	0.292414	0.221579	0.06156	-0.09797	-0.3551
YCR037C	0.0103796	0.0422439	0.25726	0.34396	0.41677
YCR038C	0.744437	0.383154	0.0371	0.01462	-0.13938
YCR039C	0.592272	0.334774	0.28326	-0.073	-0.02808
YCR040W	0.515284	0.306265	0.35908	0.01677	-0.12147
YCR041W	0.0237201	0.0597831	-0.27214	-0.33331	-0.1936
YCR042C	0.471185	0.291871	-0.02303	0.15927	0.0605
YCR043C	0.0313795	0.0693065	0.19746	0.82028	0.31536
YCR044C	0.39327	0.26161	-0.10982	0.14686	0.25677
YCR045W-A	0.12171	0.134841	0.80937	-0.16797	0.5129
YCR046C	0.00271783	0.0272315	-0.42109	-0.49425	-0.43134
YCR047C	0.734234	0.380207	0.11566	0.25068	-0.56227
YCR048W	0.0219422	0.05759	0.46809	0.17158	0.31766
YCR051W	0.852046	0.416074	-0.05023	0.35867	-0.40487
YCR052W	0.300312	0.224809	-0.0887	-0.01186	-0.19104
YCR053W	0.727871	0.378173	0.1874	-0.11027	0.02793
YCR054C	0.254054	0.20193	0.19125	0.00474	0.13297
YCR057C	0.856788	0.417268	-0.16079	0.08869	0.02034
YCR059C	0.0988945	0.119868	-0.04275	-0.18906	-0.38611
YCR060W	0.0458972	0.0833576	-0.02435	-0.72007	-0.5073
YCR061W	0.179598	0.165567	0.26255	-0.00089	0.17111
YCR063W	0.567713	0.326951	0.12469	-0.17752	-0.12729
YCR064C	0.0164339	0.0502977	-1.23613	-0.42073	-0.4415
YCR065W	0.190239	0.170343	0.06747	-0.37331	-0.21638
YCR066W	0.90895	0.432027	0.10114	0.2049	-0.26259
YCR067C	0.34568	0.243669	0.008	0.03661	0.23748
YCR068W	0.602758	0.33812	0.10044	-0.02271	0.05584
YCR069W	0.180108	0.165759	-0.01	-0.23167	-0.17283
YCR071C	0.0300843	0.0680102	-0.20528	-0.20444	-0.45154
YCR072C	0.475352	0.293129	-0.20832	0.12577	-0.1548
YCR073C	0.0715723	0.10227	-0.05343	-0.38347	-0.25032
YCR073W-A	0.231557	0.190731	-0.18705	0.03406	-0.2316
YCR075C	0.806821	0.401488	-0.22766	0.48675	-0.13105
YCR075W-A	0.492852	0.299018	-0.28066	0.416	-0.60669
YCR076C	0.198587	0.174797	-0.34995	0.19425	-0.63818
YCR077C	0.212456	0.181375	-0.11996	-0.1904	-0.04162
YCR079W	0.305623	0.226934	0.06551	-0.22805	-0.1693
YCR081W	0.422871	0.273509	-0.20326	-0.0955	0.05894
YCR082W	0.00711946	0.036517	-0.68987	-0.27842	-0.52489
YCR083W	0.226898	0.18842	0.05331	0.60291	-0.02891
YCR084C	0.757113	0.387066	0.03589	-0.07168	-0.04207
YCR085W	0.66655	0.35915	0.48272	X	-0.27381
YCR086W	0.159873	0.155376	-0.19007	-0.11517	-0.08949
YCR087C-A	0.685755	0.36457	0.22374	0.03051	-0.12408
YCR088W	0.564169	0.325456	0.34202	-0.01859	-0.10476
YCR089W	0.0514629	0.0881923	-0.4394	-0.38579	-0.04314
YCR090C	0.865452	0.420154	-0.27199	0.31674	0.0276
YCR091W	0.410035	0.269047	0.0684	-0.23706	-0.09074
YCR092C	0.825119	0.407491	0.15844	0.0065	-0.10128
YCR093W	0.354722	0.246875	0.04088	-0.0349	0.30927
YCR094W	0.616587	0.342315	0.21606	-0.21315	0.1874
YCR095C	0.979312	0.448092	-0.08999	0.21832	-0.1198
YCR095W-A	0.799724	0.399187	0.03045	-0.09043	X
YCR096C	0.283163	0.216964	0.80618	0.02018	-0.09757
YCR097W	0.00257785	0.0266057	-1.30376	-0.56081	-0.9341
YCR097W-A	0.659223	0.356471	-0.31547	0.44036	-0.3925
YCR098C	0.476485	0.29363	0.51711	-0.79969	-0.32769
YCR100C	0.830334	0.409079	X	-0.83336	0.64923
YCR102C	0.00285245	0.0276854	-0.6752	-0.50691	-0.40077
YCR104W	0.00155593	0.0217433	-1.8979	X	-1.29291
YCR105W	0.0796357	0.107434	0.05459	-1.76052	-0.65966
YCR106W	0.236467	0.193671	-0.24103	0.003	-0.12488
YCR107W	0.705725	0.37166	-0.18726	0.40284	-0.04796
YCR108C	0.000580457	0.0161352	-0.72482	-0.58485	-0.72501
YDL001W	0.922837	0.43506	-0.12635	-0.08685	0.18277
YDL002C	0.662874	0.358163	0.12972	-0.23842	-0.0353
YDL003W	0.576137	0.329647	-0.00079	0.06173	0.07946
YDL004W	0.0474525	0.0845339	-0.25724	-0.13897	-0.24586
YDL005C	0.0546487	0.0908893	-0.21294	-0.11608	-0.33316
YDL006W	0.0101539	0.041856	0.42658	0.67686	0.26341
YDL007W	0.608319	0.339511	0.15568	-0.31032	-0.03753
YDL008W	0.0387209	0.0757313	-0.60091	-0.03465	-0.79477
YDL010W	0.301482	0.225095	-0.50765	0.26999	-0.36851
YDL012C	0.288387	0.219825	0.00351	0.77014	-0.08155
YDL013W	0.454027	0.284726	0.04326	0.05077	-0.39463
YDL014W	0.0230398	0.0591146	0.49526	0.24005	0.22026
YDL015C	0.379028	0.256361	0.03438	-0.07622	0.38963
YDL016C	0.0116987	0.0434779	-1.22895	-0.91476	-0.26581
YDL017W	0.0289716	0.0670102	0.37725	0.23884	0.1802
YDL018C	0.312198	0.229676	-0.15652	0.08777	0.67404
YDL019C	0.686174	0.364723	0.01581	-0.05822	-0.05824
YDL020C	0.166701	0.159572	-0.12848	-0.1464	-0.10196
YDL021W	0.000145221	0.0120815	1.8208	X	1.71758
YDL022W	0.33446	0.238822	0.09594	0.16611	0.00343
YDL025C	0.762651	0.388967	0.1246	-0.2299	0.21801
YDL027C	0.170753	0.161209	0.06333	0.1221	0.20796
YDL028C	0.245673	0.198196	0.11171	0.05221	0.1484
YDL029W	0.257212	0.203205	0.24983	0.27131	-0.09824
YDL030W	0.467513	0.290346	0.03224	-0.01329	0.18425
YDL031W	0.55925	0.323775	-0.08084	-0.02002	-0.04459
YDL033C	0.26231	0.205988	-0.05755	-0.01934	-0.27697
YDL035C	0.411614	0.269607	-0.17327	-0.02629	-0.02432
YDL036C	0.0304947	0.0685097	0.64522	0.16714	0.29571
YDL037C	0.46337	0.288592	-0.25295	-0.26594	0.21236
YDL039C	0.434171	0.277232	-0.29566	0.25707	0.46715
YDL040C	0.186171	0.168293	0.22917	0.05895	0.09909
YDL042C	0.0235367	0.0595546	-0.31542	-0.23315	-0.22967
YDL043C	0.438846	0.278886	-0.10038	-0.01747	-0.08011
YDL044C	0.0556072	0.0915237	-0.10157	-0.21984	-0.46351
YDL045C	0.87886	0.423622	-0.00775	0.05963	-0.01429
YDL045W-A	0.895475	0.428069	0.29198	-0.24954	-0.09655
YDL046W	0.713295	0.373854	-0.02947	0.17141	-0.0383
YDL047W	0.158046	0.15474	0.36146	0.30838	-0.07567
YDL048C	0.504214	0.303297	-0.37417	-0.304	0.3231
YDL049C	0.0391563	0.0760541	-0.14911	-0.28862	-0.2523
YDL051W	0.197771	0.174527	-0.07966	-0.08041	-0.2043
YDL052C	0.769892	0.391195	0.04392	0.10251	-0.06914
YDL053C	0.0487011	0.0855967	-0.33193	-0.21829	-0.12838
YDL054C	0.389696	0.260368	-0.35128	-0.17999	0.17216
YDL055C	0.290532	0.220545	-0.39257	-0.01786	0.00452
YDL056W	0.170326	0.161021	-0.07796	-0.17091	-0.1315
YDL057W	0.494984	0.299649	0.30845	-0.05907	-0.01138
YDL058W	0.797007	0.39841	0.13519	-0.03742	-0.17652
YDL059C	0.257053	0.203138	-0.47378	0.26598	-0.4876
YDL060W	0.518624	0.307597	-0.16768	0.10506	-0.13575
YDL061C	0.0610268	0.095628	-0.58444	-0.0338	-0.33124
YDL063C	0.28845	0.219825	-0.13707	0.42373	0.18269
YDL064W	0.233107	0.191605	-0.00041	0.28953	0.09858
YDL065C	0.394447	0.262243	-0.09079	0.04455	-0.20629
YDL066W	0.335748	0.239419	-0.0118	0.10248	0.18171
YDL067C	0.188889	0.169466	0.0773	-0.21494	-0.42424
YDL069C	0.41697	0.27158	0.24804	0.05397	-0.04814
YDL070W	0.21158	0.18118	0.23068	0.02914	0.11053
YDL071C	0.871659	0.421519	-0.32503	0.26806	-0.01237
YDL072C	0.0786162	0.106825	-0.11238	-0.13836	-0.46419
YDL073W	0.0645523	0.0973197	0.05646	0.35051	0.28653
YDL074C	0.347742	0.244282	-0.1281	-0.04866	-0.06704
YDL075W	0.000459861	0.015588	-0.84643	-0.63222	-0.80545
YDL076C	0.823017	0.406818	0.26454	-0.14012	-0.04602
YDL077C	0.510338	0.305043	0.1526	-0.04102	0.06925
YDL078C	0.307213	0.227641	0.17161	-0.02666	0.15326
YDL079C	0.960344	0.443576	0.26916	-0.08385	-0.16706
YDL080C	0.211059	0.180846	-0.2518	-0.14493	0.00398
YDL081C	0.650822	0.35409	-0.15984	0.05931	0.25991
YDL082W	0.904196	0.430588	-0.03067	-0.21848	0.2069
YDL083C	0.0423083	0.0794468	-0.51929	-0.57703	-0.03371
YDL084W	0.76684	0.390367	-0.1341	0.21197	0.01692
YDL085C-A	0.962252	0.444211	0.01499	0.33498	-0.37303
YDL085W	0.679606	0.362605	1.05108	-1.59762	-0.12185
YDL086C-A	0.046426	0.0836097	-0.05395	-0.43	-0.40216
YDL086W	0.16772	0.159977	0.20762	0.42044	-0.05278
YDL087C	0.765034	0.389592	0.32617	-0.29247	-0.17186
YDL088C	0.106277	0.124901	0.11437	0.19063	0.1602
YDL089W	0.0111634	0.0431653	0.25059	0.34317	0.392
YDL090C	0.0238485	0.0597831	0.14008	0.54447	0.38547
YDL091C	0.843355	0.413079	0.09727	-0.01667	-0.03001
YDL092W	0.979705	0.448124	0.15134	0.04537	-0.18861
YDL093W	0.00289679	0.0277098	0.52583	0.36995	0.5608
YDL095W	0.154079	0.152818	0.16833	0.09873	0.12762
YDL097C	0.32027	0.233163	-0.08717	-0.20433	0.00494
YDL098C	0.159039	0.155037	-0.01983	-0.15702	-0.27749
YDL099W	0.772358	0.391796	0.2261	-0.16198	0.03313
YDL100C	0.0569548	0.092796	0.19336	0.15476	0.23958
YDL101C	0.41501	0.271145	-0.27486	-0.03371	0.04375
YDL102W	0.0459098	0.0833576	0.17712	0.26355	0.19278
YDL103C	0.264382	0.207141	0.09245	0.10184	0.09595
YDL104C	0.138438	0.143854	0.10322	0.22529	0.1039
YDL105W	0.652584	0.354362	0.27969	0.02281	-0.14284
YDL106C	0.0199339	0.054671	0.23254	0.24343	0.38288
YDL107W	0.425305	0.274277	0.12306	-0.06665	0.18081
YDL108W	0.998887	0.453423	-0.24109	0.16631	0.07527
YDL109C	0.347408	0.244282	-0.14406	0.1274	-0.35649
YDL110C	0.376398	0.255211	0.13997	-0.23464	-0.23215
YDL111C	0.706996	0.371973	-0.28617	0.12779	0.02469
YDL112W	0.996455	0.452468	-0.08486	0.0141	0.06961
YDL113C	0.789314	0.396501	0.29178	0.05763	-0.242
YDL114W-A	0.0681002	0.0996269	-0.17904	X	-0.57753
YDL115C	0.708	0.372024	-0.0766	0.25388	-0.33932
YDL116W	0.353049	0.246377	0.00965	0.17914	0.06763
YDL117W	0.478312	0.293997	0.27949	-0.01738	-0.02907
YDL119C	0.581426	0.331304	-0.30915	-0.32094	0.34209
YDL120W	0.118406	0.132577	0.21101	0.27887	0.02888
YDL121C	0.067179	0.099178	-0.39091	-0.25452	-0.05889
YDL122W	0.171978	0.161858	0.00035	-0.25022	-0.1893
YDL123W	0.307667	0.227731	-0.29427	-0.1406	0.07805
YDL124W	0.539191	0.316095	0.16669	-0.06236	0.06999
YDL125C	0.0338229	0.0722013	-0.32985	-0.30461	-0.1339
YDL126C	0.731393	0.379213	-0.06227	0.158	-4e-05
YDL127W	0.193627	0.172254	0.43141	-0.03797	0.14132
YDL128W	0.764069	0.389354	-0.0784	0.00456	-0.00089
YDL129W	0.216322	0.182921	0.14513	0.25545	-0.00923
YDL130W	0.0799434	0.107524	-0.56718	-0.36637	0.02195
YDL130W-A	0.835912	0.41068	0.18983	-0.10247	-0.15545
YDL131W	0.385264	0.258477	0.12322	0.16839	-0.04183
YDL132W	0.707372	0.372012	0.0629	0.05014	-0.0195
YDL133C-A	0.0787043	0.106825	0.03242	-1.39605	-0.53232
YDL133W	0.0778797	0.106266	-0.22576	-0.11054	-0.20158
YDL134C	0.560729	0.324357	-0.02969	0.23391	-0.02546
YDL135C	0.674585	0.361371	-0.33607	0.30145	-0.16108
YDL136W	0.0177406	0.0516481	-0.16075	-0.61159	-0.47088
YDL137W	0.871794	0.421519	-0.2149	0.30241	-0.15459
YDL138W	0.0216389	0.0571216	0.33399	0.25434	0.21904
YDL139C	0.613319	0.341053	0.20703	-0.19297	0.16928
YDL140C	0.102392	0.122378	0.09115	0.19164	0.20192
YDL141W	0.0163254	0.0502915	0.30516	0.21693	0.46243
YDL142C	0.0172835	0.0511331	0.2891	0.23043	0.52997
YDL143W	0.834927	0.410416	-0.00539	0.07635	-0.12751
YDL144C	0.307639	0.227731	0.07537	0.23202	-0.00302
YDL145C	0.938409	0.43829	-0.12571	-0.00123	0.14952
YDL146W	0.00356394	0.0306594	0.81931	0.52896	0.42031
YDL147W	0.0837403	0.109769	-0.12157	-0.27051	-0.1469
YDL148C	0.03622	0.0739858	0.34336	0.09805	0.48703
YDL149W	0.569343	0.327409	0.32794	-0.01711	-0.10035
YDL150W	0.00373151	0.0310372	0.5241	0.50015	0.34079
YDL153C	0.968502	0.445598	0.12683	-0.02071	-0.0952
YDL154W	0.39623	0.263133	0.12534	-0.15603	-0.27352
YDL155W	0.751024	0.385317	0.07844	0.00321	-0.0027
YDL156W	0.95872	0.443177	0.12319	-0.02733	-0.11034
YDL157C	0.36005	0.249109	-0.38556	0.27116	-0.37612
YDL158C	0.514452	0.306235	-1.10009	-0.09828	0.52482
YDL159W	0.330976	0.237232	-0.04353	-0.3677	0.04648
YDL160C	0.00596186	0.0340849	0.5161	0.28248	0.57476
YDL160C-A	0.493107	0.299106	-0.31522	0.09711	-0.02792
YDL161W	0.0085841	0.0390768	-0.31799	-0.56217	-0.32601
YDL162C	0.10552	0.124437	-0.32227	-2.40277	-0.15181
YDL164C	0.756422	0.386831	-0.01565	-0.12195	0.0553
YDL165W	0.132037	0.140772	0.07111	-0.30807	-0.47534
YDL166C	0.0791594	0.107213	0.01911	-0.41887	-0.42153
YDL167C	0.244065	0.197537	0.15294	0.0666	0.09259
YDL168W	0.773864	0.392024	0.04929	-0.07272	-0.04976
YDL170W	0.104651	0.123899	-0.24405	-0.33473	-0.01467
YDL171C	0.434185	0.277232	-0.04238	0.08249	0.18433
YDL172C	0.261796	0.205643	0.75789	-0.36829	0.51416
YDL173W	0.222398	0.186033	0.57428	0.11238	-0.06854
YDL174C	0.73166	0.37928	0.02269	0.13228	-0.06242
YDL175C	0.317256	0.231913	0.12116	-0.18648	-0.31838
YDL176W	0.706629	0.371851	0.15247	0.05925	-0.10299
YDL177C	0.0680611	0.0996269	0.32141	0.0223	0.60922
YDL178W	0.00383983	0.0311183	0.60208	0.33177	0.58528
YDL179W	0.0459394	0.0833576	0.24189	0.18546	0.19685
YDL180W	0.923306	0.43506	0.00266	-0.06947	0.09185
YDL181W	0.112118	0.128842	-0.01162	-0.23726	-0.32168
YDL182W	0.256656	0.203032	0.05437	0.1586	0.09255
YDL183C	0.611572	0.340565	0.14478	-0.16492	0.19263
YDL185W	0.0233617	0.0595393	0.16384	0.35812	0.33412
YDL186W	0.0105952	0.0425766	-1.51064	-1.20881	-0.31784
YDL187C	0.0160217	0.0500971	0.21749	1.48566	1.18352
YDL188C	0.45668	0.285783	0.13612	0.06688	-0.00621
YDL189W	0.0177208	0.0516481	-0.39714	-0.40453	-0.17454
YDL190C	0.296928	0.223396	-0.25953	-0.05732	-0.0055
YDL191W	0.00177646	0.0223388	-0.65875	-0.45177	-0.78026
YDL192W	0.538862	0.316037	-0.02706	0.03081	0.16495
YDL193W	0.459072	0.286665	0.19069	-0.02181	0.04088
YDL194W	0.0552404	0.0912483	-0.16072	-0.33456	-0.15545
YDL195W	0.739623	0.381663	-0.01025	-0.11688	0.04026
YDL196W	0.518054	0.307417	0.23574	-0.28619	-0.22622
YDL197C	0.548222	0.319409	0.14776	-0.18434	-0.1647
YDL198C	0.435676	0.277836	-0.06284	0.07299	0.23097
YDL199C	0.0644021	0.0971666	0.11112	0.20116	0.29133
YDL200C	0.10533	0.124427	-0.59302	0.03167	-0.28253
YDL201W	0.159475	0.155254	0.321	0.14071	0.0176
YDL202W	0.439562	0.279148	-0.03236	0.07435	-0.31433
YDL203C	0.955163	0.442427	0.03708	0.04727	-0.09899
YDL204W	0.197324	0.174244	0.02601	0.0177	0.74423
YDL205C	0.355241	0.246965	0.46039	-0.17307	0.14882
YDL206W	0.0809586	0.108156	0.13935	0.14017	0.25513
YDL207W	0.327145	0.235806	0.07544	0.08376	0.09138
YDL208W	0.502465	0.302709	-0.43344	0.21088	-0.0902
YDL209C	0.810843	0.40276	0.04331	0.55169	-0.44133
YDL210W	0.00261788	0.0269176	X	-1.22695	-1.96947
YDL211C	0.00428247	0.0313953	-0.45185	-0.40376	-0.35918
YDL212W	0.555943	0.322268	-0.31975	0.09021	0.01601
YDL213C	0.0116423	0.0434779	-0.5859	-0.28471	-0.31641
YDL214C	0.337223	0.240092	0.10939	-0.12924	-0.35069
YDL215C	0.046706	0.0839137	0.23373	0.13282	0.29731
YDL216C	0.229895	0.189734	-0.29086	-0.25377	0.08956
YDL217C	0.0171278	0.0509962	0.65299	0.72107	0.14905
YDL218W	0.540088	0.316148	0.45869	-0.67351	-0.23806
YDL219W	0.469199	0.2911	0.70889	0.05474	-0.28051
YDL220C	0.892861	0.427474	0.04811	0.00106	-0.08344
YDL222C	0.0298032	0.0676578	0.69191	0.08009	0.97735
YDL223C	0.0915066	0.114853	-0.58885	-0.02606	-0.22381
YDL224C	0.834296	0.410306	-0.23778	-0.02043	0.34797
YDL225W	0.510471	0.305056	-0.02696	-0.21721	0.04756
YDL226C	0.451004	0.283723	0.17622	0.07679	-0.0397
YDL229W	0.186502	0.168481	0.14869	-0.01906	0.34999
YDL230W	0.599942	0.336878	0.02869	0.12421	-0.01637
YDL231C	0.124727	0.136939	0.10162	0.1066	0.25957
YDL232W	0.811787	0.403083	-0.39449	0.15064	0.13803
YDL233W	0.911205	0.432553	-0.03661	-0.05791	0.12456
YDL234C	0.0103704	0.0422439	0.48478	0.23515	0.66471
YDL235C	0.0960518	0.118144	0.16104	0.32765	0.07497
YDL236W	0.0148299	0.0482855	0.23536	0.33084	0.32418
YDL237W	0.324596	0.235003	-0.06952	0.04058	0.45641
YDL238C	0.160106	0.155495	0.23277	0.00743	0.20715
YDL239C	0.00308524	0.0282992	-0.56092	-0.56116	-0.35861
YDL240W	0.635783	0.349146	-0.12371	0.04801	-0.05021
YDL241W	0.000557682	0.0161352	1.01616	0.65618	0.9222
YDL243C	0.632949	0.34837	-0.20823	0.21334	0.17295
YDL244W	0.970965	0.446019	0.67496	X	-0.64692
YDL246C	0.088329	0.112511	0.14596	-0.66262	-0.9358
YDL247W	0.0322551	0.0706153	-0.01701	-1.50137	-1.75017
YDL248W	0.437561	0.278644	-0.1763	0.22076	0.25717
YDR001C	0.0794015	0.107292	0.13349	0.15659	0.24108
YDR002W	0.0051172	0.0328852	-0.91315	-0.34806	-0.69792
YDR003W	0.117364	0.132411	0.43489	0.07467	0.10654
YDR003W-A	0.449931	0.283307	-0.05597	0.09714	-0.31023
YDR004W	0.705552	0.37166	0.07858	-0.04562	0.06406
YDR005C	0.647624	0.35291	-0.03345	0.0204	0.13435
YDR006C	0.461345	0.287723	0.11228	-0.03342	0.12089
YDR007W	0.325018	0.235122	0.00178	0.32013	0.015
YDR008C	0.515113	0.306265	0.18536	-0.27482	0.4111
YDR009W	0.00575029	0.0337951	-0.70117	-1.90675	-0.99042
YDR011W	0.0132867	0.0464243	-0.44965	-0.25148	-0.29606
YDR012W	0.433881	0.277223	0.04696	-0.05364	0.25477
YDR013W	0.0553422	0.0913615	-0.03854	0.7372	0.65687
YDR014W	0.955833	0.44259	0.28913	-0.64528	0.31754
YDR016C	0.00276875	0.0275406	-0.66456	-0.38489	-0.73588
YDR017C	0.161641	0.156438	-0.14481	-0.3445	-0.00696
YDR018C	0.179535	0.165565	0.00837	X	-0.74668
YDR019C	0.0279548	0.0655948	0.26413	0.55552	0.18265
YDR020C	0.0993942	0.120314	-0.12146	-0.16971	-0.18447
YDR021W	0.847119	0.414479	-0.00861	-0.21898	0.16336
YDR022C	0.00286356	0.0276854	0.6478	0.43478	0.44
YDR023W	0.130867	0.139905	0.17297	0.15458	0.09877
YDR024W	0.0387666	0.0757496	-0.26683	X	-0.67082
YDR025W	0.0295268	0.0674276	-0.36602	-0.4745	-0.11619
YDR026C	0.432419	0.27673	0.0455	-0.15273	-0.11424
YDR027C	0.772177	0.391776	0.03893	0.08762	-0.05212
YDR028C	0.309238	0.228095	-0.08155	-0.17717	-0.02128
YDR030C	0.493489	0.299272	0.12089	-0.05628	-0.31527
YDR031W	0.861392	0.41885	-0.43947	0.19704	0.33871
YDR032C	0.118377	0.132577	0.05702	0.32083	0.1467
YDR033W	0.119579	0.133399	-0.53697	-0.36071	0.08348
YDR034C	0.762887	0.389004	0.03911	0.08161	-0.04394
YDR034C-A	0.267424	0.208493	0.30877	-0.44325	1.73981
YDR034C-D	0.0281124	0.0659084	-0.19721	-0.52082	-0.23606
YDR034W-B	0.00384903	0.0311183	0.77014	0.58227	1.35405
YDR035W	0.0112301	0.0433012	0.60555	0.21432	0.48601
YDR036C	0.0107157	0.0427593	0.85088	1.20688	0.28833
YDR037W	0.00136558	0.0214228	-0.58298	-1.10513	-1.11074
YDR038C	0.00172664	0.0222844	0.52621	0.98671	0.72096
YDR039C	0.555942	0.322268	-0.57715	0.3008	-0.07142
YDR040C	0.0190793	0.0531728	0.64527	0.38983	0.18417
YDR041W	0.635924	0.349146	-0.12099	-0.23547	0.1862
YDR042C	0.288658	0.219825	1.03621	-0.45461	0.47388
YDR043C	0.000411147	0.0152533	0.8528	0.66054	0.74783
YDR044W	0.0237938	0.0597831	0.37451	0.32667	0.16111
YDR045C	0.574408	0.329117	-0.36203	0.30302	0.36736
YDR046C	0.0104524	0.0423864	0.39377	0.26658	0.3304
YDR047W	0.185544	0.167836	0.1594	0.40934	-0.03845
YDR049W	0.51472	0.306265	0.09811	0.00886	-0.35835
YDR050C	0.145731	0.148005	-0.51462	-0.20293	0.03955
YDR051C	0.418068	0.271731	-0.19846	0.15633	-0.26215
YDR052C	0.343942	0.243111	-0.28856	-0.08781	0.05844
YDR054C	0.121359	0.134725	0.22428	0.09773	0.1326
YDR055W	0.45684	0.285783	0.10124	-0.0479	0.15595
YDR056C	0.346831	0.244084	-0.06691	-0.26413	0.03244
YDR057W	0.933701	0.437462	0.14898	-0.0842	-0.04121
YDR058C	0.692839	0.367597	0.09649	-0.34559	0.09439
YDR059C	0.444677	0.281395	-0.02763	-0.10366	-0.06302
YDR060W	0.726687	0.377908	-0.06784	-0.16754	0.12931
YDR061W	0.129054	0.138941	0.0263	-0.295	-0.30875
YDR062W	0.13294	0.141259	0.13128	0.3317	0.04913
YDR063W	0.293492	0.2219	0.32714	0.43364	-0.2193
YDR064W	0.411871	0.269607	0.14418	-0.57429	-0.0074
YDR065W	0.00578617	0.0337951	-0.29737	-0.55368	-0.45315
YDR066C	0.446595	0.28208	-0.48801	0.28912	-0.2178
YDR067C	0.351994	0.246078	-0.11849	-0.02766	0.75607
YDR068W	0.00964498	0.0407996	-0.43082	-0.67056	-0.26659
YDR069C	0.039688	0.0765841	0.44129	0.05981	0.50247
YDR070C	0.656516	0.355665	-0.31403	X	0.55523
YDR071C	0.168436	0.160198	0.10136	0.00618	0.51369
YDR072C	0.898862	0.429015	-0.2132	-0.02057	0.28259
YDR073W	0.410994	0.269354	0.34385	-0.05201	0.0083
YDR074W	0.017392	0.051286	0.41054	0.23377	0.26509
YDR075W	0.433306	0.277028	0.0694	0.08221	0.04534
YDR076W	0.151944	0.151632	0.01678	-0.25289	-0.26057
YDR077W	0.163985	0.157859	-0.276	-1.05801	0.13861
YDR078C	0.720794	0.376286	0.5138	-0.42339	0.12993
YDR079C-A	0.487825	0.297348	-0.81207	-0.32226	0.53053
YDR079W	0.325985	0.235326	-0.83333	0.04691	0.09193
YDR080W	0.447762	0.282525	0.11699	0.01296	0.0658
YDR081C	0.931928	0.437303	-0.21597	-0.00048	0.24785
YDR082W	0.0431723	0.0805186	-0.38836	-0.31139	-0.0918
YDR083W	0.104508	0.123829	0.18383	0.08368	0.21982
YDR084C	0.0124104	0.0446828	-0.60921	-0.55784	-0.19211
YDR085C	0.00387984	0.0311183	-0.62136	-0.93679	-0.41987
YDR086C	0.215781	0.182556	-0.57301	0.00067	-0.04056
YDR087C	0.130142	0.139484	-0.22753	-0.09895	-0.11739
YDR088C	0.569165	0.327409	0.06622	-0.11302	0.23059
YDR089W	0.0642129	0.0971666	0.23489	0.08535	0.3196
YDR090C	0.0658923	0.0981008	0.65729	0.26588	0.06147
YDR091C	0.00474891	0.0322386	0.39434	0.53788	0.35055
YDR092W	0.802354	0.399918	0.28872	-0.16793	-0.02806
YDR093W	0.0272698	0.0644294	0.22862	0.49124	0.20331
YDR094W	0.0017576	0.0222921	-1.4816	-0.82934	-0.81392
YDR096W	0.342645	0.242381	-0.25835	-0.1792	0.10512
YDR097C	0.630651	0.347733	0.03912	-0.04811	0.13858
YDR098C	0.995052	0.452131	-0.08393	0.01017	0.07537
YDR098C-B	0.408237	0.268424	0.10439	-0.62551	0.05359
YDR099W	0.751349	0.385411	0.00776	-0.19599	0.0928
YDR100W	0.244901	0.197922	-0.41167	-0.12734	0.06635
YDR101C	0.250965	0.20052	0.12077	0.16129	0.03306
YDR102C	0.00275373	0.0274908	-0.88714	X	-0.72989
YDR103W	0.100254	0.120983	0.12063	0.12533	0.25319
YDR104C	0.125418	0.137052	-0.0563	-0.12088	-0.38814
YDR105C	0.00821076	0.0384667	0.29697	0.51865	0.80768
YDR106W	0.183042	0.166749	0.00402	-1.11543	-0.05713
YDR107C	0.00552451	0.0332304	0.32671	0.43842	0.38865
YDR108W	0.813983	0.403792	-0.04029	0.11519	-0.14261
YDR109C	0.980456	0.448243	0.07335	-0.13497	0.06848
YDR110W	0.251651	0.200835	0.24966	0.23756	-0.07982
YDR111C	0.598318	0.336667	0.0409	0.04725	0.04113
YDR113C	0.22192	0.185803	-0.04347	-0.06148	-0.27938
YDR115W	0.838825	0.411816	-0.5742	0.36064	0.08668
YDR116C	0.904439	0.430629	-0.08453	-0.03714	0.08991
YDR117C	0.477924	0.293898	-0.08697	-0.24736	0.10128
YDR118W	0.579146	0.330416	-0.13988	-0.1118	0.54702
YDR119W	0.00229893	0.0256263	0.40571	0.72284	0.70947
YDR119W-A	0.529228	0.312254	0.33106	-0.18762	0.1099
YDR120C	0.416198	0.27158	-0.01413	-0.16977	-0.03707
YDR121W	0.647366	0.352839	0.27556	0.08606	-0.19052
YDR122W	0.142452	0.146199	0.24532	0.10398	0.08905
YDR123C	0.33889	0.240842	-0.40374	-0.08684	0.09912
YDR124W	0.0980556	0.119367	0.14754	-0.80843	-0.60567
YDR125C	0.487011	0.296992	-0.02996	0.0023	0.24179
YDR126W	0.824053	0.407038	-0.00258	-0.0184	-0.033
YDR127W	0.237679	0.1942	0.04567	0.11794	0.15825
YDR128W	0.0939263	0.116626	-0.26263	-0.00579	-0.42887
YDR129C	0.00409746	0.0313953	0.46845	0.53902	0.33597
YDR130C	0.605119	0.338688	-0.2661	-0.17081	0.22907
YDR131C	0.0171451	0.0509962	0.29632	0.2854	0.25129
YDR132C	0.128679	0.138755	-0.18282	-0.16889	-0.08448
YDR133C	0.115778	0.131452	-0.31418	-0.23916	-0.0084
YDR134C	0.00940208	0.0406341	-0.83453	-0.83107	-0.2412
YDR135C	0.945738	0.439983	-0.18868	0.07375	0.09409
YDR137W	0.226151	0.187977	-0.18434	0.0291	-0.23161
YDR138W	0.675891	0.361778	0.08075	-0.09188	-0.10332
YDR139C	0.418482	0.271834	-0.07728	-0.01056	-0.12292
YDR140W	0.0818071	0.108743	0.11729	0.3042	0.14402
YDR141C	0.0373923	0.0747115	0.13389	0.25795	0.37776
YDR142C	0.668196	0.359533	-0.18675	0.39396	-0.02052
YDR143C	0.297453	0.223607	-0.13629	0.01353	-0.1766
YDR144C	0.5888	0.333567	-0.22489	-0.00975	0.0686
YDR145W	0.311937	0.229592	-0.02193	-0.26181	-0.02912
YDR146C	0.780079	0.393732	0.02395	0.01358	0.03024
YDR147W	0.814098	0.403792	-0.06856	0.16598	-0.03035
YDR148C	0.213242	0.181809	-0.07212	-0.03627	-0.29011
YDR150W	0.0368994	0.0745367	-0.18473	-0.23635	-0.25031
YDR151C	0.281647	0.2166	0.47547	0.00547	-0.00999
YDR152W	0.491534	0.298614	0.04036	0.00929	-0.27464
YDR153C	0.221645	0.185743	0.65531	0.13527	-0.0968
YDR154C	0.467424	0.290346	-0.14694	-0.60257	0.30503
YDR155C	0.54288	0.317039	-0.3476	-0.23502	0.28914
YDR156W	0.0113849	0.0434779	-0.45844	-0.31268	-0.263
YDR157W	0.630005	0.347446	0.80351	-1.42132	X
YDR158W	0.390539	0.260541	-0.09164	-0.10662	-0.02338
YDR159W	0.0642943	0.0971666	-0.21956	-0.15289	-0.18669
YDR160W	0.170072	0.160837	0.17516	0.01689	0.23115
YDR161W	0.136111	0.142997	0.25944	0.20586	0.01951
YDR162C	0.0381452	0.0751316	0.21508	0.28138	0.17959
YDR163W	0.0686229	0.0998909	-0.17213	-0.11983	-0.30305
YDR164C	0.156676	0.154056	0.1223	0.05574	0.25245
YDR165W	0.265523	0.207603	0.00616	0.13652	0.17264
YDR166C	0.755696	0.386597	-0.06496	0.01305	0.13643
YDR167W	0.00626512	0.0344	-0.92022	-0.50598	-0.397
YDR168W	0.843576	0.413114	0.0438	0.01787	-0.01345
YDR169C	0.835211	0.410465	-0.07473	-0.00156	0.13306
YDR170C	0.791939	0.397276	-0.03762	-0.10504	0.07271
YDR170W-A	0.0701069	0.101086	-0.30674	-0.67674	-0.02908
YDR171W	0.00248032	0.0260023	0.69754	0.3996	0.74779
YDR172W	0.138095	0.143803	-0.18622	-0.13055	-0.10133
YDR173C	0.0695794	0.100605	0.61889	0.59191	-0.05938
YDR174W	0.129375	0.139172	-0.06419	-0.32685	-0.11907
YDR175C	0.734924	0.380397	-0.1728	0.31756	-0.01388
YDR176W	0.0660054	0.0982159	-0.07903	-0.36012	-0.2266
YDR177W	0.0150264	0.0485327	-0.35382	-0.35457	-0.21487
YDR178W	0.333657	0.238544	0.00292	0.07046	0.20264
YDR179C	0.045794	0.0832589	-0.89703	-0.19276	-0.25353
YDR179W-A	0.11769	0.132456	-0.03796	0.26258	0.8801
YDR180W	0.388149	0.259778	0.02826	0.01659	0.199
YDR181C	0.0124347	0.0446828	-0.21522	-0.44691	-0.38878
YDR182W	0.253784	0.201833	0.06112	0.18073	0.07144
YDR182W-A	0.375742	0.254891	0.5316	-0.6373	-0.69161
YDR183C-A	0.477991	0.293898	-0.36104	0.14065	0.72716
YDR183W	0.213569	0.181876	0.58508	-0.10349	0.17186
YDR184C	0.0492699	0.086265	-0.33667	-0.10763	-0.25114
YDR185C	0.424326	0.273997	0.34345	-0.07608	0.02745
YDR186C	0.204228	0.177206	0.04672	-0.30618	-0.19254
YDR188W	0.366393	0.251596	0.25732	0.06874	-0.04069
YDR189W	0.507282	0.304209	0.11406	-0.01823	0.07754
YDR190C	0.0372827	0.0747115	-0.23295	-0.15807	-0.53273
YDR191W	0.214613	0.182219	0.12841	0.19221	0.03277
YDR192C	0.0957914	0.117886	-0.15967	-0.23249	-0.1068
YDR194C	0.541849	0.316706	-0.00522	0.23059	-0.03932
YDR195W	0.899879	0.429128	0.06666	-0.09493	0.06166
YDR196C	0.420284	0.272487	-0.10075	0.10686	-0.28898
YDR197W	0.500405	0.301799	-0.02518	0.03412	0.17939
YDR198C	0.0467145	0.0839137	0.12847	0.36365	0.2198
YDR200C	0.0255142	0.0618445	-0.16358	-0.5868	-0.32481
YDR201W	0.670633	0.360299	-0.41845	0.39687	0.26932
YDR202C	0.172508	0.16212	-0.06232	-0.04241	-0.46319
YDR204W	0.27264	0.211678	0.0287	-0.21317	-0.1503
YDR205W	0.758653	0.387709	-0.29172	0.12789	0.29837
YDR206W	0.0429848	0.0802779	0.23391	0.20058	0.1993
YDR207C	0.00788215	0.0380235	-0.31411	-0.32347	-0.42558
YDR208W	0.123513	0.135963	-0.18278	-0.17143	-0.08875
YDR210W	0.0043108	0.0313953	-0.53545	-0.42154	-0.88552
YDR210W-B	0.0138646	0.047517	-0.57319	-0.63588	-0.17835
YDR211W	0.913038	0.432996	-0.10195	0.04054	0.09084
YDR212W	0.118303	0.132577	0.04175	0.1882	0.27732
YDR213W	0.0561166	0.0919213	0.42582	0.07379	0.2672
YDR214W	0.0757308	0.104748	-0.52033	0.03693	-0.45999
YDR216W	0.0162394	0.0502915	-0.27506	-0.31121	-0.69615
YDR217C	0.15602	0.153855	-0.05646	-0.22223	-0.13914
YDR219C	0.168842	0.16027	0.21392	0.21788	0.00351
YDR220C	0.312315	0.229676	-0.53919	-1.27514	0.58593
YDR221W	0.183203	0.166763	0.23519	0.18966	-0.00327
YDR222W	0.00451471	0.0313953	0.43885	0.46713	0.33264
YDR223W	0.101442	0.121657	1.00749	0.06168	0.19709
YDR224C	0.475015	0.293129	-0.0598	0.05606	0.22019
YDR225W	0.26267	0.206153	-0.50095	-0.08223	0.06809
YDR226W	0.826523	0.407891	-0.14482	-0.13588	0.37509
YDR227W	0.00539786	0.0329137	-0.41538	-0.33784	-0.38596
YDR228C	0.0197266	0.0541566	-0.16849	-0.39873	-0.36842
YDR229W	0.0895372	0.113382	-0.22192	-0.09854	-0.19269
YDR231C	0.215761	0.182556	0.02988	0.35484	0.05465
YDR232W	0.0616653	0.0959712	0.60948	-0.01892	0.48874
YDR233C	0.895765	0.428133	-0.05946	-0.02498	0.11941
YDR234W	0.744158	0.383083	-0.04025	0.06555	0.05726
YDR235W	0.0110332	0.0430868	0.25617	0.3687	0.58692
YDR236C	0.282024	0.216636	0.09646	-0.16593	0.83695
YDR237W	0.200243	0.175602	-0.07997	-0.03916	-0.29137
YDR238C	0.626804	0.346237	-0.01584	0.03869	-0.15568
YDR239C	0.447976	0.28253	-0.05253	0.0378	-0.20758
YDR240C	0.965669	0.444976	-0.07802	-0.05164	0.11792
YDR241W	0.00622054	0.0343839	0.36828	0.71285	1.06211
YDR242W	0.150573	0.150702	-0.85776	-0.57103	0.24715
YDR243C	0.585787	0.332753	-0.18776	0.18302	-0.19056
YDR244W	0.131671	0.1406	0.18999	0.2664	0.02992
YDR245W	0.84532	0.41382	-0.05272	0.01163	0.0912
YDR246W	0.0879561	0.112417	0.32983	0.54248	-0.02182
YDR246W-A	0.832024	0.409576	-0.69823	0.2755	0.60192
YDR247W	0.000713675	0.0170415	0.99163	0.61675	0.88217
YDR248C	0.720465	0.376247	-0.36426	-0.12912	0.32026
YDR249C	0.0333231	0.0715836	0.11619	0.35759	0.35292
YDR251W	0.725285	0.377554	0.10242	-0.23826	0.022
YDR252W	0.0401876	0.0769982	0.84208	0.25888	0.20029
YDR253C	0.0356938	0.0736783	-0.20344	-0.18061	-0.46828
YDR254W	0.380124	0.256573	0.25379	0.10066	-0.07029
YDR255C	0.934352	0.437511	0.26428	-0.12003	-0.17507
YDR256C	0.0870469	0.111777	0.02607	-0.35817	-0.48319
YDR257C	0.0648729	0.0974221	0.17435	0.13547	0.27292
YDR258C	0.00599856	0.0340849	0.79673	0.34398	0.50637
YDR259C	0.0238037	0.0597831	-0.20886	-0.34808	-0.24419
YDR260C	0.0291684	0.0671853	-0.11604	-0.38094	-0.42476
YDR261C	0.177468	0.164599	-0.11588	-0.40337	-0.00081
YDR261C-D	0.927707	0.436185	0.18839	-0.50716	0.26765
YDR261W-A	0.273651	0.212223	-0.71576	0.2048	-0.19605
YDR261W-B	0.0435912	0.0807707	-0.30661	-0.57031	-0.09414
YDR262W	0.00962079	0.0407996	0.38052	0.25001	0.46407
YDR263C	0.0192387	0.0531895	-0.37558	-0.52784	-0.16924
YDR264C	0.0684787	0.0997676	0.19122	0.2321	0.13255
YDR265W	0.294984	0.222421	0.39936	-0.06425	0.08069
YDR266C	0.0385027	0.0755566	-0.16452	-0.33959	-0.21154
YDR267C	0.620055	0.343547	0.01165	0.67469	-0.35128
YDR268W	0.182878	0.166688	0.17441	0.06614	0.12985
YDR270W	0.00167215	0.0222365	0.60257	0.43864	0.57358
YDR271C	0.0681524	0.0996269	-0.34946	X	-2.28725
YDR272W	0.177224	0.164483	0.08787	0.42021	0.02081
YDR273W	0.347593	0.244282	0.15901	1.09571	-0.35418
YDR275W	0.130219	0.139484	0.10626	0.07695	0.31621
YDR276C	0.228806	0.189291	-0.0163	1.1216	-0.02502
YDR277C	0.000367395	0.0145164	-1.13086	-1.14858	-0.76926
YDR278C	0.0239557	0.0599517	-0.41425	-1.34242	-2.81794
YDR279W	0.79855	0.398839	0.07097	-0.25984	0.10179
YDR280W	0.160471	0.155589	-0.0939	0.45745	0.29253
YDR281C	0.0292567	0.0671853	-0.30316	-0.14618	-0.36071
YDR282C	0.175919	0.163771	0.33326	-0.0117	0.15781
YDR283C	0.42949	0.275878	0.16463	0.0504	-0.00056
YDR284C	0.180253	0.165782	-0.14743	0.3678	0.47123
YDR285W	0.431039	0.276413	-0.09901	-0.03685	-0.06362
YDR286C	0.00384935	0.0311183	-0.40123	-0.38154	-0.54358
YDR287W	0.155196	0.153373	-0.08479	-0.13458	-0.1785
YDR288W	0.20794	0.179186	0.41786	0.00169	0.07656
YDR289C	0.4703	0.291454	-0.09263	0.03945	-0.14546
YDR291W	0.626942	0.346244	0.07606	-0.02183	0.06899
YDR292C	0.436079	0.2779	-0.03367	-0.14904	-0.0234
YDR293C	0.2971	0.223465	0.00733	-0.18907	-0.1174
YDR294C	0.141697	0.14575	0.19075	0.20949	0.0431
YDR295C	0.136009	0.142953	0.30231	0.00027	0.21697
YDR296W	0.0725275	0.102551	-0.13966	-0.14828	-0.2784
YDR297W	0.199209	0.175176	-0.04973	0.18995	0.33313
YDR298C	0.052843	0.0897234	0.32931	0.08164	0.29792
YDR299W	0.017488	0.0514035	-0.25722	-0.37862	-0.24177
YDR300C	0.258516	0.203825	0.14058	0.26175	-0.03611
YDR301W	0.43748	0.278644	0.09708	0.01443	0.08749
YDR302W	0.0272179	0.0644271	0.09599	0.55269	0.72754
YDR303C	0.0320814	0.0703747	0.25953	0.16859	0.29972
YDR304C	0.902707	0.430252	-0.03695	0.0615	-0.05548
YDR305C	0.433106	0.276969	0.54822	-0.1262	-0.01936
YDR306C	0.840127	0.41216	-0.22136	0.06941	0.22527
YDR307W	0.0248898	0.0611117	0.32104	0.15423	0.47389
YDR308C	0.0709737	0.101908	-0.61814	-0.03885	-0.27685
YDR309C	0.0222537	0.0579828	-0.26375	-0.25608	-0.24966
YDR310C	0.159164	0.155037	-0.08007	-0.14444	-0.16807
YDR311W	0.495148	0.299682	-0.03153	-0.09722	-0.04301
YDR312W	0.0327801	0.0709334	-0.58325	-0.206	-0.21375
YDR313C	0.0166333	0.0506819	0.32558	0.27458	0.24944
YDR314C	0.514896	0.306265	-0.06459	0.07626	0.17611
YDR315C	0.0638314	0.0969783	-0.27331	-0.52345	-0.05244
YDR316W	0.288616	0.219825	0.02643	-0.28104	-0.0906
YDR316W-B	0.940707	0.438798	0.26515	-0.54189	0.32329
YDR318W	0.351137	0.245667	-0.27948	0.22061	-0.38989
YDR319C	0.000243032	0.0145164	0.85611	0.85978	0.72945
YDR320C	0.125206	0.137052	-0.17706	-0.09921	-0.15917
YDR320C-A	0.00224444	0.0253471	-0.93111	-0.4528	-0.79938
YDR320W-B	0.0196295	0.054052	-1.51625	-0.15758	-1.37484
YDR321W	0.851977	0.416074	-0.10712	0.11937	0.03966
YDR322C-A	0.0930866	0.115846	-0.65105	0.05138	-0.37029
YDR322W	0.0326511	0.0708048	0.23716	0.19151	0.27192
YDR323C	0.0845031	0.110157	-0.06831	-0.37639	-0.18566
YDR324C	0.842079	0.412752	-0.24507	0.20653	0.11305
YDR325W	0.649642	0.353729	-0.05021	-0.06128	0.26119
YDR326C	0.299728	0.224527	-0.1274	-0.0491	-0.09534
YDR328C	0.516955	0.306993	0.19074	0.15941	-0.13551
YDR329C	0.875658	0.422346	0.09758	-0.09502	0.03954
YDR330W	0.111773	0.128683	-0.15342	-0.1795	-0.1197
YDR331W	0.384836	0.258316	-0.08951	0.21358	0.15629
YDR332W	0.64116	0.35079	0.04491	-0.06321	0.14668
YDR333C	0.192615	0.171799	0.06912	0.07978	0.23374
YDR334W	0.585516	0.332751	0.08251	0.09547	-0.03572
YDR335W	0.19103	0.170781	-0.02083	0.20528	0.24384
YDR336W	0.897492	0.42866	-0.13959	0.2186	-0.03688
YDR337W	0.197912	0.174539	0.12442	0.3588	-0.01403
YDR338C	0.71031	0.372574	-0.01944	-0.08077	0.21428
YDR339C	0.0141731	0.0480375	0.23763	0.38687	0.30472
YDR340W	0.0189909	0.0531728	0.9696	0.32529	0.35756
YDR341C	0.36322	0.250565	-0.03162	0.33488	0.01964
YDR342C	0.110001	0.127423	0.04209	0.15404	0.55681
YDR343C	0.432473	0.27673	-0.1318	0.00442	0.5103
YDR344C	0.720929	0.376286	0.12584	-0.21577	0.22144
YDR345C	0.0272704	0.0644294	0.11386	0.547	0.41599
YDR346C	0.507742	0.304352	-0.1061	0.08592	-0.17766
YDR347W	0.34163	0.2421	0.03966	-0.08557	-0.25356
YDR348C	0.492229	0.298837	0.05306	0.04892	-0.36752
YDR349C	0.901406	0.429707	-0.07288	-0.13679	0.2527
YDR350C	0.0418595	0.0788198	0.38811	0.09454	0.31455
YDR351W	0.345154	0.243511	-0.14001	-0.12023	0.00299
YDR352W	0.780191	0.393732	-0.07022	-0.1733	0.35985
YDR353W	0.0119665	0.0439788	0.54001	0.20384	0.46813
YDR354W	0.0509468	0.0879256	0.39718	0.1985	0.129
YDR356W	0.791792	0.397276	0.22344	0.00839	-0.14509
YDR357C	0.744129	0.383083	0.27855	-0.37098	0.25739
YDR358W	0.0207014	0.0559077	0.44556	0.21114	0.26249
YDR359C	0.856622	0.417268	-0.08724	0.10215	0.03345
YDR361C	0.0905777	0.114173	0.02978	0.22927	0.40527
YDR362C	0.0399258	0.0767581	0.3961	0.32034	0.09751
YDR363W	0.0709336	0.101904	0.1305	0.21962	0.19651
YDR363W-A	0.137948	0.14378	-0.7036	0.10343	-0.31289
YDR364C	0.794415	0.397641	0.039	-0.25246	0.32332
YDR365C	0.668314	0.359533	0.12102	-0.05755	-0.19651
YDR367W	0.176392	0.164041	-0.01893	0.09694	0.78863
YDR368W	0.516269	0.306717	0.02806	0.23874	-0.06429
YDR369C	0.109374	0.126849	0.28416	0.02605	0.2356
YDR370C	0.234509	0.19219	-0.16109	0.03064	-0.25379
YDR371W	0.769005	0.391034	-0.28939	-0.05477	0.22833
YDR372C	0.0311414	0.0691261	0.1236	0.32673	0.42534
YDR373W	0.126797	0.137808	0.07356	0.30188	0.11909
YDR374W-A	0.588247	0.333392	-0.76711	0.31982	0.05203
YDR375C	0.867947	0.420622	0.16044	-0.04081	-0.17181
YDR376W	0.240042	0.195402	0.05532	0.20436	0.07238
YDR377W	0.0839654	0.109769	-0.54384	-0.10549	-0.13671
YDR378C	0.856198	0.417137	-0.39995	0.28424	0.20803
YDR379C-A	0.852898	0.416213	1.08634	-1.34129	X
YDR379W	0.0471846	0.0843349	-0.30379	-0.22939	-0.13214
YDR380W	0.0794755	0.107292	0.66148	0.12805	0.13669
YDR381C-A	0.0731817	0.103137	0.02092	0.81184	0.33144
YDR381W	0.115251	0.131041	0.0136	-0.41627	-0.24472
YDR382W	0.0125507	0.0448375	-0.3952	-0.4805	-0.21218
YDR383C	0.300592	0.22485	-0.01994	-0.52642	0.0529
YDR384C	0.0349358	0.0728658	0.24932	0.50209	0.15154
YDR385W	0.188528	0.169242	0.13138	0.00916	0.28696
YDR386W	0.599292	0.336732	0.47002	0.1768	-0.35176
YDR387C	0.0208096	0.0559077	0.32755	0.19524	0.60566
YDR388W	0.0350232	0.072897	0.76045	0.10894	0.40668
YDR389W	0.0294718	0.0673693	-0.29141	-0.28895	-0.16923
YDR390C	0.866211	0.420323	-0.11979	0.03243	0.04269
YDR391C	0.0109465	0.0430547	0.28302	0.45896	0.29579
YDR392W	0.0736642	0.103445	-0.10791	-0.17877	-0.29142
YDR393W	0.171755	0.161759	0.0643	-0.21592	-0.43691
YDR394W	0.828073	0.408436	0.09207	0.00312	-0.15717
YDR395W	0.282492	0.216813	-0.06212	0.16679	0.25158
YDR397C	0.0497753	0.0865743	-0.27961	-0.51485	-0.08453
YDR398W	0.781698	0.394031	-0.13116	0.21356	-0.18038
YDR399W	0.128088	0.138362	-0.28244	-0.17166	-0.03925
YDR400W	0.677338	0.3622	-0.30029	0.06366	0.08767
YDR401W	0.0236911	0.0597819	-0.12436	-0.48622	-0.44942
YDR402C	0.0974738	0.118845	-0.51087	-1.71476	0.05721
YDR403W	0.599898	0.336878	-1.26487	X	2.35082
YDR404C	0.0526298	0.0895214	0.02276	0.62504	0.42509
YDR405W	0.395286	0.262697	0.15599	-0.26035	-0.21951
YDR406W	0.00203419	0.023817	0.47164	0.47952	0.67211
YDR406W-A	0.111303	0.128552	1.26428	0.0878	X
YDR407C	0.819279	0.405483	-0.09879	0.12002	0.04186
YDR408C	0.0631372	0.0966829	-0.1107	-0.19659	-0.6016
YDR409W	0.926101	0.435654	0.03372	-0.0838	0.02652
YDR410C	0.370181	0.252806	-0.35717	-0.21589	0.1847
YDR411C	0.0450351	0.0824249	0.13066	0.26209	0.27569
YDR412W	0.205459	0.177993	0.21595	0.33587	-0.06916
YDR413C	0.934285	0.437511	-1.10574	X	1.00686
YDR414C	0.915209	0.433501	-0.0746	-0.04015	0.08685
YDR415C	0.186493	0.168481	0.10266	0.16155	0.09554
YDR416W	0.553827	0.321516	0.38187	-0.17199	0.03898
YDR418W	0.101542	0.121657	-0.52986	-0.16589	-0.04708
YDR419W	0.403335	0.266242	0.01208	-0.10716	-0.12953
YDR420W	0.292312	0.221563	-0.04142	-0.30572	-0.00307
YDR421W	0.195437	0.173135	-0.16387	-0.08677	-0.10191
YDR422C	0.0625206	0.0962644	-0.33314	-0.1661	-0.13188
YDR423C	0.116877	0.132153	-0.03357	-0.38308	-0.16653
YDR424C	0.147861	0.149042	-0.92255	0.25562	-0.58706
YDR425W	0.682846	0.363692	0.43564	-0.29819	0.06886
YDR426C	0.00039367	0.0150106	-1.57274	X	-1.9385
YDR427W	0.00579796	0.0337951	0.30992	0.40333	0.49522
YDR428C	0.703206	0.370832	-0.44386	0.46425	0.21385
YDR429C	0.666399	0.35915	-0.08535	0.19473	-0.27031
YDR430C	0.584728	0.332427	0.00808	-0.12956	-0.02114
YDR432W	0.622858	0.344543	-0.31868	0.04631	0.09219
YDR434W	0.948566	0.440635	0.17734	-0.19203	0.03587
YDR435C	0.23024	0.189931	0.79998	-0.19012	0.2275
YDR436W	0.496824	0.300365	-0.26587	0.16058	-0.14347
YDR437W	0.0349235	0.0728658	0.53473	0.09594	0.36742
YDR438W	0.483788	0.295675	-0.26793	0.09725	0.5729
YDR439W	0.939358	0.438529	0.16065	-0.23461	0.10064
YDR440W	0.839157	0.411831	0.13384	-0.09165	0.01405
YDR441C	0.118411	0.132577	-0.10617	-0.5399	-0.06892
YDR443C	0.180571	0.165879	-0.05517	-0.25914	-0.09404
YDR444W	0.502691	0.302712	0.13466	0.27558	-0.16256
YDR447C	0.0185109	0.0527174	-0.56836	-0.56724	-0.14104
YDR448W	0.105625	0.124508	-0.28892	-0.0937	-0.132
YDR449C	0.680964	0.363078	-0.07627	0.05091	0.13905
YDR450W	0.644305	0.351925	-0.06554	0.26444	-0.42096
YDR451C	0.0191308	0.0531728	-0.20492	-0.34413	-0.30211
YDR452W	0.0550451	0.0912	-0.14024	-0.18005	-0.3259
YDR453C	0.00362298	0.0307937	-0.72102	-0.34955	-0.66485
YDR454C	0.065809	0.0980299	0.06538	0.30421	0.2848
YDR456W	0.558103	0.323179	-0.04049	0.00926	0.20196
YDR457W	0.289217	0.220139	-0.00108	0.20407	0.10367
YDR458C	0.0955567	0.117694	-0.07555	-0.28349	-0.17704
YDR459C	0.0388289	0.0757635	0.08778	0.38695	0.37478
YDR460W	0.315381	0.231259	0.12046	0.26146	-0.05501
YDR461C-A	0.0475327	0.0845717	-0.2362	-0.11454	-0.48683
YDR462W	0.143576	0.146967	0.455	0.11752	0.02848
YDR463W	0.0207388	0.0559077	-0.32406	-0.32393	-0.19113
YDR464W	0.0883043	0.112511	-0.10176	-0.23788	-0.17911
YDR465C	0.957629	0.442822	0.01071	0.26422	-0.25408
YDR466W	0.00612479	0.0343839	-0.31559	-0.37565	-0.46183
YDR468C	0.0470832	0.0842085	-0.16078	-0.17502	-0.43727
YDR469W	0.00923872	0.0400688	-0.62923	-0.49239	-0.24083
YDR470C	0.3452	0.243511	0.05539	0.05326	0.13837
YDR471W	0.00571477	0.0337951	-0.50523	-0.34363	-0.35722
YDR472W	0.462987	0.288419	0.11558	0.00093	0.07374
YDR473C	0.127831	0.138362	-0.19732	-0.60428	0.01735
YDR475C	0.779618	0.39368	0.08279	0.07496	-0.25096
YDR476C	0.016841	0.0508071	0.56077	0.19706	0.36118
YDR477W	0.109967	0.127423	-0.20876	-0.17639	-0.08699
YDR478W	0.00489912	0.0326452	-0.41917	-0.44061	-0.79429
YDR479C	0.24855	0.199572	0.10555	-0.01676	0.29116
YDR480W	0.919056	0.434424	0.26379	-0.06827	-0.15902
YDR481C	0.0602758	0.0949934	0.26689	0.14938	0.1738
YDR482C	0.365649	0.251277	0.20494	-0.17023	-0.49127
YDR483W	0.772005	0.391767	-0.07144	-0.02539	0.18126
YDR484W	0.376287	0.255198	0.21851	0.04174	-0.00198
YDR485C	0.271981	0.211405	-0.16073	0.06525	-0.2827
YDR486C	0.328935	0.236355	-0.29755	0.1118	-0.17362
YDR487C	0.0706369	0.10169	0.46559	0.22044	0.06669
YDR488C	0.443941	0.281213	-0.05303	0.1832	-0.51805
YDR489W	0.0180685	0.0519964	0.41269	0.36903	0.17735
YDR490C	0.242693	0.196781	0.16449	0.0205	0.1427
YDR492W	0.805035	0.400994	-0.38766	0.11561	0.16375
YDR493W	0.875362	0.422346	0.15506	0.05514	-0.16163
YDR494W	0.461025	0.287611	0.14773	-0.26676	-0.14809
YDR495C	0.884391	0.425452	0.1924	-0.13678	-0.01015
YDR496C	0.364609	0.251061	-0.2255	-0.21976	0.12266
YDR497C	0.0166236	0.0506819	0.46255	0.21968	0.29684
YDR498C	0.266166	0.207945	0.06855	0.08702	0.13786
YDR499W	0.0548512	0.0910436	0.35629	0.07167	0.29777
YDR500C	0.00529449	0.0328852	-0.88753	-0.75093	-0.32964
YDR501W	0.312864	0.229904	0.03904	-0.05123	-0.36036
YDR502C	0.111988	0.128747	0.16685	0.31213	0.0528
YDR503C	0.203373	0.176692	-0.19498	0.43537	0.47234
YDR504C	0.192157	0.171529	0.19699	-0.12162	0.82601
YDR505C	0.308435	0.227747	0.14749	-0.0975	0.33206
YDR506C	0.0253682	0.0617584	-0.1674	-0.75247	-0.39046
YDR507C	0.176749	0.164266	-0.14399	-0.19714	-0.04751
YDR508C	0.0642324	0.0971666	0.50857	0.12292	0.16644
YDR510W	0.0662613	0.0984899	0.19358	0.37057	0.0975
YDR511W	0.0176171	0.051524	-0.16112	-0.44953	-0.46592
YDR512C	0.112901	0.129363	-0.40536	0.09694	-0.60537
YDR513W	0.5856	0.332751	0.10937	-0.00374	0.03363
YDR514C	0.218791	0.184251	0.31586	0.43331	-0.15369
YDR515W	0.0618437	0.0960125	-0.03876	-0.61622	-0.3197
YDR516C	0.0363965	0.0741807	0.63599	0.04717	0.56421
YDR517W	0.014402	0.0482102	-0.27386	-0.40184	-0.25655
YDR518W	0.0690878	0.100263	-0.38278	-0.21438	-0.07731
YDR519W	0.174514	0.163386	0.04556	0.29686	0.09584
YDR520C	0.145329	0.147807	0.24107	0.05941	0.13777
YDR523C	0.921717	0.434865	0.85094	-0.58779	-0.35688
YDR524C	0.245577	0.198196	0.13423	0.00128	0.20596
YDR524C-A	0.654412	0.354988	0.89478	-0.59195	0.11377
YDR524C-B	0.0486635	0.0855853	0.17104	0.95797	0.28314
YDR525W-A	0.124925	0.136966	-0.09518	0.34352	0.65649
YDR527W	0.765753	0.389886	0.19232	-0.1769	0.08371
YDR528W	0.192969	0.171973	-0.13389	-0.32629	0.00812
YDR529C	0.0170621	0.0509171	-0.2419	-0.28516	-0.55619
YDR530C	0.0167629	0.0507801	-0.32965	-0.25738	-0.26206
YDR531W	0.908012	0.431731	-0.05514	-0.16197	0.25819
YDR532C	0.0575857	0.0932154	-0.35697	-0.17294	-0.13469
YDR533C	0.0373103	0.0747115	-0.72022	-0.50006	-0.05959
YDR534C	0.0186386	0.0527258	0.55147	0.15522	0.75246
YDR535C	0.0428755	0.0801284	-0.96848	-0.48545	-0.07632
YDR536W	0.0234488	0.0595393	-4.66038	X	-1.51254
YDR538W	0.669783	0.360124	-0.20844	0.02352	0.05703
YDR539W	0.0153852	0.0492918	0.47015	0.23073	0.29786
YDR540C	0.709838	0.372469	0.33758	-0.57217	0.00934
YDR541C	0.755008	0.386482	0.29091	-0.29461	-0.13254
YDR542W	0.0109937	0.0430845	-0.61699	-0.26515	-0.36883
YDR543C	0.00184729	0.022742	-0.85393	-1.31824	-0.65696
YDR544C	0.000409317	0.0152533	-1.0305	-1.71876	-1.69428
YDR545C-A	0.019193	0.0531728	-0.88714	-0.29778	-0.34288
YDR545W	0.0826812	0.109176	-0.16136	-0.11102	-0.27125
YEL001C	0.089819	0.113581	0.01603	0.29354	0.33214
YEL002C	0.0292074	0.0671853	0.25993	0.21576	0.23898
YEL003W	0.000310551	0.0145164	-0.83976	-0.98784	-0.73622
YEL004W	0.0981717	0.119413	0.10841	0.10238	0.51385
YEL005C	0.029308	0.0671853	0.63065	0.51533	0.08602
YEL006W	0.104013	0.123349	-0.00379	0.31709	0.3079
YEL007W	0.0650394	0.0974652	0.21479	0.1413	0.20385
YEL008C-A	0.00880472	0.0393042	0.55086	0.41531	1.12634
YEL009C	0.194466	0.172685	0.08833	0.03904	0.28421
YEL011W	0.0052176	0.0328852	1.0981	0.37507	1.05806
YEL012W	0.321023	0.233525	-0.01155	0.02717	-0.41361
YEL013W	0.0181162	0.0520789	0.44038	0.3689	0.1753
YEL015W	0.178345	0.165112	0.17429	0.03714	0.17839
YEL016C	0.0240597	0.0601023	-0.24067	-0.35551	-0.20871
YEL017C-A	0.523178	0.309883	-0.21489	-0.01824	0.60103
YEL017W	0.604981	0.33868	-0.02108	-0.04832	0.22821
YEL018W	0.431053	0.276413	0.55365	-0.18078	0.04358
YEL019C	0.158949	0.155037	-0.31444	0.06541	-0.31746
YEL020C	0.115478	0.131166	-0.33082	-0.07083	-0.1308
YEL020W-A	0.932867	0.437462	-0.34891	0.4197	-0.02696
YEL021W	0.158651	0.154921	0.15393	0.42041	-0.01089
YEL022W	0.893476	0.427485	-0.05036	-8e-05	0.08459
YEL023C	0.00862278	0.0391132	-0.50456	-0.32314	-0.3045
YEL024W	0.0926131	0.115466	0.07134	0.17373	0.32671
YEL025C	0.566938	0.32679	-0.01893	0.01459	0.16005
YEL026W	0.0304539	0.068474	-1.0545	-0.43	-0.20095
YEL027W	0.149391	0.150011	-0.03291	0.20038	0.43807
YEL028W	0.232929	0.191516	1.2767	-0.51296	0.68348
YEL029C	0.330017	0.236933	0.21831	0.36803	-0.16605
YEL030W	0.0666881	0.0988034	0.02753	-0.6804	-0.46627
YEL031W	0.16166	0.156438	-0.01469	0.16668	0.3782
YEL032W	0.31589	0.231385	-0.00402	-0.02643	-0.30192
YEL033W	0.00450618	0.0313953	-1.08731	-1.48152	-0.50442
YEL034W	0.485375	0.296252	-0.0396	-0.48732	0.18596
YEL036C	0.88927	0.426636	0.07833	0.01441	-0.05725
YEL037C	0.145979	0.148005	-0.11668	-0.03288	-0.40333
YEL038W	0.117928	0.132523	-0.38405	-0.15313	-0.04143
YEL039C	0.759625	0.387917	0.50963	-0.29809	-0.41021
YEL040W	0.774686	0.392252	-0.0791	0.07606	-0.07265
YEL041W	0.0144717	0.0482102	-0.9394	-1.25356	-0.22538
YEL042W	0.732896	0.379777	-0.13089	0.11325	0.11915
YEL043W	0.0162243	0.0502915	-0.25611	-0.38332	-0.25487
YEL044W	0.187043	0.168843	0.19076	0.28056	-0.02417
YEL046C	0.445917	0.28192	-0.03805	-0.00694	0.30666
YEL047C	0.029926	0.0677309	0.2991	0.36938	0.1437
YEL048C	0.116263	0.13173	-0.07168	0.40259	0.41891
YEL049W	0.0112907	0.0433777	-0.43502	-0.34391	-0.24468
YEL050C	0.399165	0.264669	-0.13682	0.17492	-0.41244
YEL051W	0.752271	0.385668	-0.06	-0.07867	0.24114
YEL052W	0.37065	0.252874	0.0066	0.14791	0.08557
YEL053C	0.746499	0.383616	-0.0198	-0.03584	0.14305
YEL054C	0.492526	0.298886	-0.06226	-0.18595	0.05084
YEL055C	0.622346	0.344379	-0.13342	0.12389	-0.14088
YEL056W	0.219023	0.18439	0.06944	-0.27131	-0.24259
YEL057C	0.0196819	0.0541422	-0.2838	-1.4809	-0.74264
YEL058W	0.257853	0.203477	-0.00278	0.16573	0.16381
YEL059C-A	0.708019	0.372024	-0.16246	0.41818	-0.48038
YEL060C	0.00772426	0.0377802	0.69321	0.26576	0.53739
YEL061C	0.857178	0.417268	0.06739	-0.19014	0.06868
YEL062W	0.136493	0.143133	0.06105	0.1759	0.20123
YEL063C	0.007845	0.0379847	0.26918	0.40868	0.4332
YEL064C	0.00242582	0.0260023	0.43651	0.44108	0.56262
YEL065W	0.000352273	0.0145164	0.96129	0.78277	0.72678
YEL066W	0.876283	0.422573	0.0555	0.446	-0.41306
YEL067C	0.423871	0.273935	0.64032	-0.36944	0.27396
YEL068C	0.478785	0.293997	-0.55247	0.20573	-0.03385
YEL069C	0.708547	0.372076	0.63908	X	-0.40363
YEL070W	0.723585	0.376945	-0.32367	X	0.1931
YEL071W	0.0324279	0.0706242	0.24635	0.27541	0.1846
YEL072W	0.0642335	0.0971666	0.56992	0.10112	0.20019
YEL073C	0.000909293	0.0183655	-1.08252	X	-1.01185
YEL074W	0.000118826	0.0116507	-0.89558	-1.1045	-1.05022
YEL075C	0.181622	0.166419	0.22548	0.27024	-0.03359
YEL075W-A	0.00481802	0.0323403	-0.39743	-0.35999	-0.58981
YEL076C	0.0385928	0.0756214	0.30588	0.26132	1.11496
YEL076C-A	0.0396958	0.0765841	-0.16027	-0.54498	-0.22031
YEL077C	0.0777904	0.10625	-0.20835	-0.06053	-0.51522
YEL077W-A	0.103406	0.123107	0.20698	-0.79105	-0.8483
YER001W	0.287662	0.219615	-0.02999	-0.27268	-0.03103
YER002W	0.0591141	0.0942993	-0.3533	-0.28768	-0.06651
YER003C	0.0819844	0.10889	0.13692	0.41021	0.10797
YER004W	0.0648018	0.0974221	-0.34381	-0.02568	-0.42763
YER005W	0.456533	0.285761	-0.23192	0.14321	-0.17365
YER006W	0.170998	0.161323	0.01268	0.37925	0.11461
YER007C-A	0.122792	0.135547	-0.00037	0.20121	0.41997
YER007W	0.350896	0.245614	0.1379	0.07214	0.03481
YER008C	0.0263273	0.0632905	-0.41423	-0.23262	-0.19792
YER009W	0.495896	0.300068	-0.59689	0.14478	0.07131
YER010C	0.839138	0.411831	0.27767	0.02064	-0.39418
YER011W	0.963824	0.444563	-0.10803	0.01241	0.08348
YER012W	0.138284	0.143803	0.07721	0.09479	0.3193
YER013W	0.130303	0.139519	-0.11907	-0.1542	-0.14807
YER014W	0.203378	0.176692	0.02334	-0.30325	-0.15513
YER015W	0.0589715	0.0942269	-0.05939	-0.49939	-0.28103
YER016W	0.142687	0.146276	-0.32662	-0.04166	-0.12869
YER017C	0.0852619	0.110673	0.2118	0.17339	0.12443
YER018C	0.960538	0.443576	0.3844	-0.28941	-0.07143
YER019C-A	0.0333647	0.0716168	-0.77282	-0.31398	-0.17281
YER019W	0.0480402	0.084979	0.39638	0.04487	0.59875
YER020W	0.092243	0.115346	0.3799	0.40276	-0.02814
YER021W	0.159884	0.155376	0.1465	0.03807	0.24453
YER022W	0.242668	0.196781	-0.22247	-0.15723	0.01976
YER023W	0.499332	0.301351	-0.21973	-0.11833	0.1176
YER024W	0.501983	0.302552	0.19665	-0.2857	-0.17752
YER025W	0.2725	0.211678	0.20629	0.06369	0.04121
YER026C	0.102456	0.122402	-0.05168	0.39252	0.42751
YER027C	0.256244	0.203032	0.1583	-0.05061	0.27362
YER028C	0.409903	0.269047	2.16091	X	-0.74263
YER029C	0.0404246	0.0771766	0.26106	0.66562	0.14982
YER030W	0.00164308	0.0221886	-0.69481	-0.61064	-1.08794
YER031C	0.0545458	0.0908893	-0.41627	-0.03245	-0.41804
YER032W	0.00752798	0.0372211	-0.49532	-0.35372	-0.30029
YER033C	0.0219317	0.05759	-0.38952	-0.60799	-0.15786
YER034W	0.950226	0.441033	0.24473	-0.1886	-0.07869
YER035W	0.067298	0.099225	0.83802	0.13383	0.20299
YER036C	0.113298	0.129709	0.0101	0.32376	0.2364
YER037W	0.855349	0.416945	1.47101	-1.67321	0.55754
YER038C	0.206608	0.178594	-0.13719	-0.13765	-0.06725
YER038W-A	0.421724	0.273146	1.29094	-0.63564	0.3251
YER039C	0.599103	0.336732	-0.06813	-0.04822	0.30123
YER039C-A	0.00887069	0.0394223	-0.24372	-0.59187	-0.72153
YER040W	0.215361	0.182556	0.00728	-0.46082	-0.06911
YER041W	0.294693	0.222263	0.35509	-0.20607	0.36365
YER042W	0.0938502	0.116585	-0.32314	-0.23727	-0.03468
YER043C	0.0781437	0.10652	0.16742	0.11277	0.27606
YER044C	0.172338	0.16203	-0.04653	0.13909	0.76879
YER044C-A	0.113755	0.130002	-0.11289	-2.61334	X
YER045C	0.000306675	0.0145164	-0.70162	-0.73969	-0.78776
YER046W	0.294625	0.222263	-0.19585	0.14319	0.74134
YER047C	0.0339564	0.0723777	-0.16574	-0.23644	-0.33275
YER048C	0.232351	0.191156	-0.00674	0.19686	0.16724
YER048W-A	0.221865	0.185803	0.438	-0.01291	0.0742
YER049W	0.33837	0.240602	0.01893	0.18275	0.06289
YER050C	0.00745357	0.0370192	0.36538	0.6188	1.04271
YER051W	0.0204227	0.0553481	0.26124	0.26635	0.657
YER052C	0.00844181	0.0390088	0.40088	0.4683	0.25971
YER053C	0.0020909	0.0242205	1.03448	0.54061	0.68338
YER053C-A	0.0159992	0.0500971	0.21412	0.58653	0.94999
YER054C	0.0336686	0.0721001	X	-1.74381	-0.50341
YER055C	0.016349	0.0502915	0.61992	0.40714	0.19252
YER056C	0.0106557	0.0426288	0.21365	0.72933	0.68195
YER056C-A	0.0980903	0.119367	-0.42037	-0.11348	-0.09981
YER057C	0.149373	0.150011	-0.48012	0.03587	-0.19594
YER058W	0.977857	0.447726	0.55423	0.0968	-0.63014
YER059W	0.871226	0.421467	-0.15354	0.14108	-0.03614
YER060W	0.153299	0.152265	-0.02618	0.22977	0.31531
YER060W-A	0.0923414	0.115389	0.03802	0.21421	0.382
YER061C	0.36689	0.251656	0.10186	0.09721	0.03352
YER062C	0.00300378	0.0281013	-0.64855	-0.41802	-0.87128
YER063W	0.0134376	0.0466654	-0.23283	-0.35156	-0.56315
YER064C	0.316446	0.231545	0.24068	0.04513	0.0144
YER065C	0.682793	0.363692	0.08989	-0.09477	-0.10872
YER066W	0.635744	0.349146	0.20274	0.30412	-0.29085
YER067W	0.00179013	0.0223388	2.46254	1.11053	2.64476
YER068W	0.0249535	0.0611117	-0.1576	-0.32307	-0.3672
YER069W	0.0545748	0.0908893	0.23131	0.32369	0.10727
YER070W	0.0451256	0.0824806	0.34821	0.13332	0.22249
YER071C	0.214802	0.18229	0.0614	-0.60046	-0.10836
YER072W	0.694157	0.36804	-0.26497	0.13388	0.29841
YER073W	0.00170093	0.0222365	0.57231	0.53533	0.44456
YER074W	0.034316	0.0724473	-0.24566	-0.49226	-0.1555
YER075C	0.195366	0.173128	-0.20223	-0.20668	0.00579
YER076C	0.936674	0.438043	0.06218	0.08728	-0.12728
YER077C	0.679462	0.362605	0.15226	-0.02386	-0.27541
YER078C	0.958524	0.443161	0.23507	-0.01454	-0.2399
YER079W	0.23327	0.191624	0.7094	-0.015	0.01379
YER080W	0.79658	0.398386	0.18738	-0.22163	-0.05484
YER081W	0.0745636	0.104055	0.13541	0.2689	0.15192
YER082C	0.0722513	0.102551	-0.15366	-0.23491	-0.15468
YER083C	0.577466	0.329845	-0.03014	-0.1087	-0.00306
YER084W	0.00623344	0.0343839	-0.9615	-0.36593	-1.19461
YER086W	0.175595	0.163692	0.17551	-0.00093	0.26441
YER087C-B	0.00914222	0.0398482	-0.48664	-0.2417	-0.61871
YER087W	0.962468	0.444236	0.01397	0.17775	-0.17661
YER088C	0.300662	0.22485	0.01684	-0.30335	-0.05903
YER088C-A	0.483548	0.295659	0.11717	0.30735	-0.15826
YER089C	0.383601	0.257837	0.09144	0.18692	-0.02892
YER090W	0.483351	0.295605	-0.07561	0.00192	-0.10704
YER091C	0.126927	0.137836	0.43362	-0.06453	0.32532
YER092W	0.479229	0.294132	-0.55149	0.11519	0.06803
YER093C	0.43541	0.277796	-0.11928	-0.00165	-0.08268
YER093C-A	0.0721542	0.102551	0.40348	0.02201	0.32047
YER094C	0.593089	0.335005	0.03913	0.29104	-0.13837
YER095W	0.0550905	0.0912201	0.10142	0.7113	0.2653
YER096W	0.697593	0.368931	-0.22457	0.45721	-0.47791
YER097W	0.425869	0.274451	-0.53139	-0.36577	0.37889
YER098W	0.178567	0.165172	-0.38361	-0.63668	0.18479
YER099C	0.301879	0.225269	-0.02331	0.2091	0.12115
YER100W	0.237812	0.19421	0.00961	-0.29055	-0.10588
YER101C	0.302454	0.225637	0.04836	0.26311	0.00868
YER102W	0.158612	0.154921	-0.0823	-0.35325	-0.05815
YER103W	0.000223616	0.014436	1.08095	0.9494	0.80401
YER104W	0.617689	0.342789	0.23903	0.05052	-0.12505
YER105C	0.0839207	0.109769	0.1846	0.10681	0.23434
YER107C	0.592098	0.334774	-0.14886	0.10696	0.22236
YER109C	0.00408043	0.0313953	-0.4146	-0.37846	-0.6046
YER110C	0.669135	0.359846	0.02018	0.01697	0.06816
YER111C	0.275791	0.213521	-0.09845	-0.44603	0.07755
YER112W	0.241163	0.196171	0.13592	-0.05	0.34158
YER113C	0.024354	0.0605619	0.15443	0.44177	0.32469
YER114C	0.0802048	0.107628	-0.37875	-0.03459	-0.26023
YER115C	0.325308	0.235209	0.25524	-0.0203	0.07111
YER116C	0.741227	0.382075	0.38376	-0.17484	-0.38589
YER117W	0.0604202	0.0951118	-0.53705	-0.61203	0.02581
YER118C	0.0667356	0.0988203	-0.49981	-0.16026	-0.12136
YER119C	0.00812742	0.0383297	0.45493	0.25198	0.52464
YER120W	0.077283	0.105873	-0.102	-0.19622	-0.2545
YER122C	0.562448	0.324736	0.11891	-0.18344	-0.11679
YER123W	0.579047	0.330416	0.11509	-0.08457	0.12772
YER124C	0.0170511	0.0509171	-0.34787	-1.05821	-0.40806
YER125W	0.49976	0.301543	-0.12808	0.09666	-0.17447
YER126C	0.582532	0.331768	-0.13678	0.1136	-0.14362
YER127W	0.0156204	0.0496339	-0.40525	-0.185	-0.43025
YER128W	0.149573	0.15014	0.3005	0.0815	0.08268
YER129W	0.143804	0.147036	-0.12602	-0.2557	-0.0642
YER130C	0.000815878	0.0177768	1.1996	0.72685	0.83662
YER131W	0.163953	0.157859	-0.13081	-0.24414	-0.04584
YER132C	0.118778	0.132934	-0.30832	-0.09865	-0.10102
YER133W	0.0112516	0.0433233	0.21515	0.68436	0.809
YER134C	0.00783903	0.0379847	0.3367	0.30927	0.39683
YER136W	0.540542	0.316319	0.11959	-0.11237	0.18332
YER137C	0.320101	0.233163	-0.15099	0.01178	-0.13981
YER137C-A	0.666092	0.35915	0.60596	-1.48042	0.28062
YER138C	0.998426	0.453289	0.24084	-0.56028	0.3182
YER138W-A	0.0108032	0.0428085	-0.41958	-0.53288	-0.227
YER139C	0.256224	0.203032	-0.21753	0.21169	0.83437
YER140W	0.0764221	0.105008	0.03008	0.28695	0.37822
YER141W	0.0245771	0.060863	0.28236	0.44806	0.17419
YER142C	0.0620429	0.0960125	0.06865	-0.85733	-0.67806
YER143W	0.0881554	0.112478	-0.2086	-0.13856	-0.15283
YER144C	0.0348692	0.0728658	0.27849	0.26235	0.16368
YER145C	0.000544217	0.0161352	0.94237	0.69487	0.70076
YER146W	0.00157841	0.0218854	0.46827	0.61453	0.51776
YER147C	0.0604174	0.0951118	-0.08118	-0.32529	-0.25772
YER148W	0.0238447	0.0597831	-0.17312	-0.30806	-0.34437
YER149C	0.168321	0.160174	0.0531	-0.25282	-0.32596
YER150W	0.170547	0.161119	-0.31736	0.53035	1.42477
YER151C	0.350237	0.245349	-0.03041	-0.00751	-0.24496
YER152C	0.260573	0.205035	0.02068	-0.10547	-0.28118
YER153C	0.0606412	0.0952341	0.50917	-0.00441	0.46993
YER154W	0.00242862	0.0260023	0.6871	0.39345	0.6476
YER155C	0.0289267	0.0670102	-0.44417	-0.29445	-0.14624
YER156C	0.928903	0.436449	-0.0713	-0.02331	0.11859
YER157W	0.482561	0.295517	-0.03272	-0.12393	-0.02424
YER158C	0.0122841	0.0445499	0.73633	0.19948	0.61902
YER159C	0.010738	0.0427718	0.48125	0.32308	0.26669
YER161C	0.952979	0.441788	0.05783	0.1705	-0.20857
YER162C	0.0867795	0.111604	-0.1821	-0.26783	-0.09037
YER163C	0.550381	0.320125	-0.08556	0.0701	-0.15379
YER164W	0.817912	0.405025	-0.03274	0.04776	0.04209
YER165W	0.873812	0.421935	0.08102	-0.13792	0.10287
YER166W	0.349668	0.245201	0.02639	0.04172	0.19317
YER167W	0.0159585	0.0500712	-0.25232	-0.35042	-0.26912
YER168C	0.0861512	0.111249	0.06013	0.29942	0.21964
YER169W	0.258606	0.203837	-0.10758	-0.16071	-0.03904
YER170W	0.581067	0.331237	0.16377	-0.10611	0.10823
YER171W	0.155658	0.153608	0.09658	0.19332	0.10994
YER172C	0.324934	0.235122	0.10875	0.02167	0.13136
YER173W	0.12675	0.137808	-0.07905	-0.09392	-0.38541
YER174C	0.103858	0.123329	-0.04815	-0.16161	-0.45647
YER175C	0.604392	0.338419	0.30102	-0.12765	0.01363
YER176W	0.433399	0.277028	0.06911	-0.03759	-0.30078
YER177W	0.308624	0.227764	-0.09553	-0.20175	0.00404
YER178W	0.184509	0.167486	0.04525	0.1667	0.16455
YER179W	0.0365492	0.0741928	-0.30741	-1.56126	-3.56625
YER180C	0.00155825	0.0217433	0.52411	0.47397	0.64533
YER180C-A	0.304958	0.226765	0.87084	-0.05826	-0.06359
YER182W	0.0291934	0.0671853	-0.2885	-0.17279	-0.28633
YER183C	0.696997	0.368931	0.32606	0.10713	-0.26418
YER184C	0.0512471	0.0879873	0.54774	0.00735	0.52375
YER185W	0.049537	0.0865119	0.37865	X	1.70627
YER186C	0.32022	0.233163	0.06685	-0.04683	0.33365
YER187W	0.646394	0.352519	0.28631	-0.18223	-0.31135
YER188W	0.0086956	0.0391309	-4.69611	-2.24026	-1.4397
YER189W	0.00396721	0.0311183	-0.40556	-0.41008	-0.64892
YER190C-A	0.01243	0.0446828	-0.69229	-0.50848	-0.21066
YER190C-B	0.00578928	0.0337951	-0.3938	-1.17422	-0.82348
YER190W	0.139172	0.144273	-0.15959	-0.03831	-0.27344
YFL001W	0.923716	0.43506	0.12185	-0.18456	0.09286
YFL002C	0.336552	0.239739	0.01007	0.12131	0.12624
YFL002W-A	0.0691704	0.100263	-0.30259	-0.59128	-0.02797
YFL002W-B	0.0483341	0.0852243	-0.59564	-0.00707	-0.94519
YFL003C	0.72134	0.376418	-0.51171	-0.91484	0.9879
YFL004W	0.266554	0.208071	0.16701	0.05132	0.08268
YFL005W	0.30119	0.225041	-0.28928	0.07161	-0.13945
YFL007W	0.802024	0.399826	-0.09232	0.0232	0.00556
YFL008W	0.224914	0.187481	-0.32633	-0.09643	0.00508
YFL009W	0.066505	0.0986918	0.3857	0.10406	0.18178
YFL010C	0.312238	0.229676	-0.23004	-0.17814	0.07511
YFL013C	0.380381	0.256643	-0.05218	-0.08908	-0.08136
YFL014W	0.0902912	0.113968	0.05903	0.92463	0.22553
YFL016C	0.283842	0.217242	0.40555	0.1149	-0.08407
YFL017C	0.948466	0.440635	-0.07754	0.08709	0.0073
YFL017W-A	0.0189494	0.0531497	-0.42271	-0.24551	-0.23779
YFL018C	0.598848	0.336732	0.05656	0.04542	-0.27943
YFL020C	0.937042	0.438045	-0.53362	-0.29891	0.76456
YFL021C-A	0.231177	0.190541	0.04624	X	0.31706
YFL021W	0.207957	0.179186	0.02054	-0.39657	-0.10982
YFL022C	0.234125	0.192073	-0.27367	0.08064	-0.24233
YFL023W	0.925712	0.43562	0.33237	-0.05229	-0.24053
YFL024C	0.124853	0.136942	-0.30797	-0.12363	-0.07042
YFL025C	0.0402962	0.0770922	0.12194	0.27314	0.34135
YFL026W	0.800099	0.399229	-0.136	-0.15169	0.40119
YFL027C	0.923016	0.43506	-0.22163	-0.12479	0.39102
YFL028C	0.736054	0.380562	-0.02603	0.16093	-0.25205
YFL029C	0.950525	0.441058	0.34294	-0.30232	-0.01238
YFL030W	0.956507	0.442649	0.0043	0.00938	-0.02691
YFL031W	0.164747	0.15842	0.72601	0.02041	0.07574
YFL033C	0.0203562	0.0553412	-0.25913	-0.32807	-0.22688
YFL034C-A	0.102226	0.122276	-0.13381	0.64894	0.58536
YFL034C-B	0.415306	0.271274	0.14765	-0.12757	0.27011
YFL034W	0.131962	0.140772	-0.03915	0.37984	0.27208
YFL036W	0.960298	0.443576	0.01033	0.01157	-0.00986
YFL037W	0.288631	0.219825	0.03191	0.11733	0.13457
YFL038C	0.61477	0.34179	0.11846	-0.19753	-0.07798
YFL039C	0.0746515	0.104086	-0.45527	-0.30041	-0.01926
YFL041W	0.0389848	0.0759597	0.25897	0.25495	0.16077
YFL041W-A	0.0046093	0.0317944	-1.39177	X	-2.55265
YFL042C	0.394507	0.262243	-0.15711	0.00639	-0.08069
YFL044C	0.308606	0.227764	0.05168	0.14969	0.06862
YFL045C	0.0191646	0.0531728	0.20429	0.36504	0.29418
YFL046W	0.85753	0.417268	0.01287	-0.00157	-0.0554
YFL047W	0.906858	0.431408	-0.06039	0.0426	-0.01138
YFL048C	0.540076	0.316148	-0.14062	-0.04928	0.0263
YFL049W	0.308239	0.227747	0.09849	-0.19238	-0.26818
YFL050C	0.117105	0.132346	-0.247	-0.02818	-0.24048
YFL051C	0.618187	0.342926	0.03388	0.08243	0.00789
YFL052W	0.000220998	0.014436	-1.22311	-0.95361	-0.90261
YFL054C	0.835326	0.410465	0.17494	-0.2303	-0.01587
YFL055W	0.594706	0.335184	-0.07584	-0.42322	0.24647
YFL056C	0.48538	0.296252	-0.21779	0.15239	0.37502
YFL057C	0.0208891	0.0559077	0.21196	0.28513	0.3106
YFL058W	0.00561391	0.0334321	-0.42952	-1.09571	-0.64229
YFL059W	0.0169771	0.0509171	-0.53804	-0.154	-0.5477
YFL060C	0.0305906	0.0686129	-0.39715	-0.14246	-0.28931
YFL061W	0.0806131	0.107957	-0.5821	-0.03276	-0.24733
YFL062W	0.428852	0.275726	0.2366	-0.05079	0.05806
YFL063W	0.00134405	0.0214228	-1.61603	-0.76959	-1.23558
YFL064C	0.340674	0.24161	-0.01284	0.04013	0.27872
YFL065C	0.607953	0.339511	-0.10133	0.11696	-0.17251
YFL066C	0.425686	0.274397	-0.53857	0.09961	0.03823
YFL067W	0.228652	0.189246	0.4686	-0.69641	-1.06686
YFL068W	0.000540211	0.0161352	-0.62087	-0.65385	-0.65398
YFR001W	0.044013	0.0811494	-1.08739	-0.06803	-0.54302
YFR002W	0.163371	0.157538	0.03656	0.12416	0.2848
YFR003C	0.88887	0.426636	-0.1292	0.18564	-0.10101
YFR004W	0.334093	0.238669	0.12133	0.2286	-0.04992
YFR005C	0.475233	0.293129	-0.00233	0.01468	0.18785
YFR006W	0.446645	0.28208	-0.0018	-0.08284	-0.11297
YFR007W	0.00889685	0.0394223	0.24774	0.57217	0.44799
YFR008W	0.98006	0.448185	0.21389	-0.11299	-0.09276
YFR009W	0.144408	0.14738	0.05461	0.27049	0.1306
YFR010W	0.960552	0.443576	0.04012	-0.04703	0.01915
YFR010W-A	0.022231	0.0579828	-2.13396	X	-0.73964
YFR011C	0.323009	0.234349	0.19456	-0.07111	0.19359
YFR013W	0.666711	0.35915	-0.04115	-0.046	-0.01823
YFR014C	0.152966	0.152154	-0.14554	-0.0182	-0.32995
YFR015C	0.0259676	0.0626452	0.84635	0.07971	0.81109
YFR016C	0.50667	0.304051	-0.00878	0.14215	-0.42248
YFR017C	0.853555	0.416441	0.99474	-0.73728	-0.05969
YFR018C	0.263135	0.206459	0.44922	-0.03738	0.0594
YFR019W	0.309738	0.228157	-0.13914	-0.18409	0.02608
YFR020W	0.563575	0.325182	0.14156	0.03282	-0.02078
[truncated: 4,050 more rows]

## Sheet: YPS163 mig3 vs. YPS163 ethanol
ID	p-values YPS163mig3 vs. YPS163 EtOH	q-values YPS163mig3 vs. YSP163 EtOH	YPS163mig3 t0 vs t30 EtOH #1	YPS163mig3 t0 vs t30 EtOH #2	YPS163mig3 t0 vs t30 EtOH #3	YPS163 t0 vs t30 EtOH #1	YPS163 t0 vs t30 EtOH #2	YPS163 t0 vs t30 EtOH #3
15S_rRNA	0.105303	0.152161	-0.22075	-0.10095	-0.81864	-0.39102	0.75734	0.31719
21S_rRNA	0.0256292	0.0765836	-0.1824	-0.18412	-0.2467	-0.08145	0.51165	0.5725
ICR1	0.00597919	0.0441887	0.77005	0.83022	0.84366	0.5084	0.04844	0.16848
LSR1	0.0564067	0.108362	0.07472	-0.23326	-0.60405	-0.54677	-1.19832	-0.65869
NME1	0.196829	0.209038	0.54671	0.38757	-0.56963	0.06276	-0.63417	-0.48013
NTS1-2	0.275938	0.24991	-0.75198	-1.02529	-0.28699	0.79626	-0.59671	-0.74876
NTS2-1	0.583444	0.368539	0.37204	0.7486	0.15884	0.69632	0.42976	-0.35464
NTS2-2	0.464122	0.32818	0.39039	-1.26873	0.49218	0.8637	0.41667	-0.41718
PWR1	0.196871	0.209038	-0.76438	-0.74849	-0.52627	-0.82164	-0.70145	-1.26607
Q0045	0.78861	0.438638	0.32604	0.35782	0.0336	0.15835	0.48371	0.19936
Q0050	0.427859	0.31534	1.08533	0.07034	0.64747	0.3987	1.23472	-1.57488
Q0055	0.278574	0.251149	-0.22311	-0.18202	-0.98984	-0.68503	0.45029	0.04644
Q0070	0.0226868	0.0717224	-0.70239	-0.92827	-1.2949	-0.72008	0.09361	0.38386
Q0075	0.0756255	0.128297	-1.0962	-0.94566	-0.97747	-0.8964	-0.55648	0.33615
Q0080	0.0580545	0.110195	0.04755	-0.20414	-0.1843	-0.13536	1.04435	1.70644
Q0085	0.1478	0.179346	-0.24436	-0.09262	0.03806	-0.21038	0.38474	0.62533
Q0105	0.708619	0.41368	0.29384	0.45751	-0.51134	-0.07429	0.43208	0.20399
Q0110	0.112115	0.156287	-0.878	-0.23362	-0.81114	-0.72992	0.89933	0.14633
Q0115	0.0836109	0.134589	-1.11243	-0.39039	-1.19759	-1.03657	0.63901	0.67123
Q0120	0.0538022	0.106082	-0.90261	-0.96627	-0.85265	-0.94058	0.27963	0.14136
Q0130	0.124258	0.164119	-1.02105	-0.52144	-0.27264	-0.52795	-0.06107	1.60882
Q0140	0.181359	0.199833	-1.13092	-1.27945	-0.4562	-0.87199	0.09029	NA
Q0250	0.749141	0.426318	0.02185	0.43094	-1.10269	-0.46211	0.65162	-0.37975
Q0275	0.893843	0.469895	-0.05321	0.45748	-1.34206	-0.58682	0.33508	-0.89901
RDN37-1	0.162473	0.188596	0.20203	-0.5145	0.29784	-0.50415	-1.00989	0.00926
RDN37-2	0.120627	0.162492	0.27597	-0.36126	-0.24718	-0.71575	-0.99532	-0.08607
RDN5-1	0.128344	0.167035	0.73077	1.18376	-0.89147	-0.80088	-0.97601	-0.03235
RDN5-2	0.232957	0.229435	0.78359	0.90807	-0.64647	-0.67314	-1.00721	0.58101
RDN5-3	0.22582	0.225292	0.53054	1.08312	-0.95886	-0.71791	-1.44477	0.32365
RDN5-4	0.299693	0.261694	0.83379	1.18401	-1.01954	-0.30815	-0.95888	0.24182
RDN5-5	0.391505	0.299633	0.88819	1.05567	-0.94444	-0.55386	-0.94088	0.73877
RDN5-6	0.331851	0.277249	0.78706	1.08049	-0.77987	-0.5356	-0.93117	0.69456
RPR1	0.282497	0.252718	0.30539	-0.09304	-0.56126	-0.06637	-0.56661	-0.60874
RUF20	0.621182	0.382364	0.01492	NA	2.26377	0.2877	0.39901	1.58588
SCR1	0.712456	0.414732	0.54954	-0.18063	-0.73997	-0.0389	-0.73134	-0.00987
snR10	0.454317	0.325169	0.16339	0.55759	-0.22769	0.3781	-0.71342	0.06465
snR11	0.530863	0.350628	0.42741	0.40287	-1.38082	-0.43773	-0.34638	-0.7185
snR13	0.46953	0.32987	0.01723	0.8586	-1.36165	0.13828	-1.05677	-0.91631
snR14	0.471167	0.330742	0.14692	0.87083	-1.01037	-0.03589	-0.41869	-0.5716
snR161	0.730667	0.420649	0.30288	0.22856	-0.97263	0.02846	-0.49423	-0.35754
snR17a	0.370196	0.291788	0.97816	0.39822	-1.44168	-0.41984	-0.7407	-0.565
snR17b	0.414352	0.30965	0.38292	0.32734	-1.62076	-0.7148	-0.72696	-0.82268
snR18	0.30861	0.266452	7e-05	-0.17714	-0.74828	-0.93053	-0.67621	-0.18333
snR189	0.511314	0.345096	0.92635	0.26839	-0.01824	0.0845	-0.43742	0.77906
snR19	0.531462	0.350876	0.40503	-0.06865	-1.27815	-0.29617	-0.62711	-0.84497
snR190	0.485063	0.335882	0.06193	-0.07863	-1.36764	-0.71701	-0.83288	-0.64759
snR191	0.199036	0.210035	0.75518	-0.02957	-0.22686	-0.41119	0.03043	-0.27714
snR24	0.0914501	0.140321	0.67035	0.57797	-0.87382	-1.25316	-0.22428	-0.87017
snR3	0.0991936	0.146627	-0.00326	0.60592	-1.17241	-0.93639	-0.96592	-1.05106
snR30	0.25887	0.242634	0.20129	-0.00529	-1.11102	-0.34682	-1.29828	-0.72251
snR32	0.358828	0.288063	0.9023	0.48853	-0.47732	0.26639	-0.34503	-0.06375
snR33	0.491621	0.337585	0.30892	0.45177	-1.24137	-0.20542	-0.33162	-0.96091
snR34	0.527244	0.349393	0.39214	0.51404	-1.7365	-0.50898	-0.60522	-0.87396
snR35	0.300245	0.261947	0.22509	0.66185	-1.38274	-0.57454	-0.67606	-0.91572
snR36	0.136659	0.171955	0.45675	0.77018	-0.61122	-0.18696	-0.21777	-0.94726
snR37	0.339177	0.280019	0.85231	0.16527	-0.44795	-0.22439	-0.27544	0.08751
snR4	0.37868	0.293882	0.46294	0.47947	-1.04527	-0.33972	-0.65936	-0.27088
snR40	0.472272	0.331116	0.6459	-0.03767	-1.67137	-1.13722	-0.26016	-0.98847
snR42	0.382238	0.295758	0.17387	0.29504	-1.53946	-0.78074	-0.76727	-0.8352
snR43	0.590632	0.370735	0.35414	0.6074	-1.39771	0.11264	-0.44731	-1.05069
snR44	0.00395849	0.0378463	-0.20551	0.0248	0.18864	-0.65234	-0.92958	-0.5044
snR45	0.367958	0.290945	0.52096	0.69228	-1.45644	-0.49877	-0.7406	-0.5794
snR46	0.209988	0.216415	0.58143	0.31679	-0.37515	-0.49874	-0.48618	0.23792
snR47	0.135367	0.171266	0.19739	0.71712	-0.97691	-0.6524	-0.95414	-0.54379
snR49	0.486189	0.336012	0.33527	0.86973	-1.78732	-0.59069	-1.06972	-0.3679
snR5	0.306077	0.265182	0.09347	1.16794	-1.51569	-0.64556	-1.09001	-0.58718
snR50	0.0146966	0.0593406	0.76793	0.46195	-0.25849	-0.51113	-0.4501	-0.56729
snR51	0.689247	0.407613	0.52981	0.84868	0.18667	-0.74493	-0.64786	2.04559
snR52	0.535612	0.352177	1.46842	1.24665	-1.53209	-0.77101	0.32504	0.07314
snR54	0.0298366	0.0797538	-1.03471	-0.59297	-1.5083	-1.89429	-1.82432	-1.46395
snR55	0.245105	0.235314	0.32943	0.85986	-1.04525	-0.47195	-0.77342	-0.36438
snR56	0.948201	0.484114	-0.08285	0.08555	-0.32867	-0.22748	-0.90139	0.88888
snR58	0.912021	0.474229	0.54375	0.9197	-1.6604	-0.94182	-0.08575	0.58428
snR6	0.206034	0.214033	0.95638	1.24287	-1.55932	-0.3986	-0.67856	-1.33595
snR60	0.622091	0.382547	-0.64538	-0.66323	-0.80982	-0.67755	-0.92759	-0.70136
snR63	0.631253	0.386041	0.71795	0.36979	-0.96066	-0.0708	-0.24118	-0.17715
snR64	0.0419573	0.09339	0.6664	0.26102	-0.70483	-1.41752	-0.60796	-0.65693
snR65	0.557621	0.359751	-0.11219	-0.12032	-0.11267	-0.18821	-1.38714	0.44237
snR66	0.529632	0.350215	0.05154	0.29225	-1.28397	-0.43203	-0.6717	-0.62157
snR67	0.300988	0.262366	0.01679	-0.36562	-1.29605	-1.19984	-0.90838	-0.67155
snR68	0.397237	0.302083	0.7143	0.30038	-0.99829	-0.64333	-0.37151	-0.12461
snR7-L	0.323032	0.273002	-0.13409	0.22514	-0.90421	-0.07017	-1.14009	-0.77619
snR70	0.613338	0.379658	0.10622	0.35728	-1.70105	-0.32291	-0.62475	-1.15372
snR71	0.588331	0.369988	0.48565	1.54835	-0.20553	0.4962	-0.09904	0.67411
snR72	0.836466	0.453522	0.5422	0.59161	-0.40707	-0.01817	0.09265	0.46449
snR75	0.360341	0.288137	0.25921	0.84316	-1.14858	-1.16709	-0.2486	-0.18357
snR76	0.107856	0.153763	-0.31551	-0.29544	-0.37156	-0.40987	-0.98448	-0.52118
snR77	0.172864	0.194624	-0.14578	0.21853	-1.55117	-1.54313	-0.79236	-1.24761
snR78	0.692407	0.408755	-0.38121	-0.16448	-0.7037	-1.39044	-0.96701	0.52088
snR79	0.112849	0.156575	0.20036	0.15537	-0.84768	-0.76759	-0.37846	-1.15101
snR8	0.656908	0.396102	0.35896	0.21651	-0.80035	-0.13674	-0.80861	0.19699
snR80	0.217402	0.220715	0.45733	0.86693	-1.27676	-0.87509	-0.4453	-0.78211
snR81	0.249287	0.237626	0.50514	0.40989	-1.1091	-0.83452	-0.65917	-0.3305
snR82	0.467229	0.329134	1.03311	0.50708	-1.28096	-0.39005	-0.34344	-0.27917
snR83	0.118779	0.161235	0.45831	0.32694	-0.15732	-0.21712	-0.42275	0.12436
snR84	0.568305	0.363731	0.2916	0.13077	-1.56183	-0.60493	-0.24005	-1.22726
snR85	0.337066	0.279378	0.76603	0.77416	-1.18667	-0.21557	-0.69032	-0.36689
snR86	0.193755	0.207539	0.9417	0.473	-0.43701	-0.09004	-0.16199	-0.19173
snR87	0.47178	0.330894	-0.53286	0.16563	-0.56603	-0.08322	-0.54995	0.3673
snR9	0.136026	0.171663	0.20518	0.80175	-0.61552	-0.34066	-0.60415	-0.3801
SRG1	0.0490915	0.101432	0.07756	-0.00179	0.04902	0.40929	0.26577	0.22283
tA(AGC)K2	0.445119	0.321651	-0.46874	-0.64056	-0.55299	0.02569	-1.5498	-1.04758
tA(UGC)A	0.365212	0.289543	0.20394	0.52536	-1.47112	-0.01827	-1.28935	-1.11375
tA(UGC)E	0.571622	0.364375	0.08919	1.16918	-1.92816	0.27496	-0.99699	-1.38746
tA(UGC)G	0.487915	0.336225	-0.05853	1.1414	-2.29642	-0.51697	-1.19898	-1.27185
tC(GCA)P2	0.46219	0.327334	0.21139	1.52709	-2.05951	0.1561	-0.83501	-1.80603
tD(GUC)I1	0.33752	0.279492	0.8775	1.0808	-1.55024	-0.47801	-0.62158	-0.53985
tD(GUC)I2	0.400805	0.303539	1.01005	1.1335	-1.52276	-0.24952	-0.28517	-0.68572
tD(GUC)J3	0.330669	0.276928	-0.37311	-0.65536	-1.48234	-0.49886	-1.44097	-1.88957
tD(GUC)K	0.403099	0.304234	0.64494	1.21794	-1.57601	-0.32355	-0.59132	-0.58874
tD(GUC)L1	0.304545	0.264375	1.02521	1.15393	-1.41778	-0.41343	-0.32145	-0.70335
tD(GUC)L2	0.522927	0.348227	0.95502	1.11132	-1.97575	-0.30286	-0.56392	-0.63055
tD(GUC)O	0.335201	0.278727	1.18552	0.70812	-1.50333	-0.31663	-0.78375	-0.55068
tE(UUC)C	0.155111	0.183824	1.05237	0.36642	-0.93517	-0.52825	-0.42228	-0.8234
tE(UUC)E2	0.123952	0.164119	1.20274	0.08755	-0.80724	-0.61136	-0.51499	-0.84763
tE(UUC)E3	0.192926	0.207121	1.22891	0.35664	-0.9551	-0.28693	-0.44176	-0.89557
tE(UUC)I	0.300676	0.262247	1.20941	0.2605	-1.14531	-0.19226	-0.43329	-0.94751
tE(UUC)J	0.185551	0.202221	1.25566	0.35883	-0.96276	-0.44708	-0.21971	-1.09965
tE(UUC)K	0.21559	0.219756	1.23386	0.49279	-1.32703	-0.54076	-0.55701	-0.9902
tE(UUC)L	0.339572	0.280019	1.30212	0.2334	-1.36282	-0.43158	-0.32769	-1.00265
tE(UUC)M	0.293499	0.258601	1.28436	0.0783	-1.10777	-0.30588	-0.45581	-0.89504
tE(UUC)P	0.140774	0.174135	1.15005	0.48078	-0.89054	-0.23155	-0.77386	-0.72065
tE(UUC)Q	0.674167	0.402261	0.43864	NA	-3.63053	-0.84559	-0.81336	-1.62277
tF(GAA)B	0.311899	0.267902	-0.12927	-0.61827	-0.92854	-0.24214	-1.18011	-1.35675
tF(GAA)D	0.660782	0.397447	0.17408	-0.32803	-0.97269	0.14493	-0.9249	-0.87571
tF(GAA)F	0.435451	0.317843	-0.24847	-0.36494	-0.76049	0.05689	-1.19286	-1.10025
tF(GAA)G	0.230864	0.228278	-0.57541	0.10182	-0.78017	-0.21246	-1.3542	-1.06725
tF(GAA)H1	0.536463	0.352463	-0.91305	-0.48032	-0.57953	-0.12831	-1.36926	-1.10761
tF(GAA)H2	0.153892	0.183032	-0.13663	-0.45383	-0.60163	-0.15245	-1.67035	-1.17122
tF(GAA)P1	0.476919	0.332752	-0.05497	-0.28987	-1.19064	-0.18706	-1.17958	-1.00417
tF(GAA)P2	0.31894	0.271382	0.11962	-0.64718	-0.74183	-0.04824	-1.3231	-1.14194
tF(GAA)Q	0.532991	0.351337	-0.17495	1.39825	-1.1981	-0.23141	-0.57266	-0.34638
tG(GCC)D2	0.396318	0.301646	0.13638	-0.38313	-0.65093	0.12892	-0.97404	-1.01286
tG(GCC)F1	0.518218	0.346853	0.3773	0.05841	-0.97563	-0.04398	-0.33493	-0.95943
tG(GCC)G2	0.368528	0.291089	-0.0954	0.04163	-0.72423	0.05625	-1.20382	-0.63959
tG(GCC)M	0.336845	0.279318	0.27602	0.24144	-1.02514	0.0923	-1.11362	-0.87318
tG(GCC)O2	0.492494	0.337812	0.18843	0.12594	-1.25433	-0.25767	-0.57985	-0.99771
tH(GUG)E1	0.904294	0.472696	-0.64229	-0.44684	-0.89082	0.24441	-1.06008	-1.02951
tH(GUG)K	0.901369	0.472062	-0.50442	-0.32849	-0.96692	0.10314	-0.95858	-0.82387
tH(GUG)M	0.753041	0.42729	-0.69406	-0.46307	-0.81656	-0.10871	-1.26497	-0.88653
tI(AAU)B	0.61408	0.37996	0.10147	0.18064	-1.47537	-0.0225	-0.57178	-1.44644
tI(AAU)G	0.955048	0.48593	-1.16613	0.55433	-1.48809	-0.02549	-0.81803	-1.35852
tI(AAU)I1	0.880424	0.465947	0.09151	0.00478	-1.62455	0.46689	-1.0254	-1.25456
tI(AAU)N1	0.563371	0.361764	-0.18256	0.44809	-1.30215	0.22126	-0.75921	-1.52768
tI(UAU)D	0.375273	0.29307	1.0151	1.59235	-1.34031	0.37274	-0.91894	-0.34285
tI(UAU)L	0.449082	0.323267	0.85093	1.4463	-1.86855	0.18833	-0.83999	-0.95023
tK(CUU)G3	0.344827	0.281919	-0.11773	0.47527	-0.96732	0.25191	-1.44145	-0.9961
tK(CUU)P	0.394668	0.301022	0.05728	-0.15124	-1.02431	0.04688	-1.16997	-1.11636
tK(UUU)D	0.490538	0.337086	-0.03301	-0.10002	-1.26634	-0.1098	-1.08931	-1.10067
tK(UUU)G1	0.864659	0.461846	-0.14395	0.06135	-1.2683	0.47387	-1.38442	-0.72541
tK(UUU)G2	0.7491	0.426318	-0.26454	-0.2262	-1.14772	-0.10293	-1.10306	-0.77158
tK(UUU)K	0.535288	0.352177	-0.46274	0.40891	-0.99302	-0.03143	-1.02956	-0.77614
tK(UUU)L	0.680265	0.404585	-0.11141	0.04891	-0.767	0.48293	-0.92656	-0.93205
tK(UUU)O	0.377975	0.29371	-0.0337	0.24624	-0.7139	0.43405	-1.57978	-0.8085
tK(UUU)P	0.898364	0.471208	-0.82394	0.01239	-1.08637	0.07429	-0.97216	-1.16066
tK(UUU)Q	0.462904	0.327601	0.70364	0.98624	-1.52173	0.29845	-0.6832	-1.07168
tL(CAA)C	0.961843	0.48759	-0.25266	-0.04192	-2.04648	-0.11344	-1.20711	-1.10522
tL(CAA)G1	0.846805	0.45692	-0.136	0.14972	-2.05833	-0.201	-1.04357	-1.15668
tL(CAA)G2	0.857142	0.460046	-0.24511	-0.05667	-1.85422	0.18132	-1.3966	-1.27602
tL(CAA)G3	0.590054	0.370605	-0.07895	0.39314	-1.92186	-0.08834	-1.2755	-1.32294
tL(CAA)K	0.724339	0.418212	-0.23207	0.17362	-1.78904	-0.14047	-1.0568	-1.24706
tL(CAA)M	0.51633	0.346297	-0.31527	0.04645	-1.62776	-0.21767	-1.43345	-1.27415
tL(CAA)N	0.677425	0.403521	-0.33174	0.19253	-1.93199	-0.08677	-1.35011	-1.4225
tL(UAA)B1	0.266729	0.246173	0.40801	0.83776	-0.60224	0.55495	-0.76815	-0.9816
tL(UAA)D	0.186451	0.20276	0.35595	0.53898	-0.39623	0.4352	-1.24046	-0.68608
tL(UAA)K	0.316617	0.270395	0.51755	-0.00575	-0.23948	0.59102	-0.82173	-0.85343
tL(UAA)L	0.227443	0.226158	0.47411	0.90457	-0.84563	0.2397	-0.61935	-1.18627
tL(UAG)L2	0.278811	0.251149	0.05363	1.1516	-0.97657	-0.18288	-0.82281	-0.55136
TLC1	0.0416968	0.0931562	0.31756	0.02492	0.39288	0.05429	-0.45029	-0.16494
tM(CAU)M	0.279705	0.251334	0.29849	-0.15999	-0.85644	-0.01265	-0.70269	-1.57379
tM(CAU)O1	0.409788	0.307467	-0.67476	0.0853	-0.8957	-0.26208	-0.89162	-1.19398
tM(CAU)P	0.394814	0.301057	-0.85058	-0.75473	-0.65364	-0.43624	-1.37577	-1.10209
tN(GUU)F	0.977767	0.491257	-0.43637	-0.5396	-0.99195	0.25101	-1.07388	-1.179
tN(GUU)N1	0.913358	0.474663	-0.36543	-0.67657	-1.22854	0.13553	-1.61772	-0.94101
tN(GUU)O1	0.969767	0.489042	-0.63701	-0.39427	-1.07733	-0.14329	-0.79745	-1.20329
tN(GUU)P	0.908519	0.473594	-0.35169	-0.55165	-1.22466	-0.15132	-0.95434	-1.13876
tP(UGG)A	0.40664	0.30587	0.07453	0.31158	-1.96418	-0.11837	-1.85571	-1.45422
tP(UGG)F	0.373065	0.292608	0.09405	0.15502	-1.8125	-0.38623	-1.21208	-1.62954
tP(UGG)H	0.399106	0.302635	0.1869	0.21606	-1.95102	-0.14113	-1.66398	-1.57972
tP(UGG)N2	0.444585	0.321651	-0.00561	0.30991	-1.88859	-0.2539	-1.07118	-1.8258
tQ(UUG)D2	0.539446	0.353337	0.86134	0.11528	-0.8763	0.31489	-0.97089	-0.20133
tQ(UUG)E1	0.927702	0.478295	0.67406	0.4834	-1.06433	0.62349	-0.46237	-0.21054
tQ(UUG)L	0.582096	0.367998	1.11033	0.88681	-1.9236	-0.34522	-0.15889	-0.76245
tR(ACG)K	0.215908	0.219881	-0.16775	0.13437	-0.82229	-0.02719	-1.29317	-1.12919
tR(ACG)O	0.842249	0.455469	-0.58452	-0.46488	-1.02504	0.12679	-1.14615	-1.29385
tR(CCG)L	0.17484	0.195746	0.86269	0.78323	-1.8201	-0.48081	-1.35016	-1.73434
tR(UCU)B	0.204833	0.213513	-0.64795	-0.60739	-1.45818	-0.61898	-2.00786	-1.81091
tR(UCU)D	0.427385	0.315076	-0.53185	-0.61566	-1.48675	-0.25303	-1.72592	-1.84888
tR(UCU)Q1	0.674314	0.402261	0.61535	-0.48093	-0.1621	0.15899	-0.36799	-0.20756
tS(AGA)G	0.179698	0.198962	-0.45481	-0.47513	-1.08009	-0.46299	-1.40642	-1.64663
tS(AGA)H	0.762834	0.430077	-0.14429	0.28029	-2.16728	-0.17078	-0.7826	-1.72552
tS(AGA)L	0.762704	0.430077	-0.59945	-0.77113	-1.57543	-0.21538	-1.66597	-1.47238
tS(AGA)M	0.534941	0.352177	-0.26673	0.14551	-1.77326	-0.23626	-1.25339	-1.47832
tS(CGA)C	0.49013	0.337025	0.70605	0.35191	-2.01278	0.21341	-1.1264	-1.8151
tS(GCU)F	0.751166	0.426711	-0.28533	0.15797	-3.08505	-0.74823	-1.5071	-1.77506
tS(GCU)O	0.608531	0.377775	-0.30056	0.34195	-2.74581	-0.71322	-1.64069	-1.58984
tT(AGU)C	0.498331	0.340088	-0.18144	-0.11831	-0.67716	0.29139	-1.29563	-0.83283
tT(AGU)D	0.75544	0.427841	-0.09578	-0.15284	-0.74393	0.4201	-0.89067	-0.89849
tT(AGU)I1	0.345924	0.282469	-0.21463	-0.13033	-0.33366	0.28079	-1.40631	-0.75164
tT(AGU)I2	0.897427	0.471106	-0.1134	-0.02216	-0.77774	1.03067	-0.94695	-0.78341
tT(AGU)J	0.697747	0.41021	-0.07088	-0.19849	-0.68926	0.47731	-0.95765	-0.97852
tT(CGU)K	0.566319	0.362848	-0.19551	NA	-0.30199	0.26368	-1.19138	-0.572
tT(UGU)G1	0.383574	0.296292	0.23251	0.50497	-0.82064	0.38686	-0.76581	-1.00803
tT(UGU)G2	0.602967	0.376505	-0.20245	0.36468	-0.72477	0.40143	-0.5319	-1.14338
tT(UGU)Q1	0.451942	0.324404	-0.36085	0.17527	-1.4435	-0.20452	-0.68703	0.32069
tT(XXX)Q2	0.266964	0.246173	0.46591	-0.11119	-1.92319	-0.37204	-0.02031	1.3471
tV(AAC)G1	0.263664	0.245009	0.17801	0.2161	-1.47772	-0.3477	-1.01787	-1.65704
tV(AAC)G2	0.592149	0.371322	0.19899	0.10394	-1.95324	0.00811	-1.28472	-1.48555
tV(AAC)J	0.620859	0.382297	-0.22552	NA	-1.60062	-0.5892	-1.28815	-1.61804
tV(AAC)K1	0.229845	0.227564	0.22614	-0.19976	-1.32765	-0.37176	-1.28005	-1.43623
tV(AAC)K2	0.34798	0.282969	0.02431	0.18019	-1.7543	-0.43473	-1.27316	-1.50629
tV(AAC)M1	0.258241	0.242154	0.35832	0.4258	-1.74543	-0.33797	-1.45588	-1.51039
tV(AAC)M3	0.417674	0.311046	0.18941	0.03969	-1.68664	-0.40917	-0.89849	-1.54549
tV(CAC)D	0.524778	0.348917	0.22999	0.267	-0.94779	0.14514	-0.61071	-0.7693
tV(UAC)D	0.684942	0.406109	-0.94171	NA	-0.55425	1.03602	-1.08802	-1.27921
tW(CCA)G1	0.39344	0.300392	-0.06629	-0.36587	-0.93152	-0.05873	-1.60967	-0.81456
tW(CCA)G2	0.151074	0.18148	0.00026	0.10152	-0.88491	-0.41737	-0.80972	-0.96158
tW(CCA)P	0.784668	0.437611	-0.21059	-0.19925	-1.39883	-0.22839	-0.81866	-1.08311
tX(XXX)D	0.827468	0.450727	-0.58374	0.56046	-3.19943	-0.75788	-1.35056	-1.72058
tY(GUA)J1	0.478789	0.333088	-0.28203	-0.54478	-0.96449	0.44764	-0.52593	-0.90323
tY(GUA)M1	0.180788	0.199277	0.4046	0.39833	-1.17691	-0.18865	-1.0771	-1.33131
tY(GUA)M2	0.244903	0.235265	0.1049	-0.00649	-1.44564	-0.46023	-1.37161	-1.25526
tY(GUA)Q	0.140222	0.173916	-0.55389	0.36726	-0.14713	-0.26923	1.01505	0.86089
YAL001C	0.076099	0.128445	0.31952	0.39027	0.41457	0.52012	0.76514	0.56209
YAL002W	0.121845	0.163017	1.29368	1.4355	1.28807	1.23838	1.1855	0.85998
YAL003W	0.538767	0.353158	-0.51069	-0.61662	-0.4793	-0.40956	-0.94214	-0.56389
YAL005C	0.280331	0.251532	1.18417	1.11722	0.92693	1.2431	1.02712	1.509
YAL007C	0.361229	0.288364	0.82628	0.77287	0.99699	1.01131	0.93521	0.9761
YAL008W	0.182389	0.200452	2.02555	2.25634	2.41033	2.12572	2.07299	1.84217
YAL009W	0.510181	0.344751	0.26147	0.62084	0.27628	0.33485	0.23546	0.30781
YAL010C	0.195401	0.208333	0.19576	0.21314	0.27222	0.36822	0.37772	0.3592
YAL011W	0.0575265	0.109706	-1.32657	-1.3348	-0.72734	-0.46617	-0.89879	-0.59519
YAL012W	0.00223441	0.0323392	0.00565	-0.1442	0.17804	-0.62787	-0.85487	-0.5228
YAL013W	0.295626	0.259656	0.01796	-0.02776	-0.17214	-0.11228	-0.78661	-0.01578
YAL014C	0.0814195	0.13258	0.45675	0.51401	0.58552	0.36799	0.26361	0.28743
YAL015C	0.267486	0.246427	-0.26405	-0.09534	-0.0971	-0.27855	-0.35843	-0.21951
YAL016W	0.349851	0.283819	0.6068	0.78027	0.23513	0.41664	0.52083	0.1425
YAL017W	0.0790362	0.130607	1.78724	2.12011	1.62965	1.6713	1.52198	1.26382
YAL019W	0.0195976	0.0678774	-1.05514	-0.9437	-0.90967	-0.69459	-0.64183	-0.62354
YAL019W-A	0.19824	0.209941	-0.29438	0.29066	0.38777	-0.13717	0.0963	-0.72423
YAL020C	0.15825	0.186072	-0.2077	-0.18188	-0.18458	-0.18199	-0.4791	-0.51643
YAL021C	0.16885	0.191908	0.08148	0.04455	0.15231	-0.04329	-0.05767	-0.08333
YAL022C	0.00320306	0.0360762	0.29134	0.2849	0.50573	-0.0496	-0.39735	-0.34373
YAL023C	0.0144213	0.0590691	0.76616	0.72033	0.58348	0.46148	0.06631	0.17126
YAL024C	0.692267	0.408753	-0.29435	-0.32339	-0.37535	-0.43737	-0.08513	-0.31369
YAL025C	0.0419093	0.0933568	-2.98188	-3.10485	-2.78099	-2.73818	-2.62975	-2.51496
YAL026C	0.508851	0.344353	0.27478	0.20623	-0.13037	-0.07804	0.17779	-0.06523
YAL026C-A	0.487781	0.336225	0.41859	0.10514	0.7435	-0.03929	0.39244	2.07489
YAL027W	0.314543	0.269561	-0.15659	-0.77565	0.25295	-0.02215	-0.17223	0.46417
YAL028W	0.272983	0.24836	2.46911	3.0544	2.91984	3.13156	3.25684	2.7753
YAL029C	0.951454	0.485114	-0.26042	-0.24976	-0.42457	-0.36036	-0.13131	-0.46788
YAL030W	0.776607	0.434977	0.74166	0.62645	1.14015	0.89517	0.82245	0.92899
YAL031C	0.30806	0.266273	0.8411	1.3018	0.7976	0.95521	0.82694	0.55633
YAL032C	0.349843	0.283819	-0.49336	-0.15463	-0.08496	0.15161	-0.27193	-0.10909
YAL033W	0.276565	0.250251	-1.33846	-0.92327	-0.73947	-0.92196	-0.73808	-0.72028
YAL034C	0.918978	0.475844	0.69667	1.22241	0.77428	1.13896	0.67335	0.82042
YAL034W-A	0.547548	0.356037	-0.66207	-0.45448	-0.40791	-0.93157	-0.14443	0.03913
YAL035W	0.931578	0.479508	-1.01232	-1.06336	-1.27394	-1.34555	-0.91403	-1.04963
YAL036C	0.424769	0.313989	-1.68916	-1.82497	-1.71141	-2.10714	-1.64654	-1.8414
YAL037W	0.058114	0.110195	0.04618	-0.75271	0.65951	0.56566	0.78985	0.92562
YAL038W	0.183254	0.20096	0.99111	0.59644	0.87815	0.4418	-0.12149	0.93847
YAL039C	0.0384715	0.0893665	0.005	0.20847	-0.01267	-0.08243	-0.34575	-0.42802
YAL040C	0.0256106	0.0765836	0.7189	0.9036	0.86213	0.66335	-0.22712	0.10319
YAL041W	0.80885	0.444804	-0.2642	-0.14288	-0.04956	-0.18495	-0.30516	-0.05796
YAL042W	0.103284	0.15061	0.2627	0.29761	0.16048	0.20344	-0.04148	-0.27073
YAL043C	0.279226	0.251214	0.23425	0.35351	0.23678	0.27188	0.09387	0.05849
YAL044C	0.395674	0.301329	-0.03044	0.03565	0.268	-0.20859	-0.26647	0.26701
YAL044W-A	0.0811759	0.132369	-0.12437	-0.00617	0.0165	-0.17034	-0.27479	-0.34124
YAL046C	0.464258	0.328198	-0.79971	-0.70157	-0.80962	-0.65507	-0.90058	-0.40991
YAL047C	0.0241516	0.0742263	-1.097	-0.9802	-0.47248	-0.42812	-0.33701	-0.15517
YAL048C	0.284938	0.253916	0.48893	0.69356	0.34242	0.24073	0.58067	0.14022
YAL049C	0.461431	0.327239	0.58968	0.81656	0.58756	0.6226	0.72377	0.29318
YAL051W	0.85115	0.457977	0.29759	0.41662	0.20171	0.44373	0.44145	0.1112
YAL053W	0.00256721	0.0333104	-0.28861	-0.20899	-0.29009	-0.67143	-1.11108	-0.98195
YAL054C	0.412396	0.308805	1.02741	1.66461	1.54795	2.83241	1.49878	1.07846
YAL055W	0.032121	0.0824624	-0.38933	-0.35784	0.23691	0.93985	0.10297	0.57293
YAL056W	0.827761	0.450727	1.5567	2.03502	1.35011	1.86231	1.72072	1.19464
YAL058W	0.7147	0.41566	-0.24696	-0.14103	-0.39662	-0.2273	-0.09849	-0.31852
YAL059W	0.497595	0.339818	-2.86389	-2.68378	-2.61209	-2.88416	-2.37163	-2.55665
YAL060W	0.0299485	0.0797538	1.63551	1.88919	1.662	1.58767	1.08385	0.89561
YAL061W	0.99807	0.496258	0.56847	1.98633	0.58757	0.22068	1.29401	1.62393
YAL062W	0.445022	0.321651	0.75521	NA	-0.49684	-0.13397	1.22101	0.56108
YAL063C	0.496443	0.33918	0.69729	0.66359	0.88648	0.7431	0.3202	0.82975
YAL064W	0.842533	0.455469	-0.023	0.68115	-0.51307	0.04418	0.12808	-0.2101
YAL064W-B	0.270827	0.247536	0.20209	-0.66199	-0.25142	0.5087	-0.02047	-0.21687
YAL065C	0.219915	0.222212	1.02191	0.98009	0.41937	0.48905	0.05531	0.85336
YAL068C	0.551285	0.357497	0.42346	1.13837	1.08135	1.27057	0.589	1.29004
YAL069W	0.783096	0.437141	1.19927	NA	1.92383	1.07964	2.11141	1.16017
YAR002C-A	0.0156441	0.0609641	0.46456	0.33386	0.6337	0.18326	-0.01084	0.04736
YAR002W	0.227658	0.226222	-0.36146	-0.38622	-0.30596	-0.30452	-0.06425	-0.23585
YAR003W	0.40152	0.303743	0.48673	0.6615	0.32346	0.28446	0.53923	0.27263
YAR007C	0.0349208	0.0854056	0.32193	0.29892	0.33983	0.53717	0.57799	0.63019
YAR008W	0.387429	0.297763	-0.86136	-0.99096	-0.86164	-0.92247	-0.55244	-0.86392
YAR014C	0.501483	0.341151	-0.80878	-0.66584	-0.70457	-0.87691	-0.6317	-0.9368
YAR015W	0.955425	0.48593	-1.80341	-1.72377	-1.62658	-1.85842	-1.5178	-1.75488
YAR018C	0.0315009	0.0819843	-0.62691	-0.78286	-0.41819	-0.92165	-0.92819	-1.02854
YAR019C	0.0523017	0.104672	0.82885	0.98632	0.7185	0.70045	0.49585	0.39937
YAR020C	0.104233	0.151152	1.20295	0.88834	1.48951	0.96633	-0.0039	0.94355
YAR023C	0.0174239	0.0628936	1.49412	1.41539	1.4242	1.16677	0.84308	1.13364
YAR027W	0.0208887	0.0696472	0.17893	-0.04389	-0.00357	-0.59544	-0.54885	-0.13933
YAR028W	0.0706372	0.122569	-0.08983	-0.09993	-0.16037	0.05748	0.51882	0.06254
YAR029W	0.143513	0.176482	0.07263	0.08003	0.42137	0.91359	0.48043	0.2054
YAR030C	0.480462	0.333902	0.87674	NA	0.02626	1.05846	0.41843	NA
YAR031W	0.0388405	0.0895805	-0.24315	-0.51589	-0.2572	0.1257	0.065	-0.16042
YAR033W	0.45705	0.326337	-0.16135	-0.42736	-0.36644	-0.21604	-0.28372	-0.1777
YAR035W	0.270184	0.24724	0.16855	0.72808	-0.04658	1.20445	0.34137	0.37721
YAR042W	0.802954	0.442944	0.11405	0.22803	0.09979	0.34521	0.04833	0.14333
YAR050W	0.327986	0.275635	0.6814	0.82616	1.10559	0.67771	0.35043	0.97042
YAR060C	0.0590544	0.110995	-0.13252	-0.58203	0.46307	-0.87731	-0.33963	-1.49036
YAR062W	0.708169	0.413498	0.78616	0.43904	0.9602	0.66259	0.72877	0.61246
YAR066W	0.0040083	0.0378463	-1.86548	-1.8729	-1.74714	-2.22274	-2.28037	-2.31592
YAR068W	0.222857	0.223692	-1.87389	-1.73767	-1.31425	-2.248	-2.5485	-1.3911
YAR071W	0.713154	0.414995	0.60812	-0.37445	-0.03063	-0.05378	0.88195	-0.21278
YAR073W	0.301484	0.262431	-0.87296	-1.2193	-1.25956	-1.4882	-0.93051	-1.66567
YAR075W	0.576483	0.365762	-1.66967	-1.43942	-1.10405	-2.40966	-1.21626	-1.20011
YBL001C	0.951816	0.485216	0.04142	0.16964	0.37999	0.21024	-0.00408	0.35717
YBL002W	0.217033	0.220598	-0.69803	-0.81446	-0.97978	-1.00747	-1.09896	-0.89343
YBL003C	0.120514	0.162472	-1.57865	-1.37358	-1.28996	-1.15327	-1.33789	-0.33166
YBL004W	0.885031	0.467312	-2.13626	-2.19115	-2.24981	-2.50398	-1.80067	-2.35973
YBL005W	0.808167	0.444592	0.00856	0.31133	0.07071	0.14427	0.25031	-0.11491
YBL005W-A	0.035596	0.0860898	1.38745	1.06223	1.53654	1.56038	2.14567	1.8174
YBL005W-B	0.264323	0.245009	1.29242	0.60343	1.40929	1.28096	1.88517	1.15529
YBL006C	0.938699	0.481884	-0.28732	0.01624	-0.00027	0.34334	-0.48374	-0.18451
YBL007C	0.806302	0.443973	0.54626	0.6162	0.48252	0.7279	0.57211	0.4369
YBL008W	0.0917596	0.140321	-0.93975	-0.82051	-0.80525	-0.72284	-0.37289	-0.68425
YBL008W-A	0.250182	0.238004	-0.12697	-1.02087	-0.04138	-0.58662	-1.42162	-0.48969
YBL009W	0.330882	0.276928	-1.4495	-1.50252	-1.38919	-1.5337	-0.95213	-1.33534
YBL010C	0.377983	0.29371	-0.39284	-0.17346	-0.03989	-0.18346	0.15485	-0.15197
YBL011W	0.0485787	0.100609	0.21947	0.19445	0.20479	0.06264	-0.0904	-0.11939
YBL013W	0.00229415	0.0328861	0.90237	0.89412	1.03493	0.48553	0.40862	0.21096
YBL014C	0.345472	0.282177	-1.39431	-1.38763	-1.30039	-1.40243	-0.92922	-1.29756
YBL015W	0.874295	0.464674	2.95938	3.00861	3.01787	3.22887	3.15562	2.50095
YBL016W	0.377596	0.29371	-0.38041	-0.5401	-0.24279	-0.40249	-0.49908	-0.62165
YBL017C	0.607698	0.377692	0.84326	1.06282	0.43496	0.79643	0.7746	0.46137
YBL018C	0.00188297	0.0308915	-2.21232	-2.5211	-2.37144	-1.85918	-1.56845	-1.47852
YBL019W	0.604017	0.376847	0.40003	0.4013	0.90148	0.49961	0.4454	0.49395
YBL020W	0.446226	0.32213	-0.68388	-0.8029	-0.93531	-0.98541	-0.71663	-1.05245
YBL021C	0.145173	0.177524	-0.16907	-0.19771	-0.05748	0.17244	-0.03909	0.00404
YBL022C	0.237131	0.231564	0.4116	0.47579	0.38355	0.63925	0.67768	0.41241
YBL023C	0.704425	0.412195	-0.36821	-0.30925	-0.36691	-0.2086	-0.16751	-0.51471
YBL024W	0.469051	0.32987	-1.16563	-1.1213	-1.08933	-1.22538	-0.74131	-1.06995
YBL025W	0.580044	0.367399	0.21123	0.28743	0.15985	0.53424	0.25119	0.11499
YBL026W	0.164722	0.189854	-1.16089	-1.16523	-0.68	-0.83146	-0.89701	-0.01278
YBL027W	0.643924	0.391155	-1.28285	-1.34489	-0.89275	-1.50909	-1.11252	-0.51061
YBL028C	0.150338	0.180887	-2.90589	-2.74082	-2.28154	-2.45573	-2.48681	-1.70204
YBL029C-A	0.0941066	0.142036	1.5523	2.19037	1.93585	1.50559	1.56397	1.59212
YBL029W	0.00868772	0.0483172	0.92936	0.85158	1.21348	1.36627	1.72525	1.56845
YBL030C	0.010456	0.0532524	-0.00679	-0.02468	0.16362	-0.38577	-1.08862	-0.49936
YBL031W	0.110141	0.154847	-0.70053	-0.76809	-0.39082	-0.57158	-0.01759	-0.27223
YBL032W	0.157113	0.185027	-0.29509	-0.42771	-0.11422	-0.53923	-0.47585	-0.409
YBL033C	0.608511	0.377775	0.50029	0.87667	0.43343	0.97647	0.62741	0.49857
YBL034C	0.69055	0.408303	-0.20952	-0.10601	-0.14601	-0.11638	0.02298	-0.22611
YBL035C	0.262927	0.244558	-0.854	-1.12557	-0.8664	-0.94351	-0.56913	-0.80077
YBL036C	0.00687418	0.0461186	-0.52573	-0.53899	-0.46998	-0.02203	0.0687	-0.21993
YBL037W	0.029065	0.079302	0.06036	0.21351	0.00277	0.53759	0.5555	0.26471
YBL038W	0.272696	0.248262	-0.24488	-0.14963	0.223	0.23032	-0.04831	0.2318
YBL039C	0.870053	0.463025	-3.25021	-3.61034	-3.33948	-3.8001	-2.75448	-3.50657
YBL039W-B	0.0261443	0.0767378	1.54352	1.94486	1.82722	1.27106	0.89537	1.51063
YBL040C	0.749194	0.426318	0.6986	0.91551	0.86582	0.96635	0.87385	0.75822
YBL041W	0.457792	0.326462	0.50723	0.7181	0.5761	0.76944	0.6295	0.6684
YBL042C	0.000232082	0.0133256	-1.12663	-1.66233	-1.34892	-2.83838	-2.4448	-2.89634
YBL043W	0.909115	0.473594	2.78524	1.38511	3.25595	1.95431	2.83831	2.81077
YBL045C	0.672508	0.401838	0.04936	-0.09175	0.12741	-0.01693	0.06859	-0.12106
YBL046W	0.0304061	0.0802606	-0.58184	-0.32492	-0.51107	-0.10027	-0.26958	0.05106
YBL047C	0.0315881	0.0820789	1.03924	1.0649	1.06266	0.91129	0.57985	0.67585
YBL050W	0.458844	0.326528	0.83091	1.08114	0.90265	0.7894	1.08743	0.55024
YBL051C	0.271315	0.247896	0.32887	0.42595	0.51649	0.42743	0.72283	0.56756
YBL052C	0.160147	0.187274	-1.48099	-1.55086	-1.12113	-1.35179	-0.98935	-1.0198
YBL054W	0.125583	0.164867	-4.35721	-4.54649	-4.16179	-4.3332	-3.66548	-4.03129
YBL055C	0.636627	0.388614	-1.95185	-2.07463	-1.98963	-1.88745	-1.86674	-2.56393
YBL056W	0.485845	0.33596	0.50162	0.6042	0.43083	0.37837	0.58506	0.30117
YBL057C	0.487463	0.336225	-0.4926	-0.48561	-0.43236	-0.54063	-0.49404	-0.59703
YBL058W	0.876647	0.465098	0.60011	0.80454	0.60568	0.84736	0.4141	0.67793
YBL059C-A	0.0512862	0.103609	-0.48054	-0.19469	0.00212	-0.02089	0.21323	0.73044
YBL059W	0.378244	0.293806	-0.22267	0.00648	0.5884	0.00613	0.37973	0.73983
YBL060W	0.100025	0.147413	-0.77452	-0.65711	-0.19083	-0.14989	-0.20784	-0.28666
YBL061C	0.0265065	0.0767826	-1.0072	-1.22934	-1.06944	-0.88376	-0.73054	-0.68002
YBL063W	0.129884	0.16809	-0.20095	-0.07548	-0.13632	-0.04931	0.32714	0.0093
YBL064C	0.00110193	0.0265609	4.24261	4.23559	4.50182	3.32865	3.74007	3.3629
YBL066C	0.244546	0.235247	0.21674	0.25289	0.27132	0.03668	0.28803	-0.07146
YBL067C	0.310572	0.267509	-0.85898	-0.70086	-0.93524	-0.78921	-0.40919	-0.80646
YBL068W	0.665358	0.399297	-1.12236	-1.35707	-1.04416	-1.28992	-0.95082	-1.08915
YBL069W	0.359989	0.288137	-0.28843	-0.3718	-0.40373	-0.67395	-0.19058	-0.66879
YBL071W-A	0.571143	0.364294	-1.55372	-1.83228	-1.40981	-1.62722	-1.29113	-1.5933
YBL072C	0.761015	0.429466	-0.84501	-0.95742	-0.40571	-1.14153	-1.14059	-0.20255
YBL074C	0.819227	0.447635	0.60078	0.64741	0.31102	0.55477	0.77577	0.34206
YBL075C	0.165977	0.190242	1.36773	1.75554	1.33936	1.84886	2.11679	1.45441
YBL076C	0.0806483	0.131961	-0.13496	-0.16457	-0.39459	-0.6077	-0.30838	-0.66257
YBL078C	0.382189	0.295758	2.43448	2.976	3.02929	3.18768	3.19539	2.67496
YBL079W	0.75226	0.427089	-0.68764	-0.71949	-0.74789	-0.82764	-0.54374	-0.91194
YBL080C	0.328519	0.275928	0.66795	0.69063	0.51787	0.50473	0.672	0.254
YBL081W	0.0855903	0.136174	-0.53506	-0.6004	-0.14798	-0.82015	-1.10736	-0.53054
YBL082C	0.0381936	0.0892092	0.1538	0.2716	0.28301	0.04162	-0.02742	-0.20536
YBL084C	0.310638	0.267509	0.42205	0.60293	0.48892	0.43778	0.49199	0.14238
YBL085W	0.0843526	0.135288	-0.4512	-0.46994	-0.28462	-0.03164	-0.18569	-0.26484
YBL086C	0.122892	0.163491	0.56087	0.63486	0.70667	0.67073	0.9241	0.96546
YBL087C	0.202727	0.211994	-0.89345	-1.14032	-0.53442	-1.30486	-1.54545	-0.75738
YBL088C	0.353664	0.285752	0.24324	0.23359	0.23679	0.28185	0.62563	0.21724
YBL089W	0.00597785	0.0441887	0.40138	0.4592	0.38084	0.08931	-0.05678	-0.22596
YBL090W	0.0163665	0.0613177	-0.83262	-0.64158	-0.27832	-0.23725	0.07555	0.20438
YBL091C	0.778933	0.435915	0.04899	0.09583	-0.08404	-0.02941	0.23149	-0.03176
YBL091C-A	0.221728	0.223292	2.10084	2.0987	2.0755	2.04783	2.83099	2.23159
YBL092W	0.575002	0.365524	-0.70301	-1.06269	-0.5579	-0.98127	-1.18406	-0.5327
YBL093C	0.019225	0.0669738	-1.14981	-0.95689	-0.99213	-0.61485	-0.77014	-0.6807
YBL095W	0.775888	0.434921	-0.32498	-0.26266	-0.12227	-0.25768	-0.16571	-0.39189
YBL097W	0.570745	0.364294	-0.339	-0.36116	-0.08197	-0.17193	-0.30101	-0.0789
YBL098W	0.267271	0.24638	-0.88678	-1.07072	-0.7398	-1.25671	-0.80246	-1.24776
YBL099W	0.00103255	0.0265609	0.46277	0.31292	0.47258	-0.10032	-0.24528	-0.23561
YBL101C	0.866046	0.462257	1.16941	1.48212	1.09624	1.50093	1.26322	1.06994
YBL102W	0.221651	0.223292	0.04196	0.14505	0.55126	0.31613	-0.16994	-0.23369
YBL103C	0.357452	0.287649	0.08588	0.01135	0.09618	0.33232	0.09164	0.11131
YBL104C	0.0513834	0.103666	-0.39332	-0.36757	-0.4396	-0.12832	-0.0222	-0.25935
YBL105C	0.768463	0.43195	-0.02049	0.00755	-0.03839	-0.00603	0.05966	-0.01412
YBL106C	0.615408	0.380625	0.52736	0.49136	0.40857	0.43315	0.89329	0.35913
YBL107C	0.414303	0.30965	0.33537	0.18073	0.80085	0.41958	0.50271	0.95994
YBL107W-A	0.00597645	0.0441887	0.63664	0.87996	0.71512	1.17215	1.17797	1.45286
YBL108C-A	0.411844	0.308469	0.882	0.73042	1.41173	1.12701	-0.00693	1.02211
YBL109W	0.178587	0.198311	0.71686	NA	1.90158	-0.43903	1.04799	NA
YBL111C	0.0245216	0.0748299	0.09542	-0.11371	-0.02972	-0.24434	-0.37815	-0.64543
YBL112C	0.0879247	0.137954	-0.02997	-0.01196	0.09721	-0.1957	-0.13471	-0.23617
YBL113C	0.353586	0.285752	-0.26403	-0.13949	-0.0541	-0.23002	-0.42266	-0.17094
YBL113W-A	0.0132373	0.0568593	-0.57787	-0.21509	0.66614	-0.97325	-0.99684	-1.2556
YBR001C	0.369252	0.291277	2.32364	2.6351	1.93521	2.24152	2.22158	1.81698
YBR002C	0.333553	0.277974	-0.42736	-0.41247	-0.32717	-0.0062	-0.3091	-0.42034
YBR003W	0.00643034	0.0452233	1.06807	1.26567	1.05085	0.73663	0.69361	0.48316
YBR004C	0.0125472	0.0562849	-0.17983	-0.30362	-0.24117	-0.79432	-0.65572	-0.49624
YBR005W	6.33e-05	0.00802671	0.53511	0.7256	0.60756	-0.3231	-0.4615	-0.30981
YBR006W	0.106371	0.1527	3.09036	3.14646	3.01726	3.04869	2.81643	2.52319
YBR007C	0.0197811	0.068119	-0.6156	-0.83142	-0.57904	-0.28479	-0.14817	-0.41653
YBR008C	5.64e-07	0.000820897	1.39674	1.5357	1.67143	-0.59662	-0.56719	-0.54706
YBR009C	0.63752	0.3889	-1.21497	-1.54822	-1.01024	-0.93847	-1.56385	-0.94071
YBR010W	0.0709506	0.122821	-2.20438	-1.91989	-1.65325	-1.85355	-1.1136	-0.12048
YBR011C	0.450339	0.323783	0.34626	0.17031	0.42562	0.23132	0.06963	0.33458
YBR012C	0.0531424	0.10563	1.33597	1.53541	1.16457	1.47981	1.79571	1.85734
YBR013C	0.205697	0.213832	1.11427	1.57015	0.99953	1.77999	1.71702	1.14425
YBR014C	0.0286828	0.0792	0.46329	0.59069	0.56923	0.77396	0.82753	0.89387
YBR015C	0.513675	0.345912	0.14586	0.14891	0.15374	0.13337	0.10367	0.00183
YBR016W	0.159717	0.186918	0.58212	0.86477	0.73713	0.57666	-0.17179	0.66375
YBR017C	0.989045	0.494188	-0.07955	-0.11447	-0.19585	-0.18936	0.09098	-0.28581
YBR018C	0.718148	0.416873	2.0098	0.96058	2.26975	1.10037	2.52267	2.13792
YBR019C	0.526547	0.349318	2.08837	1.8305	1.75331	1.35289	2.85932	2.17865
YBR020W	0.400333	0.303342	1.79497	1.28265	0.80488	1.81492	1.42441	1.35716
YBR021W	0.000193991	0.0128405	0.14752	0.00295	0.32966	-0.88405	-0.67347	-0.85232
YBR022W	0.283508	0.253349	-0.18141	-0.29188	-0.14362	-0.23278	-0.02507	0.07507
YBR023C	0.0335384	0.0840839	-0.31172	-0.41086	-0.65943	-0.93914	-0.65415	-0.96402
YBR024W	0.411253	0.308214	1.0065	1.17617	1.3562	1.03782	1.22527	0.89656
YBR025C	0.483836	0.335546	-0.02431	0.01222	-0.03624	-0.07296	0.19054	0.08712
YBR026C	0.067064	0.118923	1.64366	2.14833	1.71175	1.5105	1.56327	1.36895
YBR027C	0.395496	0.30127	-0.6374	0.97057	0.62367	-0.55714	0.93834	2.97793
YBR028C	0.737835	0.42315	-0.26861	-0.50483	-0.26621	-0.48572	0.00334	-0.38727
YBR029C	0.00888265	0.0485042	0.26668	0.32061	0.1792	-0.15769	-0.04578	-0.23172
YBR030W	0.211575	0.217378	-1.03045	-1.13116	-1.02914	-1.08386	-0.56026	-0.90372
YBR031W	0.0145838	0.0591374	-0.65727	-1.13277	-0.4282	-1.53513	-1.61999	-1.17212
YBR033W	0.191196	0.206198	2.28566	-0.00914	0.14826	2.53465	1.89347	0.95849
YBR034C	0.55267	0.357852	-1.88356	-1.93542	-1.9626	-2.18078	-1.85142	-1.97996
YBR035C	0.276251	0.250042	0.5985	0.82616	0.82725	0.55607	0.59577	0.6848
YBR036C	0.00387446	0.0375656	0.75103	0.72017	0.80465	0.41004	0.01038	0.09174
YBR037C	0.115361	0.158613	1.40544	1.59013	1.4628	1.43611	1.25006	0.87887
YBR038W	0.000583308	0.0221212	-0.57512	-0.73881	-0.57748	-1.65628	-1.34256	-1.33299
YBR039W	0.0327096	0.0831893	-0.09229	-0.04335	-0.08491	0.15315	0.33789	0.15787
YBR041W	0.085133	0.135957	1.08121	1.15811	0.92934	0.84583	0.92288	0.53021
YBR042C	0.305249	0.264847	-0.23705	-0.2084	-0.42451	-0.29634	-0.43758	-0.54647
YBR043C	0.0415759	0.0930249	-0.36582	-0.54144	-0.45921	-0.73526	-0.63646	-0.89589
YBR044C	0.788707	0.438638	0.60385	0.79825	0.55807	0.6216	0.78169	0.44387
YBR045C	0.928008	0.47837	2.82679	2.37111	3.13269	2.81101	3.01666	2.56503
YBR046C	0.0115607	0.0549773	2.66391	2.88342	2.8663	2.47769	2.21782	1.82994
YBR047W	0.739776	0.423776	3.55808	2.38027	3.25886	2.95385	3.35962	3.19913
YBR048W	0.468488	0.329591	-0.57415	-0.8099	-0.32279	-1.14346	-1.13013	-0.12237
YBR049C	0.195122	0.208183	-0.50871	-0.36834	-0.47941	-0.40938	-0.26405	-0.19445
YBR052C	0.369052	0.291272	2.08831	2.20087	2.72077	2.24166	1.89051	2.28987
YBR053C	0.104338	0.151183	2.57746	2.81113	2.59533	2.53413	2.46436	1.86923
YBR054W	0.00622567	0.0446362	2.52125	2.52531	2.17402	0.45434	1.402	1.66898
YBR055C	0.0226947	0.0717224	-0.16832	-0.18127	-0.10653	0.10203	0.16471	0.15429
YBR056C-B	0.0290195	0.079302	1.36468	NA	0.27297	-0.07291	-0.36626	-0.00778
YBR056W	0.0613117	0.113248	2.63949	2.95795	2.799	2.65456	2.48104	2.22667
YBR056W-A	0.000797373	0.0251464	1.24183	1.68445	1.428	-0.49664	-0.0771	0.4727
YBR057C	0.111585	0.155927	-0.23645	-0.44822	-0.19329	-0.1341	-0.00618	-0.09064
YBR058C	0.0962689	0.143552	0.0454	0.20584	0.04327	0.25762	0.55522	0.24304
YBR058C-A	0.0473868	0.0996278	-0.87777	-0.63111	-0.46256	-0.53184	-0.01122	0.47881
YBR059C	0.390588	0.299282	0.9836	1.0376	0.82874	0.91991	0.84553	0.77399
YBR060C	0.0358718	0.0866702	-0.19125	-0.39518	0.08353	0.14928	0.19502	0.33562
YBR061C	0.196899	0.209038	-1.44329	-1.54328	-1.61626	-1.29588	-1.04592	-1.58061
YBR062C	0.0824094	0.133407	0.89128	1.13614	1.00625	1.32234	1.39712	1.10772
YBR063C	0.0218481	0.0706088	-1.35909	-1.39707	-1.56962	-1.06748	-0.54509	-1.12021
YBR065C	0.0036566	0.0370031	-1.53462	-1.74722	-1.40871	-0.97967	-0.84428	-1.09569
YBR066C	0.985476	0.493063	-2.11937	-1.82929	-1.93795	-1.90011	-1.85283	-2.14135
YBR067C	0.21275	0.218034	0.3915	0.19337	0.66249	1.5102	0.16605	0.94747
YBR068C	0.00360311	0.0370031	2.1255	2.16644	1.98518	1.67997	1.21361	1.08365
YBR069C	0.011113	0.0540061	0.27602	0.2546	0.19204	-0.18456	-0.01516	-0.29583
YBR070C	0.321105	0.272142	0.23485	0.19398	0.1048	0.04941	-0.00434	0.14606
YBR071W	0.194347	0.208024	-0.11313	-0.2957	0.0352	-0.57771	-0.10181	-0.39508
YBR072W	0.00106663	0.0265609	5.17095	5.21967	5.81312	6.76399	6.88596	6.32006
YBR073W	0.212738	0.218034	-1.18828	-1.37816	-1.02776	-1.2246	-0.61585	-0.98983
YBR074W	0.0351239	0.0854647	0.20821	0.1771	-0.05569	-0.27078	-0.10609	-0.26839
YBR076C-A	0.288428	0.25572	0.73913	1.24012	0.81588	0.90749	0.5895	0.70982
YBR077C	0.149217	0.180097	0.27607	0.35845	0.56273	0.09417	0.3781	0.02145
YBR078W	0.00422269	0.0385366	-0.16157	-0.43901	0.00339	-0.86071	-0.94073	-0.69755
YBR079C	0.652228	0.394043	-0.98659	-0.95586	-1.05625	-1.30195	-0.88256	-1.00944
YBR080C	0.711728	0.414525	0.6709	0.87127	0.5397	0.6276	0.84373	0.43427
YBR081C	0.0144774	0.0590691	-0.43933	-0.30182	-0.33506	-0.07608	-0.00157	0.02722
YBR082C	0.109572	0.154689	0.7617	0.54274	0.92869	1.07075	0.84869	1.11025
YBR083W	0.0524062	0.104742	-1.60952	-1.8508	-1.38089	-1.26952	-1.2642	-1.29955
YBR084C-A	0.276848	0.250326	-1.21487	-1.24792	-0.87677	-1.0932	-1.04522	-0.49088
YBR084W	0.886602	0.4674	-1.33995	-1.40807	-1.51216	-1.62759	-1.08487	-1.62502
YBR085C-A	0.1133	0.156787	2.66966	3.19058	2.91841	2.6781	2.52831	2.71295
YBR085W	0.512489	0.3455	-1.74058	-1.58053	-1.76547	-0.82234	-1.02305	-2.41088
YBR086C	0.015327	0.06074	0.20376	0.08848	0.14908	-0.36373	-0.1168	-0.19085
YBR087W	0.537915	0.352952	-0.43468	-0.25766	-0.67516	-0.47595	-0.14973	-0.43776
YBR088C	0.460525	0.326948	-1.19381	-1.26759	-0.89965	-1.50436	-0.82614	-0.35125
YBR089C-A	0.631218	0.386041	1.10361	1.55298	2.11577	1.66218	1.43275	1.28505
YBR091C	0.0921445	0.140418	-0.67573	-0.67719	-0.638	-0.42437	-0.59475	-0.13109
YBR092C	0.0173537	0.0627914	-1.59358	-1.78296	-1.56257	-2.74394	-1.90134	-2.34646
YBR093C	0.47734	0.332891	0.18631	-0.33842	-0.02069	-0.81906	0.35612	-0.40135
YBR094W	0.932382	0.479618	-0.2904	-0.17585	-0.42643	-0.45494	-0.082	-0.39349
YBR095C	0.00733883	0.0468804	-0.58687	-0.78346	-0.55926	-0.20818	-0.15487	-0.27058
YBR096W	0.42382	0.313548	0.63175	0.32447	0.62765	0.53624	0.42443	0.2707
YBR097W	0.857613	0.460133	0.2502	0.41375	0.07835	0.18539	0.68581	-0.0158
YBR098W	0.0376025	0.0885662	-0.45765	-0.50263	-0.37733	-0.28306	0.00057	-0.13333
YBR099C	0.0313758	0.0817399	-0.05759	0.25534	0.04466	0.42171	0.44891	1.13643
YBR101C	0.0172223	0.0626943	-1.08821	-0.84911	-0.96697	-0.61161	-0.64896	-0.59702
YBR102C	0.0775868	0.12935	-0.40741	-0.62805	-0.57132	-0.40495	0.00368	-0.30194
YBR103W	0.437774	0.318726	-0.59801	-0.53521	-0.45291	-0.60602	-0.17168	-0.45779
YBR104W	0.244097	0.234996	-1.79876	-2.39811	-1.7957	-1.83238	-1.36098	-1.92877
YBR105C	0.149321	0.180097	0.66501	1.00287	0.98453	0.98328	0.13505	0.39876
YBR106W	0.932509	0.479618	-0.54932	-0.67201	-0.41559	-0.73146	-0.56104	-0.38051
YBR107C	0.660214	0.397425	0.1787	0.11314	0.17989	0.33583	0.23357	0.06211
YBR108W	0.0902101	0.139817	0.76683	0.95936	0.77067	1.53549	0.92548	1.0901
YBR109C	0.62915	0.385227	0.07445	0.17346	0.32443	0.26693	0.11231	0.00099
YBR109W-A	0.0261589	0.0767378	-1.48356	-2.3616	-1.58717	-0.95837	-1.10345	-1.27816
YBR110W	0.408577	0.306865	0.16349	0.00121	-0.11493	-0.29533	0.0483	-0.07031
YBR111C	0.0468212	0.0991539	0.59807	0.73255	0.8853	0.40142	0.37502	0.54385
YBR111W-A	0.0142427	0.0589627	-0.30876	-0.36199	-0.5862	0.18582	-0.11189	0.57958
YBR112C	0.174068	0.195287	-0.99517	-0.80516	-0.87408	-0.64741	-0.89538	-0.50272
YBR114W	0.990404	0.494584	0.26143	0.81733	0.03522	0.64003	0.28597	0.19656
YBR115C	0.152183	0.181877	-1.41073	-1.51172	-1.64308	-1.83252	-1.50653	-1.95961
YBR116C	0.00199657	0.0316491	1.47062	1.90753	NA	0.29323	-0.26314	NA
YBR117C	0.0179598	0.0643624	1.20296	1.81298	1.01054	0.34923	0.87825	0.53882
YBR118W	0.151556	0.181804	0.20315	-0.27109	-0.03062	-0.54865	-0.78481	0.06136
YBR119W	0.00543454	0.0422902	-0.37117	0.05893	0.08861	0.52107	0.48196	0.74972
YBR120C	0.324196	0.2736	-0.34946	-0.07978	0.17288	-0.02566	-0.155	0.81874
YBR121C	0.551537	0.357583	-0.85302	-0.70301	-0.75261	-1.00905	-0.5928	-0.9809
YBR122C	0.693907	0.408996	0.16021	0.15697	0.35717	0.02121	0.22939	0.27031
YBR123C	0.161753	0.188373	-0.33008	-0.21573	0.00106	-0.11783	0.12107	0.09031
YBR125C	0.344086	0.281582	0.45801	0.45907	0.37259	0.42058	0.38085	0.10646
YBR126C	0.264191	0.245009	4.30321	4.36531	4.21601	4.40527	4.14469	3.43293
YBR126W-A	0.397464	0.302155	0.0269	0.20342	0.54228	0.55279	-0.05215	1.0615
YBR126W-B	0.327101	0.275101	0.05635	-0.02374	0.30262	0.47915	-0.24351	1.17719
YBR127C	0.223217	0.223776	0.32316	0.18891	0.09902	0.07498	0.14298	-0.09943
YBR128C	0.993659	0.49509	2.27654	1.60711	2.82871	2.28643	2.53729	1.89664
YBR129C	0.450591	0.323886	0.3963	0.62057	0.78984	0.6425	0.62692	0.88847
YBR130C	0.0502828	0.102587	-0.74047	-0.75546	-0.66944	-0.57202	-0.13238	-0.45041
YBR131W	0.830284	0.451535	-0.44737	-0.55688	-0.41899	-0.51059	-0.354	-0.48606
YBR132C	0.0126375	0.0562849	2.5925	2.75815	2.21897	2.1537	1.6907	1.42245
YBR133C	0.165729	0.190237	-0.02445	-0.05712	0.00776	-0.09938	-0.1454	-0.38568
YBR135W	0.244782	0.235265	0.1625	0.46957	0.03493	0.65914	0.26136	0.38115
YBR136W	0.973146	0.489921	-0.15833	0.10464	-0.18186	-0.04681	0.11133	-0.31619
YBR137W	0.132201	0.169285	0.78412	1.19437	0.64031	1.21769	1.09557	1.14282
YBR138C	0.13869	0.17304	-0.29762	-0.45594	-0.10542	-0.08594	-0.10825	-0.032
YBR139W	0.0229616	0.0719586	3.18824	3.26446	3.29502	2.9517	2.78709	2.17236
YBR140C	0.470927	0.33065	0.48261	0.62248	0.29194	0.4443	0.47412	0.14264
YBR141C	0.842053	0.455469	-2.52029	-3.28784	-2.50296	-2.54917	-2.69399	-2.92053
YBR141W-A	0.155855	0.184177	0.70216	0.17511	1.19762	0.31029	-0.13074	0.51411
YBR142W	0.161672	0.188373	-2.72619	-3.0362	-2.54584	-2.82126	-2.04949	-2.36678
YBR143C	0.611952	0.379035	-0.84095	-0.79081	-0.83417	-0.88033	-0.41624	-0.91717
YBR145W	0.358464	0.288046	4.83069	4.96841	5.17334	6.12592	4.99204	4.84754
YBR146W	0.173255	0.194908	0.25831	0.15757	0.19368	-0.1606	0.15536	0.0545
YBR148W	0.00113839	0.0267523	-0.8912	-0.25895	-0.06967	0.89706	0.69964	1.27944
YBR149W	0.186557	0.202801	1.81374	2.01728	2.02791	1.93978	1.7863	1.39696
YBR150C	0.968403	0.488879	0.63222	0.93251	0.42966	0.82333	0.85034	0.34481
YBR151W	0.50223	0.341505	0.79262	1.06388	0.75861	0.94822	0.80316	0.53752
YBR152W	0.532322	0.351127	-0.64882	-0.85636	-0.32607	-0.53402	-0.68541	-0.25233
YBR153W	0.959841	0.487152	-0.47494	-0.33347	-0.31119	-0.43292	-0.3753	-0.32815
YBR154C	0.0185005	0.0655498	-1.36803	-1.35071	-1.17903	-1.06508	-0.84259	-0.58731
YBR155W	0.00864813	0.0483172	-2.90063	-2.70029	-2.23452	-2.0444	-1.91858	-1.62519
YBR156C	0.436271	0.318033	-1.03054	-1.34487	-0.57616	-1.09799	-0.62669	-0.65561
YBR157C	0.0478032	0.0999036	0.495	0.03556	0.71843	0.97493	0.73296	0.93128
YBR158W	0.0320175	0.0824237	-0.00364	-0.11467	0.16604	-0.33043	-0.20227	-0.47542
YBR159W	0.184588	0.201902	0.35704	0.42191	0.34	0.18629	0.29909	0.17643
YBR160W	0.461022	0.327068	0.26196	0.32249	0.07355	0.34946	0.50728	0.1311
YBR161W	0.798862	0.441394	0.40571	0.5254	0.38093	0.47145	0.59318	0.12939
YBR162C	0.00170525	0.0298607	-0.49387	-0.55518	-0.3553	-0.93901	-1.11978	-1.08472
YBR162W-A	0.0301286	0.0800419	-1.30645	-0.7291	-0.47984	-0.21662	-0.41239	0.11799
YBR163W	0.0664146	0.118087	-0.06842	-0.1647	0.15106	0.30336	0.31354	0.14177
YBR164C	0.0333837	0.0838723	-0.88179	-0.77151	-0.6737	-0.59112	-0.38796	-0.0535
YBR165W	0.512394	0.3455	0.02026	0.1702	0.17088	0.08141	-0.01802	0.076
YBR166C	0.505084	0.342667	0.10078	0.26498	0.04157	0.13919	0.55798	0.05384
YBR167C	0.0182152	0.0651222	-1.35004	-1.32268	-0.60764	-0.45601	-0.51404	-0.28081
YBR168W	0.459466	0.326738	0.50384	0.45009	0.42749	0.36829	0.80631	0.53434
YBR169C	0.0613007	0.113248	3.94831	3.99493	3.7925	3.36483	3.68165	3.74282
YBR170C	0.228149	0.226409	0.37863	0.66754	0.08931	0.71638	0.70782	0.41912
YBR171W	0.0261222	0.0767378	0.16422	0.02339	0.15354	0.52736	0.32506	0.44637
YBR172C	0.72032	0.417061	-0.3254	-0.37536	-0.16155	-0.2078	-0.43164	-0.07084
YBR173C	0.181865	0.200096	1.17254	1.20643	1.41017	1.01878	0.89842	1.2541
YBR174C	0.0288391	0.0792	0.46194	NA	0.96987	1.43625	1.35839	NA
YBR175W	0.055138	0.10699	0.43701	0.54871	0.49824	0.27511	0.14849	0.31584
YBR176W	0.412692	0.308949	0.93383	1.33247	0.70127	1.12361	1.20372	1.09569
YBR177C	0.86205	0.461275	1.42174	1.59808	1.22681	1.67264	1.4062	1.06717
YBR179C	0.191031	0.206094	-0.20281	-0.0594	-0.15895	-0.07382	0.21021	-0.02374
YBR180W	0.107533	0.153704	1.20123	NA	0.0661	-0.13601	-0.17007	NA
YBR181C	0.932749	0.479659	-1.101	-1.23491	-0.51141	-1.40547	-1.19126	-0.15674
YBR182C	0.0318419	0.0822988	0.94664	1.21392	0.78207	1.44708	1.30949	1.32891
YBR182C-A	0.391317	0.299633	1.82666	1.59563	NA	0.54668	1.95681	NA
YBR183W	0.0296283	0.0797538	2.99078	3.14835	3.1765	2.35487	2.79606	2.84116
YBR184W	0.491917	0.337711	-0.42818	-0.42501	-0.28153	-0.45297	0.53109	-0.5798
YBR185C	0.0427162	0.0945175	0.94203	0.82959	0.95376	0.54278	0.76004	0.56598
YBR187W	0.28126	0.252139	-1.38439	-1.41362	-0.97742	-1.83763	-1.69345	-1.06602
YBR188C	0.441578	0.320484	-0.27609	0.0465	0.141	-0.13299	-0.09862	0.82815
YBR189W	0.277608	0.250665	-1.07076	-1.26324	-0.65884	-1.49759	-1.38466	-0.89364
YBR190W	0.0500032	0.102208	-0.22272	-0.51735	0.79797	0.69611	0.80198	0.89025
YBR191W	0.507912	0.344041	-0.82098	-1.17257	-0.60475	-1.48118	-1.12233	-0.54858
YBR191W-A	0.371278	0.292105	-1.0128	-0.82064	-0.66193	-1.34699	-0.97823	2.77812
YBR192W	0.289451	0.256348	0.01202	0.0286	0.14762	0.04405	0.0041	-0.33758
YBR193C	0.38565	0.297093	0.46173	0.8856	0.54736	0.62636	0.51341	0.32403
YBR194W	0.144174	0.17688	-0.63417	NA	-0.18192	-0.29247	-0.00873	0.10111
YBR195C	0.729398	0.420161	-0.42025	-0.36522	-0.54872	-0.50371	-0.27706	-0.42662
YBR196C	0.00830379	0.0479179	0.89552	0.71758	0.95841	0.45615	0.06019	0.41526
YBR196C-A	0.243948	0.234928	0.75976	0.74389	0.40753	1.1621	0.75935	0.66508
YBR196C-B	0.253142	0.239774	0.87081	0.54256	0.64494	1.85141	0.94614	0.50026
YBR197C	0.0832043	0.13416	-0.08549	-0.30797	-0.29425	-0.25004	-0.7959	-0.67789
YBR198C	0.8249	0.449805	-0.35065	-0.36686	-0.24108	-0.19012	-0.45487	-0.23108
YBR199W	0.292744	0.258261	1.03787	1.08511	0.80329	0.82247	1.00785	0.57269
YBR200W	0.00792992	0.047612	-0.32193	-0.20643	-0.14065	0.21391	0.26106	0.10064
YBR201C-A	0.700494	0.410938	-0.68143	-1.736	-0.53403	-0.41515	-1.1773	-0.93315
YBR201W	0.0116721	0.0550697	0.76037	1.28666	0.71485	1.57723	1.60328	1.41205
YBR202W	0.529298	0.350215	-0.41053	-0.55025	-0.72032	-0.79468	-0.40213	-0.79466
YBR203W	0.0136815	0.0576502	0.16083	0.28139	-0.00828	0.40521	0.71948	0.71727
YBR204C	0.42133	0.312836	1.68272	1.94655	1.74833	1.95237	1.73503	1.10838
YBR205W	0.516108	0.346297	-0.1697	-0.1956	-0.49039	-0.50131	-0.12894	-0.56026
YBR206W	0.621684	0.382453	-0.1483	-0.21526	0.17322	0.00618	-0.17543	0.22948
YBR207W	0.0764328	0.128574	0.44485	0.67884	0.34189	0.38299	0.0677	0.09986
YBR208C	0.0709219	0.122821	-0.58424	-0.87922	-0.80746	-0.64066	0.17586	-0.38575
YBR210W	0.363739	0.289366	0.45635	0.45118	0.615	0.64103	0.75124	0.48391
YBR211C	0.806287	0.443973	0.07567	0.10086	0.14338	0.17386	0.14012	-0.08274
YBR212W	0.0428427	0.0945271	1.17399	1.42672	1.22442	1.18019	0.56548	0.71279
YBR213W	0.544163	0.354567	-1.00799	-1.80165	-0.67971	-1.14357	-1.44249	-1.45076
YBR214W	0.488782	0.336592	4.47642	4.48667	4.47162	4.83143	4.13272	3.97654
YBR215W	0.00232794	0.0329364	-0.82837	-0.95303	-0.59021	-0.2463	-0.15649	-0.02306
YBR216C	0.703531	0.411833	0.41803	0.51778	0.28215	0.37068	0.71693	0.30634
YBR217W	0.0129221	0.0564585	-0.5373	-0.76918	-0.40417	-0.20845	-0.1203	-0.05962
YBR218C	0.0952705	0.142857	-0.4033	-0.4438	-0.56272	-0.86151	-0.48699	-0.91558
YBR220C	0.0881929	0.13812	-0.18784	-0.39373	-0.36805	-0.54068	-0.43064	-0.86327
YBR221C	0.0009528	0.0265609	0.4597	0.46507	0.50166	-0.03865	-0.07528	-0.18171
YBR222C	0.0408225	0.0918882	0.84747	0.96553	0.838	0.79246	0.35618	0.34685
YBR223C	0.22046	0.222538	0.90208	1.127	0.95334	0.92092	0.88922	0.65501
YBR224W	0.372639	0.292608	1.55219	0.88127	1.27537	0.53523	1.12836	1.31506
YBR225W	0.98804	0.493933	0.87248	1.12315	0.7098	1.00277	1.05784	0.63696
YBR227C	0.0924712	0.140635	-0.43953	-0.43858	-0.45035	0.02634	-0.13527	-0.4091
YBR228W	0.190051	0.205387	-0.10314	-0.38993	-0.15103	0.0547	-0.0286	-0.1238
YBR229C	0.0662425	0.117933	1.05227	1.10737	0.77593	0.74313	0.7672	0.48334
YBR230C	0.0369327	0.0880966	2.76033	2.70551	2.94812	2.65089	2.16267	2.38218
YBR230W-A	0.611127	0.378759	1.62423	1.56438	2.23575	2.10313	1.60064	1.29843
YBR231C	0.630259	0.385748	0.09364	0.21319	-0.00841	0.71582	-0.18502	0.11775
YBR233W	0.170099	0.192444	0.24423	0.44397	0.45248	0.7693	0.39416	0.61541
YBR233W-A	0.05389	0.106082	-0.99876	-0.85137	-0.5375	-0.46944	-0.53657	-0.32905
YBR234C	0.00398683	0.0378463	0.94729	1.03604	0.82604	0.47996	0.50696	0.30974
YBR235W	0.120975	0.162601	0.48592	0.47246	0.27182	0.33527	0.11546	0.12021
YBR236C	0.259212	0.242634	-0.19829	-0.29101	-0.57562	-0.11918	0.09851	-0.40627
YBR237W	0.0104693	0.0532524	-0.20293	-0.23952	-0.20088	0.09	0.23085	0.11833
YBR238C	0.216577	0.22025	-1.41995	-1.41879	-1.42515	-1.07844	-1.37985	-1.31558
YBR239C	0.931107	0.479472	0.18332	0.43304	0.4432	0.49817	0.2534	0.34277
YBR240C	0.000357828	0.0167507	0.53858	0.52103	0.32808	1.33934	1.13278	1.33764
YBR241C	0.0513389	0.103646	2.37512	2.31083	2.87983	2.40841	1.6679	1.6987
YBR242W	0.402881	0.304234	-1.48833	-1.26748	-1.04065	-1.15284	-1.0001	-1.24353
YBR243C	0.148389	0.179624	0.70037	0.54947	0.72305	0.64328	0.38238	0.29889
YBR244W	7.55e-05	0.00904784	2.1183	2.21237	2.51675	-2.29898	-0.9993	-0.60008
YBR245C	0.0397298	0.0908175	-0.50055	-0.39974	-0.47278	-0.2795	-0.05127	-0.18862
YBR246W	0.726561	0.41893	-0.11505	-0.11786	-0.13719	-0.16702	-0.09089	-0.22282
YBR247C	0.72243	0.417753	-2.72156	-2.6799	-2.69783	-3.07308	-2.45152	-2.76275
YBR248C	0.064968	0.116622	-0.93225	-0.92373	-0.93371	-0.78889	-0.47174	-0.72198
YBR249C	0.0162189	0.0612752	-0.31563	-0.25224	-0.25722	-0.72308	-0.51314	-0.62665
YBR250W	0.045271	0.0972263	0.16683	NA	0.41644	0.65515	0.98511	NA
YBR251W	0.705824	0.412772	0.07795	0.06536	0.25567	0.207	0.09135	0.23392
YBR252W	0.213865	0.218681	-1.38819	-1.27828	-1.27468	-1.46203	-1.41084	-1.4898
YBR253W	0.0583648	0.110461	-0.34225	0.11697	-0.04204	0.02037	0.50198	0.49478
YBR254C	0.571197	0.364294	-0.28515	-0.32514	0.01422	-0.22483	0.04781	-0.16492
YBR255C-A	0.0828551	0.133818	1.77045	1.699	1.98271	1.7576	1.41033	1.3545
YBR255W	0.0227674	0.0718005	-0.03327	-0.19395	0.2248	0.39832	0.32041	0.57816
YBR256C	0.825317	0.449853	0.32734	0.96536	1.0727	0.6116	0.66115	0.9419
YBR257W	0.0223879	0.0709773	-1.64202	-1.93921	-1.02592	-0.9794	-0.85596	-0.34495
YBR258C	0.0041969	0.038452	-0.86293	-0.76624	-0.27029	0.06121	0.08065	0.40444
YBR259W	0.466221	0.329035	-0.29183	-0.32173	-0.31413	-0.75278	-0.1392	-0.42434
YBR260C	0.251723	0.239037	0.1308	0.20015	0.12408	0.4143	0.22658	0.22655
YBR261C	0.599389	0.375053	-0.75611	-0.61775	-0.58942	-0.61425	-0.3953	-0.73866
YBR262C	0.707006	0.413174	0.33442	0.42723	0.74855	0.51249	0.31345	0.51232
YBR263W	0.181966	0.200134	-0.68302	-0.65061	-0.83388	-0.92051	-0.7643	-1.02207
YBR264C	0.13875	0.17304	-0.29793	-0.34002	-0.04259	0.28334	-0.25579	0.17409
YBR265W	0.0441777	0.0957708	-0.15863	-0.2373	-0.20614	-0.37244	-0.44905	-0.62883
YBR267W	0.170358	0.19249	-2.8935	-2.82035	-2.71165	-2.80264	-2.57014	-2.43935
YBR268W	0.846192	0.456869	-0.02649	-0.15034	0.26699	0.16421	-0.19026	0.21787
YBR269C	0.0348917	0.0854056	1.6935	2.01302	1.62198	1.606	1.20724	1.06181
YBR270C	0.963671	0.487977	0.50049	0.37102	0.61409	0.49611	0.47173	0.50202
YBR271W	0.963745	0.487977	-2.10982	-1.97609	-1.83187	-2.39979	-1.47865	-2.073
YBR272C	0.99137	0.494584	0.27525	0.47215	0.20958	0.13963	0.62445	0.19843
YBR273C	0.198987	0.210035	0.30529	0.5485	0.27367	0.52645	0.56389	0.54103
YBR274W	0.046759	0.0991427	0.77192	0.63905	0.40899	0.29862	0.37604	0.14542
YBR275C	0.227801	0.226289	-1.21748	-1.39508	-1.17883	-1.14583	-0.75269	-1.25337
YBR276C	0.798657	0.441394	-0.55362	-0.69965	-0.56592	-0.69635	-0.48439	-0.7334
YBR278W	0.0299745	0.0797538	-1.13152	-0.91713	-0.58645	-0.49987	-0.43287	0.17995
YBR279W	0.0302929	0.0802446	-0.57946	-0.49474	-0.38711	-0.25245	-0.20248	0.07208
YBR280C	0.663883	0.398752	1.85815	1.74824	1.29744	1.509	1.68596	1.47497
YBR281C	0.83373	0.45295	0.15412	0.25904	0.07609	-0.0407	0.49735	0.13805
YBR282W	0.11782	0.160606	-0.14502	-0.19465	-0.05982	-0.02906	0.01743	0.48022
YBR283C	0.000697641	0.0237513	0.01237	-0.17517	-0.13642	-0.69759	-0.81891	-0.72966
YBR284W	0.139626	0.173503	2.94315	2.18384	1.38451	2.53845	3.3345	2.6858
YBR286W	0.00361372	0.0370031	0.52893	0.45224	0.53082	0.02711	-0.00757	0.13124
YBR287W	0.000321523	0.0157914	1.76357	1.78676	1.83617	1.00495	0.43497	0.69546
YBR288C	0.925505	0.477573	-0.26685	0.01512	-0.25312	-0.21209	0.08	-0.42055
YBR289W	0.845997	0.456846	-0.35648	-0.46054	-0.36472	-0.34839	-0.36467	-0.40759
YBR290W	0.121948	0.163031	0.12654	0.09868	0.26536	0.50617	0.14132	0.82306
YBR291C	0.105789	0.152303	-1.26378	-1.50159	-1.11786	-1.54813	-1.41775	-1.76736
YBR292C	0.00105029	0.0265609	-0.92607	-0.72625	-0.98485	-0.29282	-0.13452	-0.23915
YBR293W	0.107948	0.153763	-0.17394	-0.20473	-0.43585	-0.45509	-0.46598	-0.55029
YBR294W	0.910024	0.473625	0.49094	NA	0.62701	0.76232	1.35729	-0.64435
YBR295W	0.0297944	0.0797538	0.20597	0.3002	-0.18241	-0.36986	-0.19736	-0.40993
YBR296C	0.0344365	0.084826	0.55212	-1.32281	-1.53817	-1.60615	-2.57774	-3.75641
YBR297W	0.00159622	0.0298607	2.99706	2.94988	2.91025	2.49494	2.24623	2.11514
YBR298C	0.00804178	0.047767	1.11159	0.98522	0.72851	0.56098	0.12041	0.32351
YBR299W	0.186277	0.202644	1.40117	0.41481	0.98338	1.23205	1.12538	1.62694
YBR301W	0.906608	0.473333	0.6643	0.99329	0.76026	1.16893	0.55169	0.76518
YBR302C	0.00609866	0.0445645	3.38595	3.17877	3.25949	2.7767	1.76202	2.32036
YCL001W	0.721389	0.417474	-0.27131	-0.28016	-0.09575	-0.27734	0.01254	-0.23945
YCL002C	0.0410836	0.0922678	-0.49763	-0.57466	-0.41727	-0.65612	-0.8429	-0.85395
YCL004W	0.901905	0.472062	0.33446	0.33969	0.3243	0.51753	0.39657	0.02697
YCL005W	0.0416465	0.0931133	0.02918	-0.07138	0.40245	-0.10593	-0.53793	-0.32359
YCL005W-A	0.691726	0.408595	-0.06245	-0.32387	0.00036	0.08141	-0.26795	-0.01656
YCL008C	0.47577	0.332259	0.53151	0.62657	0.66714	0.66117	0.51838	0.37383
YCL009C	0.00614677	0.0446362	-0.53918	-0.53127	-0.31504	-1.01124	-1.00494	-0.81545
YCL010C	0.564588	0.362203	-0.08361	0.02035	-0.06284	0.14748	-0.13765	0.08186
YCL011C	0.342285	0.280908	-0.42803	-0.37047	-0.25828	-0.4008	-0.4135	-0.59362
YCL012C	0.284881	0.253916	-0.36922	-0.08547	-0.37652	-0.14577	-0.29362	0.16984
YCL014W	0.566557	0.362918	-0.54743	-0.58403	-0.47691	-0.69051	-0.52905	-0.5807
YCL016C	0.836662	0.453522	0.22522	0.30857	0.13801	0.36498	0.3766	0.01883
YCL017C	0.00494597	0.0408783	0.01459	0.25434	0.01085	-0.30611	-0.43196	-0.4935
YCL018W	0.66354	0.398626	3.62515	3.54063	3.8539	4.47527	3.82659	3.15273
YCL019W	0.00081682	0.0251766	0.82871	0.6636	0.62521	1.32878	1.50363	1.31489
YCL021W-A	0.0353782	0.0858236	1.71737	1.01534	0.87613	1.58649	2.01066	1.94504
YCL024W	0.509847	0.344751	-0.0737	-0.3123	0.19385	-0.62205	-0.02747	0.00527
YCL025C	0.000419439	0.018212	1.37091	1.43607	1.30967	0.70726	0.41556	0.27719
YCL026C-B	0.000165164	0.0120689	5.38421	4.24615	5.46519	2.24666	2.70522	2.55384
YCL027W	0.00384233	0.0374852	-1.22849	-0.99864	-0.97035	-0.64803	-0.48702	-0.41532
YCL028W	0.326026	0.274445	-0.05421	-0.00818	-0.02548	-0.08946	-0.11838	-0.19903
YCL029C	0.0698412	0.12199	-1.41437	-1.23263	-1.2311	-0.92456	-1.22072	-0.79967
YCL030C	0.538807	0.353158	0.1333	0.00302	-0.12576	0.15185	-0.077	-0.38364
YCL031C	0.0271268	0.0772443	-1.03228	-1.06467	-0.82973	-0.77224	-0.57817	-0.42534
YCL032W	0.0983935	0.145644	-0.1287	-0.07777	-0.00803	0.16584	0.13414	0.07468
YCL033C	0.490872	0.337202	0.40821	0.41579	0.42304	0.38629	0.24902	0.3868
YCL034W	0.92281	0.476921	0.27487	0.47149	0.00034	0.39203	0.22954	0.07703
YCL035C	0.455638	0.325689	2.02899	2.21686	2.21776	2.64258	2.35925	1.92344
YCL036W	0.594396	0.372317	-3.43637	-3.90006	-3.59519	-3.47088	-3.48171	-4.47055
YCL037C	0.710133	0.41416	-0.98449	-1.0526	-0.58138	-0.9595	-1.15133	-0.71496
YCL038C	0.0028193	0.0343379	2.23326	2.29574	2.29608	1.86813	1.71416	1.51824
YCL039W	0.00752973	0.0473924	1.72	1.71345	1.73142	1.45209	1.17958	1.11877
YCL040W	0.476856	0.332752	6.2732	5.96767	6.48344	6.5185	6.01001	5.63314
YCL041C	0.430879	0.316447	1.93923	1.35162	2.1345	1.76814	1.56026	1.56248
YCL042W	0.023325	0.072566	1.30391	3.79349	1.85315	0.6325	0.19608	0.79482
YCL043C	0.0502276	0.102577	1.8743	1.7631	2.10446	1.80113	1.2199	1.43046
YCL044C	0.324368	0.273669	0.57698	0.81905	0.83635	0.89077	0.08756	0.5696
YCL045C	0.0299222	0.0797538	0.36384	0.344	0.27517	0.09026	0.08654	-0.12746
YCL047C	0.0284441	0.0789054	0.13567	0.35115	0.13822	0.53974	0.49821	0.51843
YCL049C	0.0264539	0.0767826	1.95111	2.05041	2.2274	1.78679	1.72547	1.73073
YCL050C	0.0341134	0.0844455	0.44537	0.46161	0.44724	0.88935	0.58703	0.83775
YCL051W	0.126942	0.165657	0.81691	1.06874	0.81982	0.86323	0.43048	0.62204
YCL052C	0.164839	0.189854	0.97803	1.24283	1.05399	0.79388	1.0893	0.72016
YCL054W	0.336143	0.278968	-2.30723	-2.6416	-2.00205	-2.33026	-2.0212	-2.00716
YCL055W	0.008715	0.0483172	-0.41889	-0.10649	-0.36222	0.24397	0.38332	0.05148
YCL056C	0.434486	0.317645	-0.60624	-0.59903	-0.14717	-0.25616	-0.47161	-0.21618
YCL057C-A	0.163192	0.188991	0.2115	0.25918	0.62898	0.28656	-0.15066	0.15393
YCL057W	0.39417	0.300872	1.27376	1.50103	1.18661	1.28516	1.3264	0.92391
YCL058C	0.685673	0.40629	-0.52641	0.55607	0.61264	-0.47042	-0.14466	0.73621
YCL058W-A	0.118829	0.161235	-2.54786	-3.02549	-2.61442	-1.69997	-2.94074	-1.55177
YCL059C	0.232114	0.228828	-2.97466	-3.09768	-2.99639	-3.18435	-2.55985	-2.58789
YCL061C	0.378735	0.293882	-0.60173	-0.68408	-0.24877	-0.5786	-0.38235	-0.05192
YCL063W	0.489093	0.336698	-0.41647	-0.44645	-0.19771	-0.43309	-0.41718	-0.46154
YCL064C	0.493933	0.338242	1.2412	1.39979	1.21119	1.17848	1.35527	1.04147
YCL065W	0.573846	0.365249	0.44152	-0.02073	0.55207	0.18768	-0.11827	0.5161
YCL067C	0.0139449	0.0582685	-0.17002	-0.2682	0.21937	0.58059	0.32362	0.46946
YCL068C	0.444104	0.321651	0.55269	0.51917	0.53089	0.3232	0.51358	0.50266
YCR002C	0.932082	0.479576	0.207	0.16484	0.27585	0.04785	0.312	0.25665
YCR003W	0.0190852	0.0667196	-0.65896	-0.45896	-0.18125	0.06085	-0.07073	0.46554
YCR004C	0.037049	0.0881635	1.25473	1.42784	1.4745	1.22754	0.98526	0.72831
YCR005C	0.216513	0.22025	4.63993	4.86142	4.72456	4.44443	4.86487	4.04943
YCR006C	0.359504	0.288137	-0.35009	-1.01061	-0.41985	-0.65455	-0.68621	-1.07591
YCR007C	0.464015	0.32818	0.2518	0.48963	0.90749	-0.52659	0.91702	0.39467
YCR008W	0.311463	0.267885	0.3726	0.4911	0.52701	0.40527	0.21433	0.3975
YCR009C	0.234217	0.230403	0.35419	0.49464	0.27986	0.39578	0.73639	0.51704
YCR011C	0.173597	0.194937	1.31591	1.55435	0.93251	1.0116	1.18914	0.63489
YCR012W	0.161667	0.188373	1.62634	1.46577	1.81893	1.23178	0.76028	1.73576
YCR014C	0.0258003	0.0765836	0.15365	0.27161	0.20108	0.47651	0.51928	0.49108
YCR015C	0.0789534	0.130607	-0.21521	-0.3536	-0.30092	-0.27048	0.44092	0.13188
YCR016W	0.0419112	0.0933568	-2.88644	-2.80725	-2.16132	-2.19658	-2.09756	-1.26082
YCR017C	0.0121073	0.0559212	0.77109	0.71096	0.42676	0.13358	0.28792	-0.1365
YCR018C	0.728085	0.419646	0.44375	-0.85335	1.46285	0.77073	0.00569	0.89561
YCR018C-A	0.183356	0.200999	0.621	0.33078	0.77702	0.69963	0.66884	1.31092
YCR019W	0.0760595	0.128445	0.02575	0.26996	0.16386	0.36917	0.43186	0.36409
YCR020C	0.209755	0.216249	-0.31696	-0.31475	-0.02423	-0.22401	-0.05255	0.43088
YCR020C-A	0.944886	0.483576	-1.03232	-0.51606	-0.74142	-1.13749	-1.14309	-0.07651
YCR020W-B	0.0185439	0.0655498	-1.39541	-1.35747	-0.62475	-0.51294	-0.14222	0.88723
YCR021C	0.191315	0.206253	2.05365	1.8619	1.82174	-0.7786	0.02067	2.80498
YCR022C	0.240659	0.233344	0.42679	1.40171	-0.30713	1.15169	1.37201	0.64903
YCR023C	0.00365095	0.0370031	0.47159	0.49268	0.2752	-0.32975	-0.01371	-0.13637
YCR024C	0.0306887	0.0807221	1.10624	1.15432	1.33688	0.7717	1.02257	0.72391
YCR024C-A	0.0856387	0.136174	-0.82111	-1.48173	-0.95818	-1.7051	-1.50551	-1.29001
YCR024C-B	0.0118767	0.0554184	-0.90142	-1.23516	-0.72602	-1.80878	-1.71127	-1.308
YCR025C	0.79228	0.439565	0.17778	-0.58709	0.51174	-0.33137	-0.1462	0.32614
YCR026C	0.360123	0.288137	0.54636	0.56305	0.35309	0.31876	0.4783	0.32054
YCR027C	0.199606	0.210124	0.35133	0.16888	0.06504	0.05224	0.13424	-0.19487
YCR028C	0.00812487	0.047767	-0.37378	-0.42304	-0.68723	-0.98647	-0.8777	-1.17534
YCR028C-A	0.351609	0.284943	-0.3212	-0.29416	-0.13644	-0.36054	-0.04875	0.10992
YCR030C	0.062332	0.113919	1.77145	1.69103	1.8223	1.70187	1.31595	1.32036
YCR031C	0.042542	0.0942713	-0.62869	-0.89484	-0.34022	-1.19647	-1.34523	-0.8136
YCR032W	0.128847	0.167253	-0.29482	-0.22892	-0.3502	-0.14201	0.26806	-0.20749
YCR033W	0.330784	0.276928	-0.15684	-0.32014	-0.21823	-0.35248	-0.30161	-0.36988
YCR034W	0.00573226	0.0432715	-0.84553	-0.91408	-0.63988	-1.51993	-1.16113	-1.42043
YCR035C	0.0346461	0.0850809	-1.07538	-1.05366	-0.76782	-0.71408	-0.43832	-0.64397
YCR036W	0.542254	0.353747	0.55718	0.60765	0.62502	0.66319	0.58831	0.7373
YCR037C	0.0973678	0.14434	0.63017	0.53167	0.4256	0.26952	0.43474	0.18449
YCR038C	0.687478	0.406888	0.50661	0.52453	0.63592	0.46673	0.64801	0.40612
YCR039C	0.00700748	0.0464474	-0.31413	-0.14885	0.22535	0.56826	0.42599	0.74022
YCR040W	0.851667	0.458042	0.51869	1.06475	1.26667	0.71666	0.36386	2.02468
YCR041W	0.0914619	0.140321	-0.2549	-0.24497	-0.16913	0.05163	-0.15315	0.1344
YCR042C	0.48711	0.336225	-0.05082	0.03905	-0.05006	-0.02104	0.15748	0.03825
YCR043C	0.274608	0.249331	-0.34107	-0.56734	-0.19952	-0.68261	-0.46157	-0.46108
YCR044C	0.00327981	0.0362592	0.577	0.55937	0.59241	0.15864	0.00654	0.16365
YCR045W-A	0.0361521	0.0869267	-0.4818	-0.65544	-0.06618	-0.66448	-1.03439	-0.98202
YCR046C	0.0484255	0.100547	0.2302	0.20029	0.37796	0.13431	-0.09023	-0.11903
YCR047C	0.531875	0.350989	-2.88523	-2.59888	-2.84006	-2.36243	-2.94794	-2.66518
YCR048W	0.0887081	0.138492	-0.96587	-1.0654	-1.09949	-0.40248	-0.95458	-0.80254
YCR051W	0.23546	0.230661	-2.14698	-2.03875	-1.96796	-2.151	-2.1909	-2.22592
YCR052W	0.169558	0.192421	-0.6494	-0.51328	-0.46412	-0.27605	-0.4162	-0.41871
YCR053W	0.0539669	0.106082	-0.21523	-0.3061	-0.429	-0.66997	-0.47283	-0.62866
YCR054C	0.140743	0.174135	-1.03586	-0.8551	-1.23441	-0.78234	-0.54393	-0.98707
YCR057C	0.915658	0.474991	-1.94354	-1.95622	-1.86438	-2.19594	-1.5149	-2.11712
YCR059C	0.124823	0.164526	-1.50992	-1.99487	-1.59082	-2.00127	-1.95697	-1.93488
YCR060W	0.977267	0.49117	-0.99941	-0.98662	-0.49361	-0.62839	-1.17891	-0.69094
YCR061W	0.24217	0.233968	1.76661	1.75583	2.02291	2.12384	1.17594	1.22262
YCR063W	0.27167	0.2481	0.13929	0.04927	-0.05802	-0.02154	-0.04079	-0.23135
YCR064C	0.20919	0.215986	-1.02305	-1.84212	-0.66675	-0.60021	-1.0606	-0.57736
YCR065W	0.0279157	0.0780901	0.31333	0.31814	0.29095	0.13343	-0.03457	-0.12318
YCR066W	0.969749	0.489042	0.25143	0.41769	0.42775	0.20867	0.51329	0.38982
YCR067C	0.0242368	0.0742692	0.87001	0.99276	0.655	0.5457	0.47703	0.37567
YCR068W	0.105748	0.152303	1.04772	1.08628	0.87545	1.00057	0.63076	0.44122
YCR069W	0.251817	0.239048	1.11934	1.09343	1.31786	1.22313	0.97051	0.77373
YCR071C	0.604542	0.377096	-0.15243	-0.02193	0.23215	-0.11024	-0.46503	0.28699
YCR072C	0.774609	0.434671	-1.85699	-1.78115	-1.92657	-2.00264	-1.50536	-1.91689
YCR073C	0.23481	0.230524	-1.81191	-1.76565	-2.15474	-1.60614	-1.40115	-1.98466
YCR073W-A	0.331156	0.277055	1.14392	1.29313	1.26758	1.23295	1.17558	0.87531
YCR075C	0.0185048	0.0655498	1.1229	1.47258	1.20146	0.84978	0.95221	0.7452
YCR075W-A	0.0165696	0.0614384	-0.01753	0.14856	0.31583	0.54999	0.46317	0.73543
YCR076C	0.65906	0.39689	0.98196	1.28404	1.07113	1.15606	1.12088	0.86949
YCR077C	0.589852	0.370556	-0.03493	0.05401	0.02824	-0.14091	0.04024	-0.03322
YCR079W	0.0447123	0.0964323	1.6134	1.77521	1.57027	1.57842	1.07015	0.90635
YCR081W	0.321529	0.272186	-0.01561	0.07462	-0.03698	0.05558	0.41541	0.00494
YCR082W	0.031865	0.0822988	-0.35403	-0.0979	-0.21166	0.28456	-0.06064	0.25567
YCR083W	0.586599	0.369431	0.45426	0.33471	0.4865	0.28846	0.33863	0.45966
YCR084C	0.0199531	0.0684754	0.04645	0.07492	0.20973	-0.24746	-0.27187	-0.13998
YCR086W	0.234404	0.230403	-0.46777	-0.51431	-0.22577	-0.19507	-0.31083	-0.22485
YCR087C-A	0.642932	0.39087	-2.78159	-2.85406	-2.88372	-2.86882	-2.79407	-2.70199
YCR088W	0.553469	0.358286	0.52555	0.64198	0.64021	0.5954	0.77088	0.64501
YCR089W	0.0189781	0.0665006	0.04642	-0.15373	0.27461	-0.29677	-0.76325	-0.38685
YCR090C	0.0460256	0.0981268	-0.54801	-0.62342	-0.20545	-0.29527	0.12211	0.0448
YCR091W	0.23559	0.230661	2.55396	2.49925	2.39283	2.70709	2.51876	2.6582
YCR092C	0.237372	0.231723	-0.2999	-0.34861	-0.59393	-0.23603	0.0792	-0.43729
YCR093W	0.401145	0.303674	0.00156	0.09612	-0.15717	0.0976	0.21586	-0.03569
YCR094W	0.755722	0.42792	-0.46092	-0.46991	-0.47218	-0.59661	-0.34389	-0.57433
YCR095C	0.126142	0.165005	-0.66613	-0.49531	-0.36894	-0.50456	-0.19554	0.30519
YCR095W-A	0.0561638	0.10814	0.09301	0.28137	NA	0.58987	0.40751	0.91058
YCR096C	0.00520646	0.0415958	-0.32445	-0.29372	0.05242	0.27735	0.5298	0.8018
YCR097W	0.0155423	0.0609641	-0.27619	-0.06241	0.33544	0.78209	0.61181	1.78536
YCR097W-A	0.429474	0.315868	-0.02946	0.24279	-0.30738	0.05098	-0.1229	0.52183
YCR098C	0.964305	0.488001	5.04771	3.9662	2.8392	3.25871	4.71107	NA
YCR100C	0.0650596	0.116717	-0.15747	-0.26626	0.67751	0.4906	2.26113	NA
YCR102C	0.364847	0.289543	1.09075	0.22001	1.54035	0.82752	1.62317	1.46939
YCR104W	0.21565	0.219756	0.64011	NA	1.57339	0.59117	0.66062	NA
YCR105W	0.0478133	0.0999036	-0.47937	NA	-0.49589	0.20276	-0.1779	NA
YCR106W	0.0840283	0.134912	0.05515	0.03184	0.00716	-0.39773	0.00114	-0.341
YCR107W	0.00011956	0.011093	2.00176	2.06396	1.42027	-0.05087	0.37432	0.1918
YCR108C	0.725988	0.418895	1.31949	1.07674	1.30717	1.03681	1.2037	1.31965
YDL001W	0.0927262	0.140837	-0.75282	-0.61745	-0.12481	-0.26406	-0.05706	-0.09905
YDL002C	0.0159279	0.0609641	-1.26086	-1.23732	-0.87337	-0.75227	-0.6582	-0.30858
YDL003W	0.395815	0.30136	-0.88971	-1.16867	-0.46599	-1.1903	-0.27608	-0.22996
YDL004W	0.876584	0.465098	-0.0655	-0.17322	-0.11969	-0.08152	-0.31481	-0.02075
YDL005C	0.0122307	0.0561127	-0.91058	-0.69137	-0.42459	-0.12837	-0.28347	0.0202
YDL006W	0.683533	0.405755	0.06263	0.46916	0.21556	0.16454	0.3352	0.06006
YDL007W	0.0626829	0.114149	0.37506	0.59618	0.33217	0.92802	0.6711	0.61991
YDL008W	0.177043	0.197205	0.25462	0.79085	0.54994	0.74348	0.67863	0.91013
YDL010W	0.324657	0.273775	1.33257	1.81989	1.48581	1.93569	1.65513	1.58577
YDL012C	0.0388964	0.0896306	-0.78978	-0.85108	-0.73992	-1.13572	-1.1536	-0.94969
YDL013W	0.236309	0.231015	-0.57582	-0.4841	-0.47862	-0.26517	-0.38172	-0.46548
YDL014W	0.0221232	0.0708429	-2.1808	-2.49887	-1.91046	-2.74292	-2.84827	-2.55941
YDL015C	0.00171431	0.0298607	0.37402	0.28375	0.29586	-0.14	-0.28018	-0.19505
YDL016C	0.864199	0.461683	0.51324	0.08849	0.88976	-0.46762	-0.38951	2.8058
YDL017W	0.757088	0.428531	-0.44244	-0.47414	-0.33514	-0.53277	-0.04742	-0.51712
YDL018C	0.573205	0.365151	0.12443	0.34362	0.50585	0.09599	0.4267	0.18514
YDL019C	0.827886	0.450727	1.00903	1.35257	0.96219	1.1383	1.12766	0.96114
YDL020C	0.673228	0.402108	0.85374	1.33357	0.82968	0.7596	1.21467	0.78343
YDL021W	0.661834	0.397921	6.9994	NA	6.81938	6.35912	7.89942	7.07212
YDL022W	0.991555	0.494584	1.64341	2.14406	1.40263	2.35015	1.48399	1.36613
YDL024C	0.0129641	0.0565357	0.49878	-0.81908	NA	1.49945	1.76445	NA
YDL025C	0.270054	0.247196	1.2013	1.31086	1.15097	1.25193	1.03711	0.90913
YDL027C	0.952795	0.485385	1.98707	2.27348	2.31895	2.53272	2.27044	1.81415
YDL028C	0.246475	0.235905	-0.42369	-0.3513	-0.15751	-0.26407	-0.05774	-0.1405
YDL029W	0.270838	0.247536	0.88878	1.0829	0.7861	0.91085	0.83189	0.40933
YDL030W	0.00275612	0.0342624	-1.51353	-1.20462	-1.25882	-0.64325	-0.48154	-0.84078
YDL031W	0.095713	0.143139	-2.77634	-2.89635	-2.78642	-2.77147	-2.348	-2.53496
YDL033C	0.786664	0.438117	-0.10698	-0.18019	-0.29426	-0.08369	-0.13772	-0.48045
YDL035C	0.168964	0.191965	0.84134	0.91404	0.66396	0.64913	0.69495	0.52513
YDL036C	0.0158987	0.0609641	-1.52801	-1.5167	-1.42629	-1.24683	-0.95339	-1.1231
YDL037C	0.00163697	0.0298607	-4.78073	-4.87879	-4.70025	-3.93258	-4.2566	-3.70473
YDL039C	0.234961	0.230524	-3.97689	-3.6356	-3.66029	-3.14122	-3.81568	-3.53891
YDL040C	0.386355	0.297331	-0.28778	-0.13774	-0.17372	-0.23911	0.06512	-0.08318
YDL042C	0.0471967	0.0994829	-0.37432	-0.31617	-0.49666	-0.16732	0.00756	-0.18783
YDL043C	0.0922021	0.140435	-0.81849	-0.73835	-0.59143	-0.64222	0.03651	-0.42669
YDL044C	0.00241984	0.0331039	-0.47788	-0.41996	-0.40974	0.16118	0.00825	0.01433
YDL045C	0.338311	0.279682	0.45582	0.46065	0.30972	0.46271	0.73834	0.42401
YDL045W-A	0.648201	0.392957	0.35215	0.18399	0.37106	0.36293	0.33323	0.36461
YDL046W	0.000617882	0.0222595	0.99698	0.95638	1.04397	0.4414	0.28531	0.37757
YDL047W	0.316093	0.270156	-0.12308	-0.13057	-0.07934	-0.12406	-0.21464	-0.35155
YDL048C	0.0322176	0.0826395	2.01291	2.10214	2.7382	1.39913	1.90932	1.67688
YDL049C	0.460697	0.326992	-0.7843	-0.61481	-0.50263	-0.12832	-0.03048	-1.07884
YDL051W	0.0532032	0.10563	-2.18152	-2.20773	-2.07445	-2.02791	-1.66653	-1.85773
YDL052C	0.268468	0.246724	1.03971	1.14228	1.3157	1.21933	0.94976	0.78029
YDL053C	0.534117	0.351924	-0.12991	-0.1063	0.13533	0.04228	-0.36858	-0.06999
YDL054C	0.0142488	0.0589627	0.7708	0.69953	0.83826	0.52397	-0.01144	0.25221
YDL055C	0.0910059	0.140321	0.24094	0.21973	0.28603	0.40888	0.39982	0.56762
YDL056W	0.0423159	0.0939092	-0.18951	-0.14045	-0.08643	0.21444	0.03617	0.13589
YDL057W	0.879106	0.465579	0.33164	0.32049	0.30948	0.28887	0.58958	0.14922
YDL058W	0.13072	0.1683	-0.27715	-0.14197	-0.31966	-0.14029	-0.02793	-0.00227
YDL059C	0.0507226	0.102956	-0.46974	-0.13179	0.38589	0.92463	0.43976	0.2848
YDL060W	0.218428	0.221232	-2.47397	-2.5768	-2.27568	-2.53911	-2.02191	-2.05055
YDL061C	0.549026	0.356726	-0.80657	-0.86449	-0.36801	-1.04695	-1.5246	-0.13266
YDL063C	0.383398	0.296292	-3.49904	-3.84826	-3.66495	-3.82042	-2.58196	-3.69192
YDL064W	0.143921	0.176859	-0.24844	-0.23296	0.03895	-0.34809	-0.40003	-0.30215
YDL065C	0.00297894	0.0349993	-1.08987	-1.08394	-0.55492	-0.06202	-0.25185	0.01961
YDL066W	0.681634	0.405109	0.0391	-0.07904	0.21552	0.13527	-0.01938	-0.10635
YDL067C	0.183109	0.200949	-0.23947	-0.30246	0.08899	-0.60538	-0.77122	-0.04291
YDL069C	0.131415	0.168977	-0.24185	-0.69897	-0.10419	-0.47335	0.40703	0.59748
YDL070W	0.114494	0.157566	-0.19411	-0.25889	0.04229	0	0.10174	0.17153
YDL071C	0.0347041	0.0850839	0.3281	0.49712	0.87613	0.29008	-0.01598	0.05172
YDL072C	0.105136	0.152019	1.82692	1.95949	1.9819	1.89345	1.62909	1.28151
YDL073W	0.88469	0.467297	-0.29804	-0.40845	-0.39013	-0.53597	-0.19972	-0.41775
YDL074C	0.021651	0.0705138	-0.92946	-0.88009	-0.82618	-0.70191	-0.41462	-0.25896
YDL075W	0.402247	0.304093	-1.37404	-1.35818	-0.79627	-1.31321	-1.29127	0.24247
YDL076C	0.961098	0.48746	1.55609	1.36476	1.64522	1.21989	1.52335	1.79654
YDL077C	0.676503	0.40318	0.31368	0.15494	0.41039	0.29186	0.53572	0.22652
YDL078C	0.0359875	0.0868096	0.59185	0.58606	0.67042	0.41453	0.34908	0.26763
YDL079C	0.0269548	0.0770572	2.69615	2.87811	2.57408	2.40785	2.36685	2.36947
YDL080C	0.294693	0.259102	0.4507	0.28398	0.38328	0.59315	0.72453	0.28982
YDL081C	0.162187	0.188537	-0.53396	-0.82935	-0.06381	-1.01413	-1.48927	-0.40053
YDL082W	0.454437	0.325169	-0.98356	-1.25124	-0.7324	-1.56378	-1.04984	-0.8762
YDL083C	0.303443	0.263662	-0.86847	-1.17089	-0.5496	-1.4823	-1.64765	-0.52486
YDL084W	0.466978	0.329134	-0.59045	-0.48882	-0.65581	-0.91029	-0.48626	-0.66364
YDL085C-A	0.160501	0.187542	-0.70371	-0.33974	-0.08439	0.02897	-0.41467	0.57866
YDL085W	0.384861	0.296944	2.23811	0.57789	2.17666	1.88535	2.4698	NA
YDL086C-A	0.519086	0.346981	-0.01532	-0.03071	0.05956	0.32235	-0.28924	-0.43847
YDL086W	0.00691169	0.0461186	0.36248	0.48725	0.56325	0.07575	-0.04883	0.09399
YDL087C	0.421083	0.31273	0.11222	0.47291	0.24735	0.29525	0.55591	0.34271
YDL088C	0.29438	0.259094	-0.00213	0.20463	0.08507	0.15901	0.34498	0.18043
YDL089W	0.791859	0.439494	1.19505	1.2786	1.011	1.09717	1.27654	1.00392
YDL090C	0.786892	0.438117	-0.21205	0.02239	-0.28093	-0.27986	0.00732	-0.31945
YDL091C	0.502124	0.341505	1.04191	1.19256	0.94326	0.77033	1.11976	0.99664
YDL092W	0.112872	0.156575	-1.13764	-0.91303	-0.57902	-0.67145	-0.64127	-0.34712
YDL093W	0.681006	0.404817	0.3003	0.08453	0.06799	0.20618	0.0809	0.00988
YDL095W	0.00953826	0.0504012	0.49388	0.3102	0.33719	0.03062	-0.03024	-0.01262
YDL097C	0.163256	0.188991	0.36267	0.51291	0.32129	0.45061	0.68413	0.62316
YDL098C	0.00863957	0.0483172	-0.51883	-0.45479	-0.23103	-0.09471	0.34093	0.3075
YDL099W	0.00878076	0.0484029	-0.71995	-0.68893	-0.26566	0.16261	-0.15305	0.27811
YDL100C	0.462896	0.327601	0.31448	0.24172	0.24104	0.05988	0.37922	0.05843
YDL101C	0.535744	0.352177	0.28033	0.26163	0.35998	0.27511	0.61149	0.27361
YDL102W	0.585326	0.368951	-0.64267	-0.49049	-1.04691	-0.71105	-0.4106	-0.74808
YDL103C	0.514777	0.345912	0.23855	0.28806	0.17704	0.21823	0.63123	0.16607
YDL104C	0.376902	0.293448	0.16651	-0.15164	-0.16248	-0.00851	0.25763	0.01115
YDL105W	0.658113	0.396479	-0.86055	-0.73114	-0.75114	-0.99195	-0.55892	-0.58603
YDL106C	0.577974	0.366397	0.29364	0.66478	0.58939	0.6795	0.53082	0.57371
YDL107W	0.038566	0.0893792	-0.28955	-0.56424	-0.3107	-0.15351	-0.06962	0.01263
YDL108W	0.399751	0.303047	-0.48269	-0.36643	-0.35949	-0.32142	-0.2823	-0.32978
YDL109C	0.0752103	0.12799	0.16431	0.19738	0.10515	0.28555	0.56156	0.36125
YDL110C	0.684017	0.405803	2.0679	2.33179	2.15627	2.74983	2.10998	1.97303
YDL111C	0.15062	0.181153	-0.52367	-0.47955	-0.48666	-0.73185	-0.51601	-0.82891
YDL112W	0.348062	0.282969	-1.86631	-1.86999	-1.88807	-1.98641	-1.29055	-1.7827
YDL113C	0.0299033	0.0797538	0.3414	0.77746	0.59048	1.03421	0.91728	0.91611
YDL114W-A	0.329838	0.276493	-0.11112	NA	-0.10239	0.1598	-0.03646	NA
YDL115C	0.01272	0.0562907	-0.00515	0.30517	0.04795	0.61416	0.45084	0.9265
YDL116W	0.376164	0.29333	-0.22558	-0.02702	-0.49807	-0.13441	0.17846	-0.28842
YDL117W	0.758274	0.428797	-0.29892	-0.28828	-0.53212	-0.34682	-0.39611	-0.49087
YDL119C	0.677504	0.403521	0.41466	0.58266	0.79414	0.92033	0.48786	0.59589
YDL120W	0.869742	0.463025	0.10162	0.29635	0.15501	0.1543	0.19864	0.14523
YDL121C	0.42255	0.313044	-2.06478	-1.93839	-1.55303	-2.05176	-1.78994	-0.94671
YDL122W	0.717468	0.416734	-0.364	-0.40315	-0.57499	-0.607	-0.37962	-0.194
YDL123W	0.0801128	0.1313	-0.02308	0.40982	0.56948	0.06942	-1.04669	-0.04853
YDL124W	0.60503	0.377196	5.33843	5.35437	5.4426	5.35627	5.5179	5.01367
YDL125C	0.0461626	0.0982257	0.15048	0.05243	0.35837	-0.01861	-0.6498	-0.16015
YDL126C	0.505621	0.342721	1.08566	1.30048	0.7873	0.87113	1.20784	0.6936
YDL127W	0.321612	0.272186	0.33166	-0.09398	0.17565	0.04999	0.11583	-0.28906
YDL128W	0.000149968	0.0117559	-0.07362	-0.18664	0.01576	-0.86123	-0.94293	-0.93231
YDL129W	0.00818249	0.047767	-2.96915	-2.6471	-3.03896	-2.21055	-2.45896	-2.36748
YDL130W	0.601471	0.375963	-0.37631	-0.81172	0.20791	-1.06494	-1.6266	0.72359
YDL130W-A	0.222767	0.223692	3.4017	3.51741	3.83565	4.14981	3.82471	3.55549
YDL131W	5.02e-05	0.00751989	0.04522	0.23882	-0.20939	-1.53666	-1.23939	-1.57087
YDL132W	0.388511	0.298354	0.24126	0.53321	0.18191	0.42608	0.48749	0.40082
YDL133C-A	0.458097	0.326462	-0.53697	-0.66739	0.57221	-0.56262	-0.88015	3.47895
YDL133W	0.564177	0.362095	0.28049	0.27849	0.39257	0.46089	0.55359	0.17932
YDL134C	0.0911529	0.140321	0.60201	0.88695	0.62851	0.38391	0.628	0.20213
YDL135C	0.174258	0.195313	-0.71931	-0.58021	-0.22765	-0.51141	-0.18337	0.06464
YDL136W	0.311701	0.267886	-1.28493	-1.51912	-0.59183	-1.10205	-1.14842	0.25451
YDL137W	0.622436	0.382602	0.47308	0.64808	0.74827	0.74274	0.77103	0.55157
YDL138W	0.0353692	0.0858236	-0.05828	-0.18606	0.02177	-0.2703	-0.38205	-0.5546
YDL139C	0.00119622	0.0267523	-0.97309	-0.75754	-0.46358	0.4802	-0.01014	0.44165
YDL140C	0.0621915	0.11389	0.28161	0.3698	0.07599	-0.00127	0.01901	-0.10323
YDL141W	0.00260901	0.0333104	0.0784	0.05024	0.09113	-0.43012	-0.31915	-0.49933
YDL142C	0.108572	0.154161	0.88907	1.09624	1.04725	0.84407	0.8414	0.72433
YDL143W	0.384453	0.296705	-0.1874	-0.04872	-0.13327	-0.29414	-0.17184	-0.19775
YDL144C	0.0322801	0.0827219	0.43558	0.59138	0.38739	0.2328	0.1965	-0.0767
YDL145C	0.0460112	0.0981268	0.30136	0.28415	0.19338	0.05659	0.02478	-0.06267
YDL146W	0.876338	0.465098	2.27665	2.83939	2.17131	2.42988	2.80022	2.17088
YDL147W	0.00399641	0.0378463	0.03223	0.12996	0.00657	0.45978	0.59602	0.47799
YDL148C	0.259361	0.242634	-2.97053	-3.20926	-3.04497	-3.32752	-2.382	-2.60244
YDL149W	0.109652	0.154689	2.24624	2.44186	2.24468	1.82062	2.32999	1.85812
YDL150W	0.0170777	0.0622439	-1.76149	-1.54538	-1.53976	-1.17422	-1.33258	-1.22991
YDL153C	0.0615932	0.113418	-3.08083	-3.33923	-3.12075	-3.15318	-2.36153	-2.57527
YDL154W	0.134898	0.171033	-0.10996	0.18028	-0.2375	0.12707	0.57314	0.06767
YDL155W	0.74854	0.426318	-0.5107	-0.42604	-0.40207	-0.38456	-0.28205	-0.55471
YDL156W	0.308806	0.266544	-0.05136	-0.08277	-0.15068	-0.09987	0.00865	0.20567
YDL157C	0.0567137	0.108709	-1.22838	-0.82232	-1.07849	-0.78196	-0.74417	-0.07804
YDL158C	0.53613	0.352321	-0.96321	-0.57378	-0.36261	-1.36827	-0.77361	1.69773
YDL159W	0.0119048	0.0554184	-0.34669	-0.14182	-0.18866	0.2077	0.13042	0.11398
YDL160C	0.0428596	0.0945271	0.96637	1.0845	0.6796	0.59269	0.60218	0.52322
YDL160C-A	0.149985	0.180608	-0.74251	-0.55366	-0.6213	-0.58492	-0.43363	-0.29546
YDL161W	0.00402126	0.0378463	-0.7073	-0.66182	-0.5455	-0.13042	-0.15219	0.2685
YDL162C	0.450189	0.323753	-1.02536	NA	0.2678	-0.22575	0.37663	-0.27246
YDL164C	0.560767	0.361006	-0.18241	-0.25599	-0.2631	-0.16972	-0.28789	-0.46102
YDL165W	0.599652	0.375139	-0.15761	-0.13866	-0.05911	-0.22308	-0.06568	0.14712
YDL166C	0.136913	0.172027	-1.71034	-2.00816	-1.56037	-1.68186	-1.4913	-1.22817
YDL167C	0.962328	0.48759	-1.96553	-2.10879	-1.79719	-1.98626	-1.69117	-2.17046
YDL168W	0.0128986	0.0564585	0.11128	0.23292	-0.09528	-0.31544	-0.28037	-0.43303
YDL169C	0.0141757	0.0589043	NA	1.80173	2.55008	3.45867	4.75587	NA
YDL170W	0.00135654	0.0280332	-0.42855	-0.56913	-0.35295	0.52897	0.34528	0.08704
YDL171C	0.331511	0.277197	-0.75747	-0.65534	-0.92742	-1.02785	-0.68198	-1.11028
YDL172C	0.717395	0.416734	0.0987	-1.78826	-0.20522	-0.49296	-1.8946	-0.20227
YDL173W	0.894238	0.47002	-0.37937	-0.37301	-0.40958	-0.03769	-0.62499	-0.43095
YDL174C	0.34754	0.282969	0.83242	1.03191	0.70108	0.92212	0.75088	0.35085
YDL175C	0.117136	0.160211	0.16862	0.30603	0.19438	0.29385	0.61149	0.43358
YDL176W	0.734073	0.421638	-0.08684	0.20894	-0.3079	-0.1347	0.34578	-0.18495
YDL177C	0.110536	0.155231	-0.69498	-0.78241	0.32235	0.23339	-0.01256	0.26965
YDL178W	0.982435	0.492235	-0.06032	-0.00109	-0.2009	-0.01368	0.12737	-0.36533
YDL179W	0.786846	0.438117	-0.20433	-0.50994	-0.23731	-0.32426	-0.27797	-0.24513
YDL180W	0.00169504	0.0298607	1.48555	1.43047	1.40751	0.85607	1.01002	0.79982
YDL181W	0.97752	0.491215	0.56463	0.75442	0.98263	0.71212	0.61167	0.96413
YDL182W	2.62e-05	0.00523297	0.34796	0.5745	0.16525	-1.9409	-1.3036	-1.85119
YDL183C	0.815063	0.446418	0.39623	0.17323	0.73525	0.52563	0.45201	0.44398
YDL185W	0.00502749	0.0411725	0.3751	0.42052	0.26411	-0.18344	0.01623	-0.24943
YDL186W	0.359124	0.288137	-0.30514	-0.35646	1.06885	0.46318	-0.22668	2.08151
YDL187C	0.00510072	0.0415071	-1.01597	NA	-0.76719	0.2009	-0.20778	-0.2089
YDL188C	0.026254	0.0767378	0.63166	0.96577	0.63656	0.41994	0.41461	0.21547
YDL189W	0.341388	0.280681	-1.23125	-1.18416	-0.72766	-0.84911	-1.06604	-0.6756
YDL190C	0.313846	0.269111	0.63269	0.81224	0.61249	0.59306	0.57719	0.53026
YDL191W	0.441252	0.320325	-1.24443	-1.62671	-0.53855	-1.16383	-1.10984	-0.29646
YDL192W	0.627348	0.384771	-0.63731	-0.56787	-0.38881	-0.43324	-0.56683	-0.41354
YDL193W	0.449765	0.323603	0.71829	0.88843	0.49478	0.80559	0.89001	0.7318
YDL194W	0.168686	0.191794	1.95286	2.11065	1.77629	1.83971	1.7809	1.59682
YDL195W	0.0184219	0.0655498	0.6157	0.56496	0.5058	0.27269	0.0913	0.29071
YDL196W	0.452037	0.324404	0.57504	0.43488	-0.23176	0.99313	-0.86567	-0.52543
YDL197C	0.242601	0.234234	-0.2517	-0.26575	-0.15847	-0.20461	-0.10728	0.10843
YDL198C	0.00593336	0.0441887	0.30021	0.17432	0.36555	-0.10719	-0.21324	-0.13202
YDL199C	0.00608998	0.0445645	2.22305	2.41361	2.17843	1.89814	1.56224	1.30502
YDL200C	0.0911296	0.140321	-0.22275	0.26147	-0.13095	0.17349	0.2244	0.5392
YDL201W	0.44749	0.322741	-1.70385	-1.76724	-1.65815	-1.81588	-1.37106	-1.60204
YDL202W	0.673717	0.402261	-0.0435	-0.06124	0.47545	-0.04767	-0.07968	0.25281
YDL203C	0.44842	0.322868	-0.49547	-0.63706	-0.47611	-0.60468	-0.57426	-0.68944
YDL204W	0.00233064	0.0329364	5.25373	5.72428	5.79074	4.45839	4.68611	4.9055
YDL205C	0.0658636	0.117666	0.40941	0.26237	0.16417	0.0507	0.10685	-0.30801
YDL206W	0.0371353	0.0882124	1.97446	2.34899	1.88314	1.60539	1.83458	1.39908
YDL207W	0.221698	0.223292	-1.13685	-1.20651	-0.94318	-0.94553	-0.98409	-0.88739
YDL208W	0.114433	0.157554	-2.28487	-2.3672	-1.83003	-1.87807	-2.01801	-1.4658
YDL209C	0.366574	0.290157	-1.05675	-0.7132	-0.6702	-0.4212	-0.72062	-0.82201
YDL211C	0.167313	0.191279	-0.13881	-0.19906	0.06767	-0.3326	-0.29301	-0.19764
YDL212W	0.443474	0.321392	-0.61551	-0.59219	-0.24298	-1.02114	-0.90493	-0.14035
YDL213C	0.109158	0.154689	-2.98097	-3.64672	-2.82385	-2.74849	-2.95374	-2.24379
YDL214C	0.0512007	0.103583	-0.24706	-0.32177	-0.7684	0.12098	-0.01206	-0.20504
YDL215C	0.381211	0.295269	1.98848	2.32922	1.85712	1.79846	2.17975	1.66963
YDL216C	0.0843422	0.135288	0.73499	0.87702	0.5732	0.88781	1.03441	1.01072
YDL217C	0.361857	0.288558	-0.57611	-0.36597	-0.4688	-0.48174	-0.25313	-0.32583
YDL218W	0.000983512	0.0265609	1.36012	0.87313	1.21849	0.32363	0.13894	0.36574
YDL219W	0.00189924	0.0308915	-0.44179	-0.48826	-0.46552	-0.05547	0.14514	0.17268
YDL220C	0.91593	0.474991	-0.04156	-0.04714	-0.07497	0.03532	-0.00414	-0.15959
YDL222C	0.0465365	0.0987408	3.27763	4.2622	4.01972	3.63936	1.7631	2.59552
YDL223C	0.0793661	0.131068	2.05772	3.18784	2.12303	1.96046	1.32145	1.96769
YDL224C	0.0435251	0.0949872	0.23253	0.28762	0.35289	0.15114	-0.15571	-0.02754
YDL225W	0.101752	0.149226	-0.27584	-0.31689	-0.15334	-0.19287	0.03164	0.15644
YDL226C	0.373225	0.292639	-0.39483	-0.20979	-0.30444	-0.34365	-0.37652	-0.50967
YDL229W	0.00324923	0.0361881	-0.70879	-1.02581	-0.85038	-1.88771	-1.55034	-1.37757
YDL230W	0.0837371	0.134589	1.0373	1.27547	1.28543	0.93288	1.03806	0.89932
YDL231C	0.0237374	0.0735352	-0.03373	-0.19214	-0.09455	-0.35722	-0.39657	-0.5443
YDL232W	0.0269475	0.0770572	-0.02569	0.08687	0.05922	-0.27303	-0.40826	-0.16325
YDL233W	0.090725	0.140222	0.30681	0.55876	0.64098	0.36086	0.23682	0.09514
YDL234C	0.286615	0.254653	0.91528	1.21386	0.93599	0.59724	1.0307	0.89244
YDL235C	0.0046849	0.0396492	-0.39209	-0.49474	-0.44566	-0.06396	0.07866	-0.03919
YDL236W	0.162056	0.188537	0.11132	0.00595	0.02588	-0.09939	-0.05985	-0.18721
YDL237W	0.00262649	0.0333104	1.02277	1.08379	1.09683	0.54006	0.67682	0.50904
YDL238C	0.0299061	0.0797538	2.26897	2.50285	2.44225	2.10969	2.09174	1.58072
YDL239C	0.793009	0.439643	1.33879	1.50944	1.68937	1.12648	1.78606	1.79855
YDL240W	0.885541	0.467365	-0.01132	-0.04817	0.01393	-0.07415	0.15487	-0.18195
YDL241W	0.640834	0.390149	-1.64393	-2.60747	-1.72071	-2.14585	-1.57944	-1.82617
YDL243C	2.22e-06	0.000831382	3.80479	3.48532	4.09873	0.59074	1.01851	0.97103
YDL244W	0.618959	0.381875	2.34422	NA	3.14414	2.10507	3.23046	2.24626
YDL246C	0.57848	0.366641	1.32617	0.63747	1.24091	0.81497	1.32111	1.50781
YDL247W	0.698561	0.410527	1.8308	0.31211	0.85882	1.25613	1.12933	1.05218
YDL248W	0.0122899	0.0561328	1.83153	2.13841	2.04004	1.71379	1.46415	1.42154
YDR001C	0.259072	0.242634	2.67057	3.00704	2.79538	2.79893	2.76437	2.17154
YDR002W	0.0789186	0.130607	-0.81457	-0.54348	-0.44706	-0.3237	-0.42637	0.31474
YDR003W	0.0495306	0.101943	1.65943	1.74407	1.85103	1.60608	1.41649	1.04617
YDR003W-A	0.701318	0.41104	1.58529	1.20032	1.56936	1.48656	1.26784	1.82312
YDR004W	0.660671	0.397447	0.24441	0.2788	0.2783	0.40738	0.44052	0.12453
YDR005C	0.227538	0.226177	0.13226	0.45082	0.19602	0.35991	0.55228	0.38829
YDR006C	0.0155679	0.0609641	-0.11962	0.08232	-0.09381	0.71377	0.40004	0.23517
YDR007W	0.321247	0.272185	-0.37047	-0.12391	0.05883	-0.0762	-0.47012	-0.42492
YDR008C	0.00753079	0.0473924	0.56487	0.41202	0.69565	0.21291	-0.34129	-0.12115
YDR009W	0.213946	0.218688	2.2041	1.18679	2.13012	1.8809	2.51325	2.40324
YDR011W	0.1396	0.173503	-0.85423	-0.8656	-1.29501	-1.24692	-1.15463	-1.41266
YDR012W	0.0132605	0.0568593	-0.62534	-1.12715	-0.23248	-1.50737	-1.76796	-1.23404
YDR013W	0.849327	0.457737	-0.14521	0.15167	0.37272	0.0505	0.14318	0.0953
YDR014W	0.296333	0.259964	-0.32586	-0.53535	-0.41769	-0.56417	0.02974	-0.15742
YDR016C	0.0634988	0.114901	-0.1473	-0.08199	0.33272	0.33755	0.33335	1.13855
YDR017C	0.0872418	0.13771	-0.30842	-0.28871	-0.18571	-0.05631	0.07968	-0.13434
YDR018C	0.255489	0.240704	3.89973	2.41869	3.08289	4.10586	3.34023	NA
YDR019C	0.134281	0.170394	0.86727	1.12169	0.9683	0.90627	0.81204	0.29217
YDR020C	0.475455	0.332117	-1.75867	-1.60569	-1.50826	-1.751	-1.1726	-1.55794
YDR021W	0.242167	0.233968	-2.81586	-3.9641	-2.71988	-3.01593	-2.07422	-2.88714
YDR022C	0.347965	0.282969	2.14645	1.40332	1.4601	1.80779	1.94905	1.89065
YDR023W	0.291806	0.257661	-0.59276	-0.61113	-0.65165	-0.63487	-0.29529	-0.50054
YDR024W	0.020611	0.0694601	0.40933	NA	0.89978	1.43297	1.082	1.41873
YDR025W	0.978049	0.491316	-0.79191	-1.17011	-0.65718	-1.30091	-1.1925	-0.15332
YDR026C	0.00125225	0.0273848	-1.08387	-1.20088	-1.05118	-0.61056	-0.49393	-0.53575
YDR027C	0.876118	0.465098	0.3078	0.52737	0.30301	0.33311	0.47024	0.39135
YDR028C	0.0123658	0.0561328	0.10088	0.00581	0.06499	0.34122	0.5842	0.40393
YDR030C	0.750423	0.426531	-1.22552	-0.39735	-1.40587	-0.85437	-0.75531	-1.14656
YDR031W	0.0488882	0.101152	0.80326	0.91529	1.49463	1.39369	1.54758	1.80742
YDR032C	0.000136191	0.0116578	2.10534	2.33892	2.38453	1.30133	1.3402	1.07933
YDR033W	0.00105038	0.0265609	1.24357	1.06291	1.12981	0.32609	0.57456	0.11433
YDR034C	0.368469	0.291089	-0.18843	-0.1118	-0.27283	-0.09786	0.01974	-0.17193
YDR034C-A	0.0847403	0.135547	-0.30597	0.22121	0.44249	0.23237	0.71006	1.38641
YDR034C-D	0.00340688	0.0369816	0.86668	0.64248	0.83832	1.22229	1.55306	1.34534
YDR034W-B	0.0372155	0.0882137	1.94907	1.64627	2.41438	1.62758	0.95596	1.46578
YDR035W	0.107181	0.153445	-0.03298	0.01992	-0.28848	-0.3631	-0.2009	-0.52659
YDR036C	0.209193	0.215986	0.85541	0.84339	0.44674	0.24157	0.8045	0.26235
YDR037W	0.719221	0.417024	0.30933	-0.64558	-0.19948	-0.45984	0.62909	-1.24586
YDR038C	0.0666636	0.118389	1.39953	1.7283	0.55824	1.19879	-0.30171	-0.59304
YDR039C	0.0777236	0.12935	1.42058	1.62008	0.32857	1.086	-0.37371	-0.59949
YDR040C	0.0653667	0.117175	1.42791	1.73229	0.57148	1.17301	-0.18292	-0.38169
YDR041W	0.597957	0.374235	0.19839	0.06595	0.32545	-0.1306	0.26655	0.20856
YDR042C	0.0498055	0.102177	3.04666	2.07459	2.79443	3.4343	3.54577	2.95597
YDR043C	0.104163	0.151123	1.82543	2.29553	2.11313	0.86381	2.01339	1.66825
YDR044W	0.0915534	0.140321	0.12411	0.12935	-0.02444	-0.03636	-0.13169	-0.34677
YDR045C	0.0411188	0.0922778	-1.73518	-0.97929	-1.23886	-0.73787	-0.88059	-0.82707
YDR046C	0.000234568	0.0133256	1.30577	1.26419	1.29324	0.59686	0.46134	0.30145
YDR047W	0.0698966	0.12199	0.55933	0.59547	0.6362	0.32524	0.45207	0.3511
YDR049W	0.176644	0.196956	-0.70606	-0.5918	-0.52851	-0.35719	-0.46261	-0.5078
YDR050C	0.183208	0.20096	1.18048	1.08061	1.37909	1.00029	0.5889	1.22356
YDR051C	0.0297816	0.0797538	-0.28917	0.06245	-0.16062	0.11662	0.50127	0.25115
YDR052C	0.517304	0.346562	-0.28353	-0.16122	0.12759	-0.12609	-0.07062	0.19832
YDR054C	0.979208	0.491715	0.15484	0.26355	0.10381	0.25268	0.09037	0.18803
YDR055W	0.00219418	0.0323392	0.24905	0.07646	0.19408	-0.71666	-0.27174	-0.6232
YDR056C	0.50662	0.34332	0.20193	0.21443	0.3567	0.24737	0.36339	0.3925
YDR057W	0.763579	0.430102	0.72324	0.89532	0.74878	0.8227	0.98876	0.67459
YDR058C	0.607436	0.377692	1.88662	2.00983	1.83742	1.84454	1.98163	1.71322
YDR059C	0.00697682	0.0463467	2.30688	2.3376	2.57348	2.05529	1.4736	1.37328
YDR060W	0.142205	0.175398	-2.44064	-2.85165	-2.42065	-2.64425	-1.89042	-2.02819
YDR061W	0.706213	0.412918	0.79997	1.09967	0.76269	1.19382	1.02703	0.65095
YDR062W	0.0117327	0.0552688	-0.06614	-0.1859	-0.06475	-0.50962	-0.37522	-0.5798
YDR063W	0.105635	0.1523	0.3604	0.18448	0.29483	0.43928	0.50337	0.48842
YDR064W	0.376114	0.29333	-0.7997	-0.95129	-0.40892	-1.28635	-1.33464	-0.36472
YDR065W	0.0287443	0.0792	-0.14688	0.02793	0.39448	0.41373	0.57078	0.9568
YDR066C	0.820349	0.448166	-0.20931	0.21407	-0.11692	-0.23105	0.10379	0.13217
YDR067C	0.371966	0.292435	0.31125	-0.03315	0.26438	0.11206	0.31182	0.60151
YDR068W	0.00344883	0.0370031	-0.84478	-0.95789	-0.36513	0.30896	-0.10423	0.22757
YDR069C	0.245246	0.235346	1.70259	1.72792	1.8439	1.67288	1.74216	1.28829
YDR070C	0.727013	0.41911	4.81723	NA	5.55135	4.62856	5.17037	5.40669
YDR071C	0.0156033	0.0609641	-0.79142	-0.7124	-0.64712	-0.50807	0.08676	-0.08613
YDR072C	0.0328207	0.0832598	-0.40445	-0.51079	-0.43121	-0.59256	-1.07063	-0.85822
YDR073W	0.650279	0.393421	-0.90054	-1.33829	-0.56492	-0.95892	-1.06326	-1.06616
YDR074W	0.152487	0.18206	3.27081	3.56501	3.31036	3.36515	3.13531	2.80377
YDR075W	0.136122	0.171663	-0.99336	-0.85655	-0.61948	-0.62422	-0.33792	-0.71688
YDR076W	0.0015386	0.0298607	-1.20805	-1.27643	-1.19047	-0.25461	-0.69924	-0.54813
YDR077W	0.179647	0.198962	1.55981	0.83054	1.92726	0.61974	-0.16905	1.66579
YDR078C	0.21714	0.220598	0.72805	0.17853	1.03513	0.86113	0.80689	1.27174
YDR079C-A	0.132102	0.169285	-0.36246	0.10446	0.53771	0.43851	0.45661	0.5367
YDR079W	0.0797645	0.131068	0.42713	0.31842	0.43477	0.41745	0.79081	1.06302
YDR080W	0.00922238	0.0493768	-0.14812	-0.108	-0.10155	0.23078	0.42655	0.1975
YDR081C	0.760026	0.429273	-0.58088	-0.56759	-0.41811	-0.51376	-0.33029	-0.60613
YDR082W	0.439848	0.319693	-0.46377	-0.53701	-0.50571	-0.80832	-0.33777	-0.72723
YDR083W	0.458084	0.326462	-3.16021	-3.24281	-2.85481	-3.23754	-2.57398	-2.97487
YDR084C	0.262757	0.244476	0.59043	0.66884	0.89728	0.65581	0.36554	0.62408
YDR085C	0.638852	0.389338	1.16352	1.18695	1.45882	1.29376	1.42672	1.27549
YDR086C	0.0456932	0.0977826	-0.97307	-0.57624	-0.33068	-0.36638	-0.08943	-0.0043
YDR087C	0.120554	0.162472	-3.14066	-3.44078	-2.69337	-3.07822	-2.48562	-2.2899
YDR088C	0.00970043	0.0508081	-0.47803	-0.45049	-0.18261	0.27077	-0.03512	0.53246
YDR089W	0.271704	0.2481	-0.42052	-0.4396	-0.47962	-0.16638	-0.2853	-0.46362
YDR090C	0.020305	0.0692632	0.41401	0.04838	0.23932	-0.1173	-0.17272	-0.1612
YDR091C	0.287898	0.255403	-1.03051	-1.04045	-1.29011	-1.54207	-0.95102	-1.52695
YDR092W	0.279574	0.251304	0.61101	0.69332	0.58526	0.54814	0.77162	1.19647
YDR093W	0.154468	0.183311	0.29918	0.29098	-0.0269	-0.0445	0.11448	-0.21354
YDR094W	0.376359	0.29333	0.04958	0.36971	0.86711	-0.15146	0.69276	2.67993
YDR096W	0.881735	0.466334	1.36294	1.78098	1.34998	1.69404	1.39299	1.3281
YDR097C	0.075984	0.128445	-1.2386	-1.25354	-1.31192	-1.1499	-0.63174	-1.03915
YDR098C	0.0691217	0.121174	0.5093	0.86576	0.77008	0.93493	1.1119	0.96548
YDR098C-B	0.453723	0.325046	1.39429	0.53337	1.39505	1.16733	1.86398	1.03753
YDR099W	0.12236	0.163218	0.55149	0.68565	0.63499	0.81216	0.83044	0.77084
YDR100W	0.0106779	0.0535859	2.08925	1.94545	2.34457	1.75065	1.62223	1.47685
YDR101C	0.720397	0.417061	-2.37334	-2.5679	-2.66513	-2.86015	-2.23665	-2.71907
YDR102C	0.812479	0.445818	0.22331	NA	-1.32748	-0.07687	-0.14348	-1.04507
YDR103W	0.883086	0.466827	0.04543	0.18138	0.02095	0.0203	0.2418	-0.07229
YDR104C	0.0272503	0.0772914	-0.27567	-0.23398	-0.28534	0.08494	0.03024	-0.05012
YDR105C	0.00560794	0.0431345	1.0043	1.13997	0.83084	0.53095	0.49422	0.17253
YDR106W	0.635129	0.387778	0.83012	-0.60071	0.82074	1.01469	0.70632	-0.00625
YDR107C	0.0536082	0.105942	1.14453	1.25431	0.55863	0.52338	0.68037	0.19911
YDR108W	0.717395	0.416734	-0.13449	-0.30826	-0.49298	-0.31337	-0.17466	-0.3005
YDR109C	0.36806	0.290949	0.39658	0.43346	0.54449	0.55118	0.28625	0.13433
YDR110W	0.0286702	0.0792	-1.38049	-1.41707	-1.4547	-1.05268	-0.91763	-1.25298
YDR111C	0.773267	0.43408	-0.06125	-0.01448	-0.20681	0.06044	-0.19614	-0.26477
YDR113C	0.128476	0.167061	-1.00146	-1.04231	-0.79728	-0.88834	-0.69521	-0.55111
YDR115W	0.141287	0.174625	0.33016	0.37779	0.31547	0.25712	0.12742	0.12139
YDR116C	0.33574	0.278968	0.34043	0.31928	0.51115	0.37562	0.3541	-0.00614
YDR117C	0.0709869	0.122821	-0.20077	-0.16204	-0.15772	0.00745	0.17264	-0.01165
YDR118W	0.466275	0.329035	0.28932	0.59652	0.56648	0.48938	0.92653	0.43435
YDR119W	0.0331971	0.0837075	-0.16943	-0.41688	-0.65107	-0.87341	-0.66229	-1.07468
YDR119W-A	0.000417578	0.018212	2.40665	2.49426	2.22997	3.44109	3.79112	4.32341
YDR120C	0.0668676	0.118681	-2.85452	-3.11369	-2.83442	-2.8072	-2.35261	-2.61649
YDR121W	0.229767	0.227562	-1.84094	-1.61769	-1.57523	-1.70437	-1.24152	-1.47356
YDR122W	0.579017	0.366904	1.21024	1.55235	1.04696	1.37101	1.1356	1.00269
YDR123C	0.0584575	0.110566	-1.74686	-1.78569	-1.4911	-1.52956	-1.06417	-1.34238
YDR124W	0.649509	0.393281	0.07432	-0.28782	0.56182	0.16172	-0.02876	-0.10092
YDR125C	0.802374	0.442706	1.08332	1.19298	1.46264	1.38026	1.33943	0.87878
YDR126W	0.0794124	0.131068	-0.13629	-0.09589	-0.25332	-0.44145	-0.33068	-0.37165
YDR127W	0.0166631	0.0616361	0.43665	0.51557	0.43022	-0.04114	0.26197	-0.1775
YDR128W	0.122696	0.163375	-0.52206	-0.28052	-0.78892	-0.19936	-0.23133	-0.34985
YDR129C	0.124405	0.164119	1.03939	1.25912	0.87278	0.80081	0.98263	0.4817
YDR130C	0.519045	0.346981	-0.3771	-0.12517	0.3665	-0.14594	-0.10698	0.70942
YDR131C	0.648089	0.392957	0.05822	-0.05419	0.36459	-0.0196	0.54908	0.11214
YDR132C	0.779008	0.435915	0.69726	0.81463	0.77459	0.53137	1.03095	0.58564
YDR133C	0.197258	0.209138	0.69769	0.52712	0.73279	0.35839	-0.08369	0.75469
YDR134C	0.231413	0.228287	0.9974	0.27928	1.01942	0.3226	-0.10659	0.87657
YDR135C	0.000534644	0.0213571	1.33465	1.3563	1.15913	0.25351	0.63524	0.25762
YDR137W	0.0700103	0.12199	-0.50352	-0.50499	-0.35247	-0.34431	0.2267	-0.1658
YDR138W	0.0396869	0.0908175	-0.24704	0.07661	-0.13165	0.32989	0.20813	0.14129
YDR139C	0.0557746	0.10793	-1.05921	-0.88519	-0.5922	-0.48217	-0.21098	-0.64422
YDR140W	0.270791	0.247536	-0.69547	-0.89344	-0.60938	-0.63021	-0.58325	-0.56212
YDR141C	0.904516	0.472696	0.26124	0.3616	0.04366	0.2536	0.41366	0.05347
YDR142C	0.0270923	0.0772443	0.21496	0.48695	0.51362	-0.01789	0.11272	0.06441
YDR143C	0.580887	0.367622	0.29518	0.40857	0.43328	0.47365	0.16056	0.28735
YDR144C	0.107604	0.153734	-0.62407	-0.64496	-0.61496	-0.8604	-0.71469	-0.90008
YDR145W	0.0309981	0.0811475	-0.76461	-0.95739	-0.57109	-0.38419	-0.50849	-0.11491
YDR146C	0.796375	0.441069	-0.77865	-0.99294	-0.60731	-0.8697	-0.73188	-0.88592
YDR147W	0.641655	0.390331	-0.24939	-0.00226	0.03107	-0.14054	0.20381	-0.07393
YDR148C	0.387241	0.297763	0.93395	1.05763	0.93414	0.84704	1.05446	0.64527
YDR150W	0.008197	0.047767	-1.20608	-1.17025	-1.18522	-0.87505	-0.81962	-0.72884
YDR151C	0.849865	0.457945	-0.12963	-0.06669	-0.25954	-0.34413	-0.02229	-0.16507
YDR152W	0.0185755	0.0655498	-1.22731	-1.12768	-0.76178	-0.58839	-0.65697	-0.45318
YDR153C	0.0910725	0.140321	-0.14774	0.22507	-0.08391	0.32381	0.15853	0.32857
YDR154C	0.908276	0.473594	0.98307	0.523	1.61662	0.32537	-0.02643	2.57854
YDR155C	0.0637587	0.115211	0.80365	0.38858	1.05262	0.2964	-0.18707	0.52932
YDR156W	0.244926	0.235265	-0.81418	-1.1247	-0.51486	-1.15061	-1.17382	-0.84128
YDR158W	0.062733	0.114149	0.28694	0.36541	0.25605	0.18462	0.03524	-0.11185
YDR159W	0.0405989	0.0917786	-0.44246	-0.34838	-0.07617	-0.06445	0.19945	0.07154
YDR160W	0.702394	0.411489	0.24267	-0.00051	-0.00629	0.0249	0.20022	-0.15717
YDR161W	0.257027	0.241565	-2.96587	-3.00938	-2.99515	-2.98402	-2.51104	-2.91814
YDR162C	0.00449642	0.0395434	-0.71242	-0.68816	-0.39514	-0.10548	-0.09775	0.0719
YDR163W	0.0148811	0.0598436	-0.95041	-1.6334	-0.7992	0.14587	-0.65792	-0.0498
YDR164C	0.500381	0.340863	-0.10512	-0.04204	-0.02109	-0.07666	0.33672	-0.11101
YDR165W	0.0507049	0.102956	-1.85864	-1.96456	-1.72691	-1.692	-1.08578	-1.50937
YDR166C	0.167444	0.19132	-0.10979	0.03259	-0.06481	0.00869	0.33017	0.10302
YDR167W	0.0155173	0.0609641	-1.29472	-0.9718	-0.95318	-0.76575	-0.55381	-0.30525
YDR168W	0.00655341	0.0455581	0.26406	0.38703	0.50655	0.7514	0.90583	0.8529
YDR169C	0.347979	0.282969	0.26858	0.67119	0.55302	0.88251	0.50716	0.58759
YDR170C	0.745584	0.425602	-0.20334	-0.18499	-0.23474	-0.30145	-0.0289	-0.17638
YDR170W-A	0.0541399	0.106153	1.54677	1.26336	1.88292	1.87454	2.52134	1.92518
YDR171W	0.153864	0.183032	3.8623	4.40541	4.1447	4.05062	4.64832	4.94797
YDR172W	0.0598903	0.111516	-1.17639	-1.25441	-1.17724	-1.14764	-0.70016	-0.77263
YDR173C	0.643497	0.390976	0.90212	1.18967	0.88882	0.61285	1.24007	0.85592
YDR174W	0.317886	0.270716	0.65741	1.02859	0.8638	0.78538	0.68374	0.65722
YDR175C	0.515756	0.346231	-0.13946	-0.00479	-0.11068	-0.18094	0.00488	-0.34165
YDR176W	0.00628903	0.0446362	-1.07016	-1.20656	-0.85732	-0.43639	-0.62192	-0.14455
YDR177W	0.0661111	0.117933	-0.25574	-0.07889	-0.14171	0.14998	0.16276	-0.03137
YDR178W	0.0818986	0.132846	1.11227	1.05966	1.56765	1.02408	0.85068	0.86193
YDR179C	0.388796	0.298366	-1.44944	NA	-0.94943	-0.78439	-1.03998	-1.18655
YDR179W-A	0.00730143	0.0468413	-1.38632	-1.48272	-1.2275	-0.72153	-0.29079	-0.95177
YDR180W	0.842394	0.455469	-0.40114	-0.33099	-0.45687	-0.59753	-0.10639	-0.39265
YDR181C	0.000976812	0.0265609	-0.64959	-0.62669	-0.5047	0.00405	-0.00895	0.24646
YDR182W	0.702536	0.411491	0.59287	0.65018	0.28255	0.35053	0.67225	0.31437
YDR182W-A	0.391547	0.299633	1.95568	1.64113	1.36285	1.31884	2.60445	1.94361
YDR183C-A	0.0873943	0.137733	-2.43355	-3.18394	-2.0845	-2.32518	-1.4921	-1.92495
YDR183W	0.0225694	0.0714771	-0.86364	-0.68462	-0.73504	-0.5352	-0.36855	-0.07857
YDR184C	0.329356	0.276345	-2.42712	-2.41928	-2.29834	-2.56283	-1.76794	-2.16899
YDR185C	0.419267	0.311695	0.31874	1.04802	-0.03377	0.87665	0.4706	0.70738
YDR186C	0.311899	0.267902	0.36949	0.4186	0.16115	0.23784	0.27791	-0.00148
YDR188W	0.565746	0.362662	-0.30429	-0.32465	-0.52805	-0.42284	-0.35666	-0.60401
YDR189W	0.274883	0.249331	-0.33883	-0.21759	-0.19926	-0.1672	-0.14001	-0.07605
YDR190C	0.080734	0.132029	-0.80866	-0.73503	-0.70952	-0.62687	-0.47832	-0.49698
YDR191W	0.468538	0.329591	0.45878	0.66689	0.33557	0.40336	0.58904	0.08397
YDR192C	0.218059	0.221008	0.11439	0.22731	0.22068	0.22634	-0.04846	-0.16474
YDR194C	0.234944	0.230524	-0.7659	-0.56578	-0.55158	-0.58313	-0.12887	-0.55231
YDR195W	0.0107971	0.0536052	-0.48134	-0.53367	-0.16614	0.06198	0.07858	0.05387
YDR196C	0.0264441	0.0767826	0.27022	0.24555	0.53571	0.56369	0.80019	0.92083
YDR197W	0.514152	0.345912	0.37057	0.6395	0.57605	0.33332	0.54263	0.45338
YDR198C	0.0293977	0.0797371	-0.94752	-0.81929	-0.97192	-0.60951	-0.49094	-0.70014
YDR200C	0.558934	0.36026	-0.12376	0.00701	0.10514	-0.05066	0.19084	0.07297
YDR201W	0.10479	0.151696	-0.52384	-0.09921	-0.1042	0.16925	-0.1944	0.78415
YDR202C	0.530592	0.350585	0.22045	0.46037	0.0534	0.13766	0.44507	0.46029
YDR204W	0.0518658	0.104288	1.54715	1.74721	1.61662	1.51426	1.29729	1.11287
YDR205W	0.0116029	0.0550029	0.41675	0.60681	0.4238	0.17443	0.0934	-0.03159
YDR206W	0.43351	0.317396	-1.09486	-1.05938	-1.2005	-1.29813	-0.46775	-1.04976
YDR207C	0.861904	0.461275	0.04206	0.03177	0.10851	0.16698	0.00121	0.07114
YDR208W	0.151375	0.181696	-0.33789	-0.30909	-0.32929	-0.18155	-0.07461	-0.22196
YDR210W	0.02909	0.079302	-0.68653	-0.38559	-0.47291	-0.06252	-0.12349	0.80936
YDR210W-B	0.00297621	0.0349993	0.79417	0.69548	0.89215	1.22461	1.55222	1.36169
YDR211W	0.57357	0.365229	-0.88189	-0.83271	-1.20976	-1.2108	-0.3858	-0.92103
YDR212W	0.435416	0.317843	-0.27689	-0.22762	-0.53984	-0.5525	-0.24723	-0.62018
YDR213W	0.728438	0.419689	-1.18198	-1.19506	-0.98924	-0.84173	-1.04993	-1.31016
YDR214W	0.00495293	0.0408783	0.31426	0.39658	0.36418	0.91887	0.90239	0.67659
YDR216W	0.140503	0.174088	2.59201	2.89308	2.22398	2.06036	2.51592	2.06627
YDR217C	0.004093	0.0379645	-1.19892	-1.33646	-0.98708	-0.69462	-0.61767	-0.4139
YDR219C	0.407644	0.306395	0.07906	0.05379	-0.15782	-0.13728	0.37237	0.16523
YDR220C	0.810857	0.445493	-0.63115	0.00743	1.26845	-0.31204	0.45456	0.88945
YDR221W	0.335973	0.278968	-0.19774	-0.19157	-0.44471	-0.40303	-0.26269	-0.5982
YDR222W	0.335482	0.278883	-1.78393	-1.87529	-2.14235	-2.65907	-1.56706	-2.48001
YDR223W	0.868591	0.46281	1.02478	0.74176	0.39474	0.58802	0.69394	0.78833
YDR224C	0.0541783	0.106159	-1.54923	-1.49995	-1.52643	-1.25716	-1.37399	-0.84943
YDR225W	0.135255	0.171196	-1.74712	-1.48988	-1.26559	-1.35812	-1.32568	-0.66247
YDR226W	0.128531	0.167061	-0.15576	-0.20493	0.27528	-0.35888	-0.25598	-0.27302
YDR227W	0.0028768	0.0343379	-1.64096	-1.71711	-1.3746	-1.09951	-0.85849	-0.81479
YDR228C	0.0530811	0.105597	0.06071	0.09912	0.19359	0.27743	0.36432	0.52868
YDR229W	0.622345	0.382602	-0.15179	0.03106	0.26303	0.34471	-0.15094	0.22193
YDR231C	0.909164	0.473594	1.32754	1.49553	1.27963	1.76017	1.19107	1.21551
YDR232W	0.34012	0.280019	-0.31419	-0.49818	-0.28752	-0.37105	-0.72729	-0.42858
YDR233C	0.024156	0.0742263	0.11757	0.0222	0.19691	-0.20566	-0.44207	-0.12455
YDR234W	0.605563	0.377272	-2.27768	-2.4967	-2.408	-2.44315	-2.17413	-2.87651
YDR235W	0.272753	0.248262	0.10774	0.41651	0.16423	-0.00897	0.23859	-0.03939
YDR236C	0.0409195	0.0920372	0.52333	0.31622	0.61875	0.21462	0.19431	0.14112
YDR237W	0.86722	0.462506	0.17865	-0.0513	0.06732	-0.06761	0.40546	-0.05833
YDR238C	0.358963	0.288091	0.35082	0.44138	0.21396	0.38847	0.55193	0.40909
YDR239C	0.0675863	0.119241	-1.29114	-1.18559	-0.97108	-0.96777	-0.56679	-0.90426
YDR240C	0.0316214	0.0820942	-0.79158	-0.73117	-0.74821	-0.51606	-0.12614	-0.50205
YDR241W	0.261401	0.243941	-0.99497	-0.9575	0.2509	-0.71872	0.61449	0.0407
YDR242W	0.97022	0.489059	0.94097	1.25392	1.92602	1.20653	1.89873	0.9779
YDR243C	0.797608	0.441295	-2.35322	-2.34794	-2.38982	-2.43023	-2.04992	-2.75956
YDR244W	0.0205482	0.0694047	-0.79281	-0.62273	-0.78941	-0.38869	-0.18856	-0.48868
YDR245W	0.351712	0.284943	-0.98083	-0.94007	-1.20186	-1.03986	-0.78148	-0.91472
YDR246W	0.245729	0.235583	-0.16041	0.17005	0.10527	0.12297	0.18951	0.30024
YDR246W-A	0.830167	0.451535	0.71255	0.76228	1.14755	1.34939	0.33669	1.12166
YDR247W	0.0154902	0.0609641	1.34413	1.80816	1.03557	0.78718	0.4706	0.83132
YDR248C	0.0290544	0.079302	-0.30341	-0.37476	-0.17804	-0.07883	0.04702	0.17657
YDR249C	0.0143709	0.0590691	-0.75573	-0.62105	-0.82255	-1.07058	-1.04475	-1.18464
YDR251W	0.0817058	0.132698	0.69137	0.86457	0.63856	0.6262	0.41909	0.38488
YDR252W	0.0097214	0.0508291	0.53854	0.67293	0.27204	0.1377	-0.21227	-0.1027
YDR253C	0.00462536	0.0396421	0.0096	NA	0.14972	0.91518	1.33149	0.74759
YDR254W	0.888111	0.467784	0.49087	0.8396	0.2295	0.38642	0.7195	0.37125
YDR255C	0.0916058	0.140321	1.8872	1.90504	1.68695	1.68599	1.59863	1.49422
YDR256C	0.00291296	0.0344946	1.2737	1.61072	1.04632	0.64826	0.0731	0.40747
YDR257C	0.335876	0.278968	-0.10854	0.01712	0.00525	-0.10635	0.3902	0.0982
YDR258C	0.0382031	0.0892092	2.00203	2.34686	1.53349	2.39354	2.72566	2.46478
YDR259C	0.144656	0.177042	0.34348	0.45782	0.72415	0.19318	0.12724	0.45543
YDR260C	0.0406298	0.0917786	0.21039	0.11303	0.33342	0.64116	0.66647	0.35704
YDR261C	0.440946	0.320325	1.06529	1.16516	0.86188	0.99434	1.07919	0.62518
YDR261C-D	0.519685	0.346994	1.37658	0.53446	1.37672	1.11294	1.82173	0.98673
YDR261W-A	0.00140222	0.0287741	0.44066	0.41099	0.57906	1.18276	1.8986	1.39536
YDR261W-B	0.0185605	0.0655498	0.89732	0.63306	0.9124	1.08004	1.58224	1.29929
YDR262W	0.0228593	0.0719388	0.02107	0.40665	0.0787	-0.24868	-0.33093	-0.14811
YDR263C	0.385072	0.296993	1.11287	0.52658	2.23048	1.31677	2.16576	1.61903
YDR264C	0.100303	0.147668	0.44905	0.51103	0.13781	0.2863	0.0296	-0.16659
YDR265W	0.29641	0.259964	0.75375	0.91705	0.77712	0.57405	0.90192	0.48671
YDR266C	0.484953	0.335882	0.05065	0.0725	0.46358	0.21148	0.29465	0.40971
YDR267C	0.677942	0.403555	-0.47968	-0.27658	-0.62212	-0.57287	-0.31477	-0.68615
YDR268W	0.449373	0.323399	0.30539	0.68484	0.23739	0.29993	0.41639	0.13022
YDR270W	0.550027	0.357067	0.20186	0.40704	-0.15438	0.62613	0.20097	0.02508
YDR272W	0.397599	0.302181	0.5243	1.276	1.00792	1.1159	1.23179	1.00734
YDR273W	0.135622	0.171433	0.19823	0.98753	0.23122	0.81157	1.21567	0.6812
YDR275W	0.0119815	0.0555672	1.44446	1.7572	1.7143	0.76623	1.34281	0.97385
YDR276C	0.0422847	0.0939092	0.45038	0.17681	0.87106	-0.07235	-0.47496	0.22947
YDR277C	0.218345	0.221223	2.09477	2.7116	2.4471	2.75448	2.79779	2.46311
YDR278C	0.339503	0.280019	0.73057	-0.04364	-1.47987	-0.57515	-0.4629	-1.51691
YDR279W	0.221605	0.223292	-1.02468	-1.45831	-1.09492	-1.3892	-0.74527	-0.3066
YDR280W	0.679937	0.404502	-1.12628	-1.01335	-0.90359	-0.95816	-0.79075	-1.12413
YDR281C	0.816589	0.446688	-0.70268	-1.6471	-0.36873	-1.54723	-0.59476	-0.85217
YDR282C	0.244673	0.235249	0.32228	0.79	0.5301	0.72081	1.02521	0.56952
YDR283C	0.0753411	0.12801	-0.0135	0.07618	-0.22789	0.1213	0.47729	0.16496
YDR284C	0.0245522	0.0748299	0.9612	1.10409	1.1033	0.80321	0.77364	0.55506
YDR285W	0.852001	0.458098	0.62512	0.66233	0.72513	0.4886	1.31283	0.03326
YDR286C	0.0759555	0.128445	-0.0859	-0.22386	0.25308	0.27343	0.23213	1.12778
YDR287W	0.0716816	0.123729	0.6026	0.63667	0.74306	0.90421	1.09206	0.77947
YDR288W	0.0503024	0.102587	-0.23079	-0.31267	-0.32749	-0.22295	0.20289	0.21412
YDR289C	0.0102264	0.0523725	-0.51143	-0.51031	-0.08299	0.06563	0.17543	0.34383
YDR291W	0.131327	0.168936	-0.05041	-0.05706	-0.16629	-0.02915	0.40648	0.08395
YDR292C	0.198871	0.210035	-1.10297	-1.2011	-0.93814	-1.07748	-0.74124	-0.83703
YDR293C	0.136966	0.172027	0.89823	1.09412	0.87629	0.86395	0.64932	0.74556
YDR294C	0.103609	0.15073	0.81309	0.87383	0.49749	0.3965	0.66219	0.06723
YDR295C	0.0108441	0.0536117	-0.32878	-0.43295	-0.0458	0.12167	0.2009	0.35589
YDR296W	0.367344	0.290537	-0.01186	0.02203	0.0895	0.16195	0.12277	0.1052
YDR297W	0.064689	0.1164	-0.84421	-0.9803	-0.82697	-0.5315	-0.68293	-0.69882
YDR298C	0.433789	0.317411	0.18455	0.03679	0.30404	-0.10451	0.36514	-0.16533
YDR299W	0.0540861	0.106117	-2.91845	-3.36704	-2.63505	-2.68563	-2.33823	-2.45183
YDR300C	0.00107027	0.0265609	-1.27142	-1.33321	-1.37865	-0.64369	-0.23353	-0.6727
YDR301W	0.397023	0.302049	-0.13114	-0.11344	-0.2675	-0.07159	0.01769	-0.15763
YDR302W	0.3082	0.266273	-0.19251	-0.19941	-0.12865	-0.44963	-0.43738	-0.08139
YDR303C	0.625555	0.384282	0.1281	0.22764	-0.07619	-0.03751	0.18812	-0.0779
YDR304C	0.0202054	0.0691035	0.34705	0.37108	0.63481	0.11476	0.03719	0.0986
YDR305C	0.379446	0.294281	0.34479	0.16774	0.62057	0.55811	0.32085	0.72574
YDR306C	0.156802	0.184806	0.28615	0.45328	0.51469	0.17716	0.31419	0.21535
YDR307W	0.0042627	0.0385732	1.13427	1.17326	1.07728	0.73324	0.70908	0.67458
YDR308C	0.0111222	0.0540061	-1.08011	-0.73709	-0.63881	-0.46252	-0.12753	0.07979
YDR309C	0.784092	0.437452	0.6553	0.49225	0.68151	0.85923	0.48172	0.35223
YDR310C	0.187677	0.203649	-0.10697	0.04951	-0.02812	0.1435	0.16409	0.06916
YDR311W	0.00583619	0.0437126	-0.42873	-0.32553	-0.2678	-0.0175	0.23303	0.35459
YDR312W	0.0496321	0.101986	-2.58531	-2.54796	-2.54431	-2.45135	-1.99972	-2.22296
YDR313C	0.600618	0.375508	0.2863	0.2937	0.39427	0.42124	0.0544	0.28451
YDR314C	0.113243	0.156781	0.28691	0.33348	0.03726	0.44073	0.60853	0.34139
YDR315C	0.674173	0.402261	1.00095	0.90817	1.39646	0.83379	1.0572	1.18958
YDR316W	0.0145699	0.0591374	-0.65422	-0.52807	-0.32577	-0.08484	-0.06287	0.48208
YDR316W-B	0.587049	0.369431	1.35366	0.50628	1.42732	1.09865	1.76252	0.96158
YDR317W	0.728331	0.419689	1.47143	NA	-1.30516	-0.02518	-0.49371	NA
YDR318W	0.0924744	0.140635	-0.53993	-0.20796	-0.86802	-0.3752	-0.01557	-0.07146
YDR319C	0.00165271	0.0298607	0.19978	0.19931	0.24984	-0.39517	-0.39731	-0.20979
YDR320C	0.0772455	0.129	0.06929	0.04426	0.13761	0.30894	0.35567	0.23025
YDR320C-A	0.295069	0.259243	-0.42238	-0.10844	-0.07861	0.17355	-0.41398	0.41112
YDR320W-B	0.850255	0.457977	-0.24468	-0.19563	0.37195	-0.02285	-0.92637	0.64774
YDR321W	0.00573396	0.0432715	-1.12024	-1.03561	-1.07864	-1.88475	-1.49771	-1.51291
YDR322C-A	0.351619	0.284943	-0.13647	-0.13173	0.149	0.27809	-0.33612	0.75873
YDR322W	0.674339	0.402261	0.31925	0.44669	0.12044	0.17547	0.76055	0.20182
YDR323C	0.00819856	0.047767	0.406	0.28265	0.34813	0.70488	0.93348	0.69794
YDR324C	0.348285	0.282969	-1.70323	-1.84945	-1.52561	-1.88485	-1.08314	-1.45748
YDR325W	0.336607	0.279198	-0.48838	-0.47725	-0.30408	-0.5019	0.12738	-0.33475
YDR326C	0.174812	0.195746	-0.45213	-0.55805	-0.63419	-0.46666	-0.23269	-0.40769
YDR328C	0.555055	0.358854	0.21013	0.42139	0.38757	0.25122	0.30808	0.25495
YDR329C	0.493573	0.33815	-0.40523	-0.2899	-0.13674	-0.06876	-0.31838	-0.16941
YDR330W	0.551161	0.357497	0.73955	1.00165	0.76879	0.70916	0.89605	0.66338
YDR331W	0.452224	0.324438	0.07434	0.09374	0.08121	-0.16471	0.16009	-0.03598
YDR332W	0.56667	0.362918	-0.18912	-0.13191	-0.07297	-0.29719	0.17826	-0.0107
YDR333C	0.341529	0.280681	0.0079	-0.14143	-0.125	-0.03413	0.27043	-0.08328
YDR334W	0.0485204	0.100609	-0.61237	-0.51365	-0.72102	-0.42425	-0.18353	-0.36659
YDR335W	0.750711	0.426614	0.72017	1.01935	0.47214	0.69246	0.88893	0.44712
YDR336W	0.14908	0.180097	-0.52882	-0.54279	-0.05573	-0.14365	0.25416	-0.26745
YDR337W	0.691328	0.408529	0.09356	0.1861	0.3133	0.13348	0.25482	0.05913
YDR338C	0.894529	0.47009	-0.08251	-0.12135	-0.37848	-0.17327	-0.16665	-0.19267
YDR339C	0.355437	0.286566	-1.25307	-1.19988	-1.17648	-1.3189	-0.91131	-0.98948
YDR340W	0.0798446	0.131068	0.91242	0.05919	0.94919	1.05325	1.52401	1.03778
YDR341C	0.564482	0.362203	-0.80344	-0.73473	-0.88854	-1.0713	-0.66824	-0.93698
YDR342C	0.00567195	0.0432715	3.6968	3.48767	3.76403	3.05347	3.24038	2.768
YDR343C	0.00352718	0.0370031	3.70432	3.53605	3.65722	3.07292	3.11238	2.63401
YDR344C	0.012353	0.0561328	-1.08475	-1.51995	-1.03208	-1.57393	-1.99122	-1.95281
YDR345C	0.0167271	0.0617165	-2.74008	-2.96098	-3.11592	-3.48135	-3.21644	-3.53375
YDR346C	0.202662	0.211994	-1.63331	-1.45594	-1.4262	-1.5641	-0.99952	-1.24613
YDR347W	0.115526	0.158695	0.05947	-0.04342	0.06407	-0.47363	-0.07216	-0.12991
YDR348C	0.960298	0.487213	-0.06416	-0.06381	0.03532	0.32887	-0.2518	-0.14335
YDR349C	0.10388	0.150867	-0.2687	-0.27767	-0.36073	-0.41833	-0.47705	-0.64454
YDR350C	0.473575	0.331422	0.65608	0.70037	0.37362	0.52643	0.68098	0.10894
YDR351W	0.327187	0.275101	-0.92098	-0.48248	-0.87432	-0.69471	-0.38348	-0.67887
YDR352W	0.0434815	0.0949872	-0.27588	-0.39549	-0.34756	-0.78884	-0.44654	-0.76217
YDR353W	8.61e-07	0.000820897	2.69081	2.55787	2.83949	-0.19649	0.21251	0.17599
YDR354W	0.0543865	0.106427	0.53529	0.59927	0.32312	0.37473	0.06839	-0.02684
YDR356W	0.266922	0.246173	-0.63492	-0.57674	-0.4217	-0.66484	-0.20127	-0.17031
YDR357C	0.0673875	0.11911	-0.11323	-0.11558	0.4893	0.37518	0.97712	0.44323
YDR358W	0.842524	0.455469	1.87902	2.36928	2.09912	2.20885	2.15602	1.87975
YDR359C	0.245134	0.235314	0.02422	0.21069	0.34887	0.38096	0.37856	0.29374
YDR361C	0.741139	0.424233	-2.67585	-2.92765	-2.84318	-3.35675	-2.24144	-2.55949
YDR362C	0.311702	0.267886	-0.29017	-0.1937	-0.54867	-0.20328	-0.08852	-0.29784
YDR363W	0.0877497	0.137909	-0.45013	-0.77004	0.18413	-0.05632	0.25863	0.26536
YDR363W-A	0.00185542	0.0308915	-0.96994	-0.23416	-0.34113	0.6879	0.54413	0.38823
YDR364C	0.43629	0.318033	-0.56472	-0.60885	-0.50242	-0.5633	-0.2794	-0.53208
YDR365C	0.243918	0.234928	-3.25333	-3.17135	-2.93164	-3.21529	-2.81787	-2.63156
YDR367W	0.0107949	0.0536052	-1.01477	-1.17725	-0.94229	-1.68042	-1.41018	-1.4115
YDR368W	0.0766337	0.128657	1.42872	1.87792	1.44536	1.35617	1.32155	0.88309
YDR369C	0.158866	0.186197	0.49418	0.28602	0.40715	0.67188	0.76658	0.39952
YDR370C	0.0303497	0.0802606	-0.68648	-0.48771	-0.72311	-0.38132	-0.17741	-0.3393
YDR371W	0.254585	0.240457	0.06004	0.20927	-0.13368	0.11593	0.60792	0.08416
YDR372C	0.616769	0.381135	0.05717	0.26109	0.26292	0.04056	0.2405	0.11296
YDR373W	0.312526	0.268233	-0.13642	0.11665	0.34662	0.28958	0.17076	0.36086
YDR374W-A	0.0635102	0.114901	0.98085	0.75556	1.61643	1.57617	1.46306	2.1687
YDR375C	0.282251	0.25263	0.23751	0.16068	0.18137	0.07154	0.19177	-0.09538
YDR376W	0.141514	0.174833	0.20151	0.49495	0.18836	0.06614	0.22909	-0.18193
YDR377W	0.193586	0.207432	0.39849	0.38133	0.54145	0.56232	0.46686	1.02488
YDR378C	0.634953	0.38775	-0.49025	-0.55448	-0.02819	-0.15506	-0.45343	-0.20251
YDR379C-A	0.073231	0.125729	2.95405	0.26215	NA	3.40717	2.95576	3.39328
YDR379W	0.0518429	0.104288	-0.04985	-0.04124	0.23363	0.40725	0.30235	0.30615
YDR380W	0.060457	0.112292	4.61477	4.47419	4.39665	6.02583	5.23456	4.55873
YDR381C-A	0.101271	0.148746	-0.15526	0.25596	0.11863	0.41393	0.32178	0.27062
YDR381W	0.0755803	0.128293	-0.1098	0.20616	-0.0791	0.41835	0.18944	0.25749
YDR382W	0.524025	0.348571	-0.67554	-0.79679	-0.52182	-1.14823	-1.64871	0.00567
YDR383C	0.0186165	0.0656169	-0.2354	-0.99017	0.08673	0.38015	0.34582	0.82887
YDR384C	0.657817	0.39646	-2.92642	-3.02483	-3.06753	-3.35462	-2.833	-3.04668
YDR385W	0.00135676	0.0280332	-0.11159	-0.455	-0.30188	-1.03525	-1.11442	-0.86265
YDR386W	0.056152	0.10814	-0.00458	-0.28766	0.1456	0.2384	0.51133	0.19366
YDR387C	0.000609823	0.0222595	1.12412	1.22985	1.24393	0.61145	0.58747	0.47352
YDR388W	0.32346	0.27321	0.37444	0.22118	0.46325	0.22516	0.16873	0.29842
YDR389W	0.255149	0.240494	-0.21498	-0.20491	-0.09665	-0.19212	-0.40429	-0.33783
YDR390C	0.59263	0.371522	-0.64868	-0.29193	-0.45318	-0.40482	-0.26638	-0.49464
YDR391C	0.00508096	0.0414779	1.75863	1.94613	1.96524	1.16281	1.54318	1.14578
YDR392W	0.133231	0.169566	-0.28082	-0.25759	0.12875	0.14378	-0.04212	0.3223
YDR393W	0.320766	0.272142	-0.27507	-0.43564	0.1296	-0.10771	0.01732	0.04252
YDR394W	0.485891	0.33596	0.71201	0.96477	0.60014	0.98545	0.98489	0.64791
YDR395W	0.873089	0.464115	-0.84071	-0.84721	-1.06799	-1.11782	-0.61074	-1.11292
YDR397C	0.360367	0.288137	-1.56726	-1.17326	-1.32722	-1.13877	-1.44117	-1.00197
YDR398W	0.195018	0.208147	-2.29984	-2.44424	-2.16792	-2.58161	-2.36153	-2.50865
YDR399W	0.516644	0.346401	-2.46576	-2.59158	-2.32877	-2.8818	-2.10166	-2.87417
YDR400W	0.149683	0.180316	1.63198	1.90241	1.60283	2.3292	1.98959	1.71381
YDR401W	0.0835463	0.134571	0.36299	-0.00344	-0.13284	1.21737	0.40539	0.26982
YDR402C	0.473266	0.331422	0.68851	NA	1.52455	0.52399	1.1751	0.90668
YDR403W	0.372142	0.292478	0.88041	NA	2.31824	1.47881	0.60158	NA
YDR404C	0.00455884	0.0396133	0.14563	0.19334	0.2672	-0.25038	-0.16672	-0.40511
YDR405W	0.526504	0.349318	0.25359	0.28588	0.03598	0.21479	-0.1234	0.19896
YDR406W	0.00815349	0.047767	1.692	1.77945	1.54999	0.26869	1.15246	0.97655
YDR406W-A	0.241135	0.233344	1.4062	-0.99725	NA	-0.36391	-1.63415	NA
YDR407C	0.11352	0.156947	0.06636	0.05418	0.01174	-0.10219	-0.08991	-0.24964
YDR408C	0.0512389	0.103583	-0.92647	-0.93902	-1.12559	-1.24349	-1.25959	-1.26053
YDR409W	0.313047	0.26858	0.18337	0.26111	0.29268	0.55935	0.28477	0.29154
YDR410C	0.132611	0.169285	0.19422	-0.03911	0.40655	-0.02391	-0.16555	0.00856
YDR411C	0.0289567	0.079302	1.22488	1.3127	1.55449	1.13245	0.77973	0.96691
YDR412W	0.164828	0.189854	-2.65042	-2.56603	-1.98639	-1.94227	-2.34457	-1.89812
YDR414C	0.0461963	0.0982278	0.19902	0.16144	0.23471	-0.11418	-0.12247	0.04855
YDR415C	0.0827727	0.133757	0.96152	1.02901	0.67202	0.46715	0.81111	0.38871
YDR416W	0.0559591	0.108093	-0.67879	-0.74566	-0.56244	-0.52388	-0.08619	-0.37595
YDR418W	0.145976	0.178231	-0.81207	-0.85099	-0.45887	-1.37056	-1.46108	-0.5662
YDR419W	0.934715	0.48034	0.20754	0.16198	0.27542	0.21432	0.37946	0.01842
YDR420W	0.304296	0.264251	-0.07944	-0.25039	-3e-05	-0.20374	-0.34332	-0.17952
YDR421W	0.0564963	0.108362	0.15251	0.06699	-0.02472	0.35494	0.63358	0.19719
YDR422C	0.525078	0.348962	0.00313	0.06682	-0.02039	0.23145	0.07471	-0.02654
YDR423C	0.983196	0.492496	0.64761	0.98993	0.53729	0.75372	0.6863	0.72539
YDR424C	0.120214	0.162236	-0.23698	-0.33727	0.17824	0.60094	-0.23963	0.78912
YDR425W	0.976203	0.491018	0.69016	0.71251	0.64189	0.62873	0.87392	0.55335
YDR426C	0.0329287	0.0834631	0.88075	NA	0.53003	0.23772	-0.04349	NA
YDR427W	0.299631	0.261694	0.40367	0.63246	0.04144	0.43359	0.79819	0.4758
YDR428C	0.38513	0.296993	-0.89836	-0.52045	-0.45732	-0.58597	-0.68391	0.00737
YDR429C	0.601633	0.375986	-1.50602	-1.41074	-1.13106	-1.53329	-1.3911	-0.75069
YDR430C	0.559033	0.36026	0.46229	0.72165	0.20232	0.29109	0.55604	0.2261
YDR432W	0.285806	0.254538	-0.50377	-0.45406	-0.23825	-0.5162	-0.49385	-0.59554
YDR434W	0.560037	0.360674	0.35148	0.28501	-0.0467	0.13742	0.37106	0.35243
YDR435C	0.245548	0.235561	1.39586	1.48546	1.05888	1.18372	1.27194	0.80644
YDR436W	0.109407	0.154689	1.18263	1.33798	1.10572	1.17311	0.88101	0.78435
YDR437W	0.165894	0.190242	0.63872	0.41517	1.04163	0.51802	0.51446	0.15166
YDR438W	0.00899991	0.0488469	0.79072	0.94813	1.07348	0.55882	0.51776	0.44887
YDR439W	0.194914	0.208147	-0.43605	-0.69296	-0.45698	-0.50951	-0.28433	-0.20868
YDR440W	0.236464	0.231042	-0.7188	-0.69527	-0.77284	-0.70562	-0.37092	-0.62204
YDR441C	0.0852008	0.135993	-0.20543	-0.43116	-0.09434	-0.56461	-0.37981	-0.59658
YDR443C	0.373956	0.292829	0.32943	0.27342	0.37954	0.20933	0.32324	0.14291
YDR444W	0.201874	0.211546	-0.32085	-0.26598	-0.24889	-0.54937	-0.25981	-0.5491
YDR447C	0.383375	0.296292	-1.22504	-1.3015	-0.7941	-1.31536	-1.06782	0.10423
YDR448W	0.898	0.47117	-0.17071	0.00444	0.06764	0.05679	-0.00169	-0.10694
YDR449C	0.0371579	0.0882124	-2.02489	-2.07037	-1.86599	-1.84468	-1.2188	-1.52579
YDR450W	0.766945	0.431421	-0.95154	-1.04476	-0.63833	-1.39906	-0.88725	-0.03789
YDR451C	0.311085	0.267663	1.39689	1.49088	1.59984	1.33672	1.56078	1.10679
YDR452W	0.0782427	0.130013	0.8953	0.77849	0.93704	0.48439	0.74853	0.63652
YDR453C	3.37e-06	0.00112183	6.03681	5.78864	6.3137	0.64466	1.93169	1.59166
YDR454C	0.153093	0.182662	-0.87829	-0.93447	-0.70126	-1.07634	-0.96445	-1.02202
YDR456W	0.000240183	0.0133256	1.00108	1.1309	0.97375	0.31519	0.3062	0.19835
YDR457W	0.947788	0.484069	-0.24373	-0.16342	-0.30325	-0.28907	-0.04347	-0.35239
YDR458C	0.0506757	0.102956	-0.6563	-0.69661	-0.47534	-0.41739	-0.30811	0.18683
YDR459C	0.00332632	0.0363651	0.5477	0.48781	0.72794	0.0209	0.01253	0.16185
YDR460W	0.0108375	0.0536117	-0.45383	-0.36917	-0.39263	-0.01249	-0.11632	0.21726
YDR461C-A	0.901843	0.472062	1.65809	2.40233	2.12615	1.8329	1.94236	2.32475
YDR462W	0.241067	0.233344	0.3274	0.58905	0.63686	0.51319	0.18981	0.30185
YDR463W	0.112836	0.156575	-0.38828	-0.31719	-0.22466	0.02954	-0.17148	-0.15973
YDR464W	0.00513079	0.0415452	-1.57357	-1.61344	-1.19597	-0.94105	-0.88317	-0.69795
YDR465C	0.253105	0.239774	-2.89774	-3.18609	-3.09368	-3.07636	-2.37178	-2.96043
YDR466W	0.0407959	0.0918882	-0.39895	-0.29461	-0.18342	0.03486	-0.05982	-0.01846
YDR468C	0.0139668	0.0582787	-0.90703	-1.0604	-0.54014	-0.15872	-0.46441	-0.1966
YDR469W	0.0152249	0.0605948	-1.63694	-1.36779	-1.14572	-0.97089	-0.91586	-0.59607
YDR470C	0.163978	0.189389	1.27591	1.47816	1.22764	1.15972	1.21764	1.04066
YDR471W	0.488827	0.336592	-1.29488	-1.67421	-0.86111	-1.37965	-1.37776	-0.32496
YDR472W	0.795019	0.440513	-0.16656	-0.01928	0.02195	-0.02613	-0.10985	-0.11593
YDR473C	0.0746983	0.127228	-1.19738	-0.43622	-0.67754	-0.41174	-0.35122	-0.27806
YDR475C	0.359606	0.288137	1.5074	1.87365	1.50313	2.01078	1.83124	1.54649
YDR476C	0.389717	0.298843	0.62775	0.47864	1.01365	0.91708	0.0785	0.45095
YDR477W	0.331811	0.277249	0.52248	0.69564	0.69783	0.80788	0.69623	0.75497
YDR478W	0.0159053	0.0609641	-1.69012	-1.76598	-1.44713	-1.33025	-1.20119	-0.99622
YDR479C	0.507359	0.343744	1.48364	1.8085	1.38166	1.59914	1.53067	1.18672
YDR480W	0.450979	0.32401	-0.65328	-0.57573	-0.47037	-0.39358	-0.62757	-0.38676
YDR481C	0.100612	0.147981	0.94033	0.82376	0.72227	0.60477	0.73827	0.32571
YDR482C	0.933407	0.47975	-1.4529	-1.56794	-1.35361	-0.95809	-1.61135	-1.74853
YDR483W	0.032434	0.082973	0.16096	0.0318	0.15877	-0.16597	-0.20915	-0.11408
YDR484W	0.0990687	0.146571	0.1514	0.15208	0.0422	0.20434	0.77494	0.32791
YDR485C	0.0175332	0.0629844	-0.6053	-0.52936	-0.28671	-0.05415	-0.14707	0.3142
YDR486C	0.316763	0.270395	-0.5352	-0.22605	0.07442	-0.09356	-0.06774	0.02279
YDR487C	0.00577252	0.0434112	0.54054	0.69688	0.57012	0.24122	0.17352	0.0351
YDR488C	0.305866	0.265076	-0.1996	0.09921	-0.16813	-0.11644	-0.21392	-0.39089
YDR489W	0.971956	0.489521	-0.04459	0.11802	0.16075	0.20939	0.11848	-0.10795
YDR490C	0.115479	0.158695	1.31438	1.65355	1.24704	1.31665	1.09969	0.90252
YDR492W	0.0218485	0.0706088	-2.67079	-2.97266	-2.74422	-3.17705	-3.07696	-3.25621
YDR493W	0.367015	0.29043	-0.07892	-0.02285	0.19357	-0.04951	-0.02947	-0.18243
YDR494W	0.0878279	0.137909	-0.49407	-0.5704	-0.2426	-0.24985	-0.24656	0.13305
YDR495C	0.0292851	0.0796166	0.01362	0.11278	0.19098	0.25693	0.68086	0.56364
YDR496C	0.12091	0.162587	-2.59461	-2.64829	-2.48308	-2.6595	-1.85604	-2.08151
YDR497C	0.0023096	0.0329364	0.40616	0.30661	0.02444	-0.30409	-0.435	-0.4916
YDR498C	0.128517	0.167061	0.27995	0.24994	0.38353	0.19664	0.13403	0.01164
YDR499W	0.392169	0.299869	0.02053	-0.34637	0.22721	-0.17577	0.37569	0.27161
YDR500C	0.754873	0.427762	-1.02222	-1.62024	-0.84098	-1.42087	-1.5431	-0.12212
YDR501W	0.132573	0.169285	0.00792	-0.08795	0.09782	-0.10465	-0.12896	-0.42683
YDR502C	0.625878	0.384324	-0.10847	-0.22781	-0.47666	-0.51014	-0.08014	-0.47796
YDR503C	0.0205457	0.0694047	1.65329	1.72556	1.79478	1.45661	1.34196	1.42539
YDR504C	0.333462	0.277974	1.46456	1.68816	1.25586	1.49984	1.21325	1.20978
YDR505C	0.697734	0.41021	1.03159	1.29316	1.05879	1.0224	1.09445	1.1229
YDR506C	0.562915	0.361672	2.58069	2.21214	3.04368	2.66665	2.9809	2.60501
YDR507C	0.466583	0.329134	-0.74029	-0.95286	-0.50047	-0.83788	-0.4869	-0.48297
YDR508C	0.00715435	0.0465644	0.14239	-0.13365	-0.08765	-0.4477	-0.44494	-0.58788
YDR510W	0.0677975	0.119412	0.28935	0.35937	0.53751	0.8089	0.58509	0.60743
YDR511W	0.735274	0.422166	0.55935	0.69537	0.75594	0.5665	0.52743	0.78629
YDR512C	0.00921011	0.0493768	0.61184	1.04245	1.08057	0.42414	0.36994	0.23842
YDR513W	2.58e-05	0.00523297	2.81596	2.87601	3.10779	1.66902	1.73353	1.74324
YDR514C	0.129006	0.167387	-1.23196	-1.21656	-1.11353	-0.90767	-0.7467	-1.1795
YDR515W	0.00360901	0.0370031	-0.14426	-0.477	0.03037	0.35672	0.57092	0.70777
YDR516C	0.115597	0.15872	5.00689	4.66784	4.9776	5.55051	5.51519	4.81073
YDR517W	0.552125	0.357655	0.35455	0.32114	0.2432	0.50267	0.07158	0.06266
YDR518W	0.251031	0.238529	1.30484	1.6146	1.51774	1.92169	1.71523	1.41948
YDR519W	0.103028	0.150351	1.30908	1.52175	1.67807	1.40762	1.22857	0.93135
YDR520C	0.896862	0.470986	0.10747	-0.03036	-0.23189	-0.06659	0.16573	-0.19436
YDR523C	0.0257438	0.0765836	-0.10389	-0.988	-0.19604	0.26683	0.9041	0.12094
YDR524C	0.523218	0.348344	-0.04562	-0.0064	-0.07266	-0.06683	0.30111	-0.08131
YDR524C-A	0.0534511	0.10576	-0.53351	-0.4281	-0.50549	-0.89481	-0.69942	-1.73963
YDR524C-B	0.0811569	0.132369	-0.45401	-0.63911	-0.24646	-0.99647	-2.36476	-0.62166
YDR525W-A	0.759594	0.429273	0.7815	0.68449	1.25796	1.23393	0.3482	0.89285
YDR527W	0.0257116	0.0765836	-1.63765	-1.87163	-1.47408	-1.39808	-1.21398	-0.92958
YDR528W	0.25492	0.240494	0.03981	-0.15411	0.16013	0.14755	0.43741	0.02871
YDR529C	0.193019	0.207121	-0.37301	-0.29824	-0.26765	-0.17403	-0.1977	-0.13004
YDR530C	0.186026	0.202444	1.82752	2.08964	1.89448	1.9499	1.71429	1.42273
YDR531W	0.541296	0.353711	-1.15465	-1.03511	-1.21337	-1.21891	-0.74058	-1.14378
YDR532C	0.0161566	0.0612752	-1.00808	-1.9469	-0.58623	-0.15345	-0.11094	-0.15952
YDR533C	0.000668015	0.0235454	3.94492	3.89483	4.4046	2.71682	3.16687	2.5424
YDR534C	0.162237	0.188537	-0.17495	-0.30909	0.12421	0.09017	-0.81106	-1.0878
YDR535C	0.959322	0.487007	0.04519	0.97053	0.96504	1.31269	0.29315	0.31697
YDR536W	0.20857	0.215696	-1.97178	-0.57013	-0.65505	-0.07274	-0.71549	NA
YDR538W	0.0648108	0.116549	-0.2495	-0.37792	-0.39784	-0.69793	-0.45057	-0.66591
YDR539W	0.165491	0.19015	0.60574	0.41225	0.34855	0.72918	0.7635	0.4888
YDR540C	0.00394177	0.0378463	1.03399	0.57698	0.88264	1.81819	1.37952	1.53019
YDR541C	0.718404	0.416873	0.40964	0.43619	0.09942	0.44036	0.29748	0.02907
YDR542W	0.444562	0.321651	0.80059	0.9569	0.77309	1.38255	0.82336	0.774
YDR543C	0.89721	0.471086	0.85114	0.35136	1.91916	1.18596	0.77025	NA
YDR544C	0.833077	0.452808	0.62496	0.52888	1.25062	1.2896	0.084	1.27231
YDR545C-A	0.540884	0.353661	-0.92483	NA	-0.49861	-0.67862	-0.47992	-1.78358
YDR545W	0.027606	0.0777319	-0.09563	-0.26484	-0.0583	-0.38066	-0.44144	-0.63454
YEL001C	0.0244169	0.0746452	-0.02001	-0.02663	0.15484	-0.29733	-0.29912	-0.23377
YEL002C	0.0279646	0.0781542	0.44913	0.47224	0.2783	0.0457	0.15615	0.07114
YEL003W	0.165413	0.19015	-1.35374	-1.11938	-0.53555	-0.8537	-0.76492	0.99149
YEL004W	0.0185459	0.0655498	0.83723	1.15069	0.89958	0.3347	0.63213	0.60406
YEL005C	0.975698	0.490876	1.16685	1.27692	1.06811	1.23793	1.43023	0.82719
YEL006W	0.20534	0.213757	0.12795	0.07401	0.08122	-0.08019	0.08427	-0.22138
YEL007W	0.0157817	0.0609641	0.33299	0.51973	0.46454	0.18691	-0.00963	0.02932
YEL008C-A	0.340078	0.280019	-0.3567	-1.41926	0.16634	-0.43611	-1.28874	-1.20283
YEL009C	0.255137	0.240494	-0.01826	-0.15457	-0.07292	-0.32829	-0.06685	-0.29727
YEL011W	0.143555	0.176482	5.03848	5.04041	5.02806	4.80749	4.4204	5.03756
YEL012W	0.12299	0.163549	1.69674	2.22851	2.05813	2.78185	2.26109	2.10902
YEL013W	0.105335	0.152161	0.90761	1.19709	0.6218	0.68123	0.68573	0.30486
YEL015W	0.690792	0.408365	-0.55602	-0.56805	-0.40778	-0.5036	-0.39283	-0.50061
YEL016C	0.0519129	0.104312	-0.15773	-0.27634	0.13835	-0.59217	-0.35431	-0.3912
YEL017C-A	0.0478204	0.0999036	-0.79539	-0.62783	-0.22756	-1.01921	-1.06969	-0.81513
YEL017W	0.0229897	0.0719711	0.59143	0.47354	0.61589	0.36323	0.01799	0.17124
YEL018W	0.00162443	0.0298607	-1.13092	-1.15079	-1.01628	-0.4819	-0.62328	-0.31174
YEL019C	0.194221	0.207964	-0.41416	-0.20119	-0.10091	-0.30658	0.099	0.25467
YEL020C	0.684067	0.405803	0.69771	0.67533	0.80057	0.73373	0.69812	0.6077
YEL020W-A	0.256021	0.241053	-1.26273	-0.80906	-0.65346	-0.9661	-0.54426	-0.41959
YEL021W	0.119395	0.161784	-0.83605	-0.7134	-0.72825	-0.89932	-0.93674	-0.99476
YEL022W	0.230203	0.227844	-0.40535	-0.29883	-0.40392	-0.30427	-0.08214	-0.27155
YEL023C	0.634214	0.387378	0.51848	0.70752	0.6578	0.47575	0.76307	0.4485
YEL024W	0.0268417	0.0769053	0.70531	0.60383	0.49304	0.28096	0.34854	0.2376
YEL025C	0.401452	0.303743	0.39594	0.43175	0.22859	0.30268	0.37214	0.01169
YEL026W	0.576395	0.365762	-1.70449	-1.86695	-1.13225	-2.1278	-1.82062	0.36963
YEL027W	0.016495	0.0613897	0.23817	0.04929	0.54992	-0.05798	-0.47311	-0.30111
YEL028W	0.976309	0.491018	1.10768	-0.7702	0.29078	0.53996	0.34237	-0.29782
YEL029C	0.260826	0.243663	-0.31084	-0.6205	-0.16072	-0.43248	-0.06373	0.08898
YEL030W	0.164748	0.189854	0.63979	0.16297	0.54963	0.80639	0.97985	0.45655
YEL031W	0.0512046	0.103583	0.91865	1.00753	0.58124	0.47539	0.61666	0.31833
YEL032W	0.0110968	0.0540061	0.10503	0.09383	0.25365	-0.23725	-0.15451	-0.28832
YEL033W	0.342774	0.280969	-0.7182	-1.30999	-0.41191	-1.26834	-0.73503	2.22462
YEL034W	0.0877772	0.137909	-0.59047	-0.91052	-0.23291	-1.3073	-1.89525	-0.58661
YEL036C	0.0153527	0.0607612	-0.28316	-0.40432	-0.2758	-0.57863	-0.69463	-0.73916
YEL037C	0.418001	0.311213	0.01915	0.17877	0.08379	0.31237	0.10905	0.15401
YEL038W	0.642502	0.390767	0.3959	0.30651	0.5032	0.37272	0.00978	0.57995
YEL039C	0.490055	0.337025	3.34642	2.65549	3.18268	2.06143	4.16027	4.2372
YEL040W	0.0280544	0.078332	-1.19952	-1.54264	-1.16633	-1.75158	-1.76836	-1.57803
YEL041W	0.184465	0.201857	3.12985	2.05093	2.96715	2.93209	4.02409	2.93982
YEL042W	0.0209066	0.0696472	-0.4243	-0.48677	-0.52785	-1.05585	-0.66353	-0.92033
YEL043W	0.617521	0.381459	0.08199	0.05064	0.02032	-0.0944	0.02036	0.06352
YEL044W	0.264062	0.245009	-1.58524	-1.31756	-1.58607	-0.92973	-1.55596	-1.32819
YEL046C	0.000372362	0.0171629	-1.11816	-1.32022	-1.08591	-1.92499	-2.0697	-1.89187
YEL047C	0.57562	0.365524	1.2845	1.57862	1.03134	1.45978	1.19989	0.87638
YEL048C	0.448003	0.322807	-1.27001	-1.3809	-1.11506	-1.10562	-0.75911	-1.44211
YEL049W	0.982507	0.492235	1.02556	0.72702	0.84918	1.27591	0.4692	0.87132
YEL050C	0.132688	0.169285	0.49408	0.49397	0.65435	0.52289	0.30974	0.01527
YEL051W	0.130379	0.168113	-0.50581	-0.39629	-0.19736	-0.21328	-0.03942	-0.19307
YEL052W	0.0445969	0.0963649	0.89471	1.17629	0.87926	0.69724	0.75408	0.40228
YEL053C	0.175205	0.195862	-0.80927	-1.04188	-1.0956	-0.85904	-0.36316	-0.90997
YEL054C	0.0878171	0.137909	-0.78754	-1.08837	-0.73005	-1.52322	-1.64893	-0.83604
YEL055C	0.678287	0.403636	-1.84081	-1.84483	-1.5882	-2.02734	-1.35031	-1.64764
YEL056W	0.517691	0.346745	-0.09962	0.11995	0.15224	-0.08396	0.03669	-0.02061
YEL057C	0.0118435	0.0554184	-0.8096	NA	-0.06817	0.33891	0.434	0.48048
YEL058W	0.238729	0.232442	-0.0026	0.01644	-0.23309	-0.18854	-0.11658	-0.4565
YEL059C-A	0.851286	0.457977	0.67096	1.35704	0.99697	1.33618	0.94538	0.86781
YEL060C	0.00649148	0.045334	2.32979	2.53417	2.55567	2.04191	1.11664	1.51666
YEL061C	0.0499338	0.102208	-1.34384	-1.37016	-0.89381	-1.00819	-0.51111	-0.73115
YEL062W	0.220604	0.222608	0.70214	0.95323	0.8097	0.75823	0.674	0.53735
YEL063C	0.00732983	0.0468804	0.39156	0.25739	0.18893	-0.01881	-0.37038	-0.34958
YEL064C	0.0485925	0.100609	1.22348	1.15383	0.82304	0.48621	0.93599	0.49581
YEL065W	0.00103754	0.0265609	-0.50036	-0.56812	-0.79285	-1.23045	-1.32309	-1.48928
YEL066W	0.65481	0.395045	-0.83697	-0.92267	-0.84747	-0.78681	-0.78433	-0.89212
YEL067C	0.0931376	0.141071	-0.06295	-0.18471	0.17087	-0.30773	-0.13236	-0.59733
YEL068C	0.494716	0.338546	0.3505	1.05444	0.81749	0.50176	0.76025	0.5338
YEL069C	0.537343	0.352762	0.39985	NA	-0.36879	0.5378	0.36267	-0.22185
YEL070W	0.112156	0.156287	1.30372	NA	0.90022	1.39781	1.94291	1.32902
YEL071W	0.165607	0.19017	2.34288	2.39813	2.41256	2.17162	2.39665	1.87042
YEL072W	0.557127	0.359728	0.48383	0.53444	0.49839	0.45365	0.89267	0.44779
YEL073C	0.107249	0.153445	1.71184	NA	1.99423	2.2178	2.79021	2.02312
YEL074W	0.968405	0.488879	0.89127	1.08616	0.99906	1.39735	0.70274	0.90003
YEL075C	0.00215411	0.0323392	0.07502	-0.26268	0.11714	-0.7959	-0.59175	-0.96151
YEL075W-A	0.851116	0.457977	0.90518	0.73059	1.0214	1.41525	0.75613	0.32731
YEL076C	0.196737	0.209038	0.16967	0.40498	-1.00957	-0.47582	-0.64364	-0.87545
YEL076C-A	0.0404092	0.0917395	-0.06932	-0.59647	0.07965	-0.56476	-0.66062	-0.86344
YEL077C	0.0950514	0.1426	-0.13425	-0.19752	-0.07609	-0.24333	-0.33776	-0.50521
YEL077W-A	0.317168	0.270548	-0.36037	-0.70023	-0.08478	-0.32139	-0.55188	-1.02353
YER001W	0.557498	0.359751	-0.42349	-0.75149	-0.54518	-0.87763	-0.38695	-0.76504
YER002W	0.05494	0.106894	-2.80329	-2.92746	-2.25788	-2.28567	-2.31513	-1.67673
YER003C	0.969672	0.489042	0.79223	0.96511	0.71631	0.85159	0.88662	0.7214
YER004W	0.0480577	0.100125	1.28747	1.33659	1.64374	1.28358	0.94727	0.832
YER005W	0.0822174	0.133219	-0.37529	-0.26832	-0.6433	-0.72459	-0.57378	-0.8949
YER006W	0.959392	0.487007	-2.86231	-2.95936	-2.80317	-3.32684	-2.56202	-2.76836
YER007C-A	0.347946	0.282969	-0.90315	-0.69784	-0.46595	-0.63833	-0.5098	-0.48917
YER007W	0.537696	0.352885	-0.86201	-0.95546	-0.83183	-0.63507	-0.3978	-1.20568
YER008C	0.413214	0.309159	-0.02132	-0.00524	0.19434	0.08502	0.1894	0.19088
YER009W	0.17065	0.192639	0.01302	-0.05532	0.22748	-0.50813	-0.28954	0.12829
YER010C	0.208018	0.215273	1.60731	1.57515	1.90721	1.62044	1.46602	1.44532
YER011W	0.316147	0.270156	-1.37491	-1.3797	-0.71012	-1.0293	-1.85469	-1.45718
YER012W	0.363376	0.289231	0.81011	0.88755	0.76945	0.79885	1.10292	0.92002
YER013W	0.120483	0.162472	-0.24826	-0.0994	-0.10748	0.06209	0.15441	-0.06194
YER014W	0.00690514	0.0461186	0.35404	0.44295	0.52981	1.22804	0.95129	0.79499
YER015W	0.338968	0.280019	0.71981	0.37167	0.42357	0.27605	0.64394	0.0003
YER016W	0.0349985	0.0854647	-1.10154	-1.22296	-0.82811	-0.71357	-0.59445	-0.75812
YER017C	0.699059	0.410653	0.54755	0.66048	0.36695	0.6588	0.49234	0.24255
YER018C	0.365	0.289543	-0.16991	-0.34187	0.2989	-0.08825	-0.55061	-0.17941
YER019C-A	0.358507	0.288046	-0.79072	-1.0151	-0.53023	-0.48742	-1.00012	-0.1293
YER019W	0.0772208	0.129	0.07352	-0.15467	0.29476	-0.0355	-0.6987	-0.32475
YER020W	0.478468	0.333088	0.58974	0.71096	0.60225	0.60181	0.44798	0.60814
YER021W	0.246562	0.235905	0.41961	0.62212	0.16172	0.59429	0.88005	0.40354
YER022W	0.0869446	0.137531	-0.31857	-0.36712	-0.24979	-0.31446	0.47801	0.12365
YER023W	0.00846769	0.0481289	0.00393	0.06398	0.32197	-0.36086	-0.29153	-0.32146
YER024W	0.496439	0.33918	0.62502	0.76224	0.63874	0.62172	0.95116	0.72675
YER025W	0.413046	0.309137	-0.96606	-1.04084	-1.02216	-1.27518	-0.89499	-1.20835
YER026C	0.00129427	0.0274686	0.88054	1.03187	1.08797	0.48318	0.36658	0.37869
YER027C	0.359544	0.288137	0.79394	0.9671	0.78403	0.97862	1.12968	0.81436
YER029C	0.0550758	0.106958	-1.35998	-1.82196	-0.89754	-0.45949	-1.02369	-0.78499
YER030W	0.0164535	0.0613718	-0.95357	-0.87169	-0.45901	0.00958	-0.45706	0.15304
YER031C	0.442023	0.320651	-0.15145	-0.09279	0.15298	-0.24483	-0.09617	-0.0638
YER032W	0.759873	0.429273	-0.83604	-0.98223	-0.51129	-0.88428	-0.5757	-0.71666
YER033C	0.990942	0.494584	1.82633	1.67309	1.89302	2.04777	1.60149	1.74844
YER034W	0.752791	0.427229	-1.36816	-1.43131	-1.40678	-1.02611	-1.47354	-1.54957
YER035W	0.125286	0.164845	0.37062	0.66688	0.19742	0.23717	-0.48114	0.24526
YER036C	0.453997	0.325121	-1.69028	-1.76622	-1.94971	-2.01971	-1.63361	-2.14445
YER037W	0.0745502	0.12712	3.4181	1.99172	3.59046	3.23463	5.21061	4.34045
YER038C	0.74626	0.425781	0.03463	-0.55745	-0.29606	-0.17367	-0.04814	-0.41158
YER039C	0.00119654	0.0267523	1.75004	1.84699	2.12553	1.27466	1.11586	1.15488
YER039C-A	0.020588	0.0694601	1.46888	1.99519	1.47537	1.25926	0.64848	1.07218
YER040W	0.362269	0.288681	-0.2192	-0.21261	-0.14336	0.02575	-0.00967	-0.24464
YER041W	0.612948	0.379573	0.47945	0.21128	0.57677	0.44005	0.71894	0.3535
YER042W	0.0735573	0.126073	-1.46819	-1.78539	-1.28187	-1.43348	-0.9323	-0.89475
YER043C	0.000831946	0.0251766	-0.40298	-0.55139	-0.31346	-1.21494	-1.06075	-1.03355
YER044C	0.720087	0.417061	0.16694	0.33317	0.50554	0.25714	-0.12545	0.63857
YER045C	0.00110819	0.0265609	-0.46262	-0.61783	-0.43913	0.24843	0.0265	0.11658
YER046W	0.206328	0.21419	0.20218	-0.51097	1.20902	0.80493	0.54668	1.41251
YER047C	0.28153	0.252207	-0.06807	-0.04479	0.1168	0.23731	0.04165	0.12937
YER048C	0.0753711	0.12801	-0.93795	-0.79103	-0.44815	-0.45715	-0.4283	-0.34394
YER048W-A	0.207305	0.214906	0.15116	-0.01976	0.27752	-0.09019	-0.02014	0.01773
YER049W	0.0860011	0.136543	-1.90702	-1.95796	-2.15259	-1.87367	-1.56382	-1.77793
YER050C	0.871346	0.463435	0.19067	0.03027	0.46522	0.12278	0.34707	0.29059
YER051W	0.998891	0.496447	0.17607	0.61222	0.21171	0.29813	0.49755	0.20501
YER052C	0.0609419	0.112843	0.52168	0.5311	0.45137	0.40597	0.19536	0.01193
YER053C	0.237725	0.231766	4.97736	5.03531	5.14404	4.8312	5.10807	4.64866
YER053C-A	0.582003	0.367998	-0.26762	-0.08305	-0.04618	-0.81803	0.15319	-0.16045
YER054C	0.0544539	0.10649	NA	0.6838	2.61125	2.95853	4.14975	2.7241
YER055C	0.702079	0.411385	-1.44669	-1.58162	-1.53721	-1.43893	-1.44896	-1.85265
YER056C	0.00220356	0.0323392	-1.98959	-2.32631	-1.9509	-2.97314	-2.69443	-3.271
YER056C-A	0.86143	0.461275	-1.29891	-1.19857	-0.80351	-1.25785	-1.50622	-0.37014
YER057C	0.118206	0.160827	0.65701	0.49348	0.94589	0.58931	-0.00881	0.45085
YER058W	0.800667	0.442089	0.44166	0.55065	1.1265	0.98564	0.26464	1.0861
YER059W	0.531472	0.350876	0.39509	0.63806	0.55145	0.51513	0.71779	0.58941
YER060W	0.0126891	0.0562849	0.15635	0.02493	0.18678	-0.26326	-0.16496	-0.30202
YER060W-A	0.128755	0.167253	-0.37579	-1.81126	-0.96261	-0.09583	-0.61502	-0.56958
YER061C	0.647897	0.392932	-0.101	-0.3345	0.08502	-0.1216	-0.04105	-0.41901
YER062C	0.155897	0.184177	2.4505	2.87232	2.80087	3.60561	3.57318	2.47516
YER063W	0.15599	0.184177	-0.23372	0.16262	0.19441	0.33393	0.11809	0.44735
YER064C	0.24683	0.23596	0.01117	0.12782	-0.04826	0.09677	-0.23835	-0.30994
YER065C	0.900623	0.472051	1.3417	2.38799	0.98112	1.66048	1.56775	1.61508
YER066W	0.860597	0.461086	1.28368	1.7891	1.31789	1.49471	1.64413	1.34604
YER067W	0.250241	0.238004	7.56999	7.1305	7.80869	7.22402	6.94433	7.50789
YER068W	0.0340293	0.0844455	0.53055	0.7414	0.62997	1.12184	0.89277	0.8736
YER069W	0.121665	0.162999	0.27037	0.08303	-0.23819	-0.11841	-0.18886	-0.53022
YER070W	0.00655957	0.0455581	-0.30408	-0.70879	-0.43252	-1.40212	-0.88483	-1.23098
YER071C	0.0275885	0.0777319	-0.06532	-0.34448	-0.03505	0.04319	0.38982	0.60286
YER072W	0.317817	0.270716	0.0719	-0.36527	-0.02066	-0.43877	-0.28836	-0.10372
YER073W	0.0259664	0.0767204	-0.69958	-0.82197	-0.92196	-0.40038	-0.24958	-0.62257
YER074W	0.485319	0.335882	-1.01382	-1.27275	-0.67939	-1.45419	-1.56141	-0.58996
YER075C	0.10364	0.15073	-1.37395	-1.2141	-1.30294	-0.74918	-1.0644	-1.23046
YER076C	0.454332	0.325169	0.90117	1.07281	0.24168	0.62527	0.7963	0.17104
YER077C	0.0137847	0.0578414	-1.11772	-0.8904	-1.01302	-0.42862	-0.35333	-0.77231
YER078C	0.204963	0.213513	0.78556	1.06927	0.80937	0.73383	0.85636	0.41112
YER079W	0.906382	0.47333	2.84889	2.85324	3.03587	3.09594	2.96894	2.72326
YER080W	0.168386	0.191654	0.17053	0.37014	0.37359	0.44775	0.59846	0.41458
YER081W	0.340309	0.280098	0.51394	0.9973	0.31068	1.12517	0.72711	0.63993
YER082C	0.339861	0.280019	-2.29715	-2.61056	-2.11777	-2.33703	-2.22111	-1.92916
YER083C	0.0696596	0.121832	0.36542	0.16533	0.5079	0.21832	-0.01202	-0.09029
YER084W	0.204881	0.213513	1.17443	2.13954	1.56456	1.61443	0.98153	1.10068
YER086W	0.00189823	0.0308915	-0.42698	-0.63281	-0.45525	-1.14188	-0.97311	-1.23819
YER087C-B	0.161228	0.188244	0.24384	0.23897	0.55706	0.10245	-0.27907	0.33326
YER087W	0.421792	0.312946	0.71079	0.96496	0.81204	0.55082	0.96959	0.57285
YER088C	0.0284211	0.0789054	0.91901	1.20122	0.90172	0.72628	0.12421	0.6063
YER088C-A	0.168217	0.191646	-0.16015	0.14244	0.26538	-0.22245	-0.83899	0.11996
YER089C	0.120216	0.162236	-0.34201	-0.22291	-0.33152	-0.42941	-0.53495	-0.48549
YER090W	0.315247	0.269849	-0.50058	-0.46503	-0.74657	-0.93532	-0.42161	-0.93217
YER091C	0.275279	0.24946	1.36159	0.96846	1.04736	1.01734	1.14319	0.4841
YER092W	0.0128723	0.0564585	0.29353	0.168	0.19623	0.48744	0.66355	0.60075
YER093C	0.0570422	0.10913	-0.45927	-0.50787	-0.54882	-0.26451	-0.08469	-0.3621
YER093C-A	0.0262084	0.0767378	0.99858	1.10579	0.73693	0.69257	0.51937	0.27233
YER094C	0.356284	0.28688	0.74246	0.91725	0.69341	0.83259	0.65262	0.45739
YER095W	0.00186243	0.0308915	1.22432	1.2589	1.20499	0.74019	0.61235	0.33184
YER096W	0.375994	0.29333	2.54852	3.41957	2.75752	2.91629	2.90154	1.96783
YER097W	0.519287	0.346992	1.57652	1.94786	1.9689	1.26597	1.99123	1.79387
YER098W	0.052195	0.104629	1.43857	1.50898	1.96238	1.87136	2.26031	2.06096
YER099C	0.878784	0.465572	-0.31794	-0.03967	-0.30705	-0.12193	-0.05089	-0.42141
YER100W	0.0156088	0.0609641	-0.14224	-0.14972	-0.19081	0.25475	0.0554	0.30163
YER101C	0.726245	0.418908	0.31409	0.57989	0.268	0.30388	0.56054	0.12629
YER102W	0.490241	0.337025	-0.85342	-1.01413	-0.35579	-1.23002	-1.19644	-0.40218
YER103W	0.00787471	0.0475965	5.94135	6.13003	6.02178	6.7242	6.55185	6.34059
YER104W	0.194516	0.208055	0.69337	1.21495	0.41469	1.01883	1.02499	1.18552
YER105C	0.983687	0.492496	-0.14128	-0.10548	-0.27781	-0.33682	0.05203	-0.24861
YER107C	0.148193	0.179531	-0.02791	0.08104	0.01425	0.30854	0.16155	0.1286
YER109C	0.00803791	0.047767	-0.8021	-0.70787	-0.56316	-0.20668	-0.30405	-0.29886
YER110C	0.00283049	0.0343379	-1.68523	-1.87476	-1.86272	-2.61842	-2.2655	-2.38322
YER111C	0.818356	0.447322	0.60319	0.68039	0.8625	0.58936	0.83463	0.81423
YER112W	0.0342308	0.0845054	-0.96296	-1.08286	-0.62396	-0.65624	-0.38472	-0.33032
YER113C	0.40531	0.305218	-0.13173	-0.09087	-0.36818	-0.51312	-0.05655	-0.45036
YER114C	0.557644	0.359751	-0.65049	-0.51584	-0.67909	-0.56541	-0.47404	-0.60546
YER115C	0.870375	0.463083	-0.11186	-0.22926	0.62512	-0.14796	0.25379	0.30715
YER116C	0.103593	0.15073	0.45676	0.45026	0.49623	0.69192	0.61577	0.65287
YER117W	0.400667	0.303511	-0.9115	-1.14705	-0.35206	-1.23195	-1.544	-0.48955
YER118C	0.493873	0.338242	-0.65638	-0.87705	-0.49949	-0.99915	-0.67112	-0.69302
YER119C	0.0969645	0.14417	1.78856	1.71691	2.23641	1.89887	1.33164	1.14552
YER120W	0.205222	0.213708	-0.21444	-0.26854	-0.065	-0.26696	-0.53044	-0.2813
YER122C	0.495278	0.338776	-0.50108	-0.43534	-0.24891	-0.44295	-0.27347	-0.1962
YER123W	0.8594	0.460845	0.1117	0.22267	0.16568	0.11885	0.2406	0.08188
YER124C	0.974981	0.49068	1.07585	-0.09306	0.62098	-0.2301	0.96536	0.90864
YER125W	0.00671077	0.0459279	0.66669	0.79429	0.66188	0.2441	0.38458	0.22848
YER126C	0.133169	0.169562	-2.95608	-2.85699	-2.595	-2.78286	-2.3376	-2.44567
YER127W	0.140761	0.174135	-2.86057	-3.03409	-2.74826	-2.81629	-2.65286	-2.48476
YER128W	0.31232	0.268187	-0.8899	-0.52838	-0.16127	-0.31268	-0.4354	-0.18561
YER129W	0.767633	0.431727	-0.36369	-0.32825	-0.23127	-0.33688	-0.31934	-0.36088
YER130C	0.150248	0.180851	0.02933	0.08101	0.2577	-0.76075	0.13548	-0.14008
YER131W	0.94206	0.482754	-1.06327	-1.50769	-0.91144	-1.38861	-1.31968	-0.82336
YER132C	0.37179	0.292432	-0.73943	-0.65569	-0.54723	-0.57623	-0.45933	-0.58976
YER133W	0.954872	0.48593	-0.03617	0.21207	0.03911	0.03117	0.20434	-0.04261
YER134C	0.0346945	0.0850839	0.34627	0.35018	0.33569	0.05539	0.16706	-0.18261
YER136W	0.163094	0.188991	0.95598	1.13614	0.87755	1.3132	1.36264	0.98109
YER137C	0.00107797	0.0265609	-2.02809	-1.68443	-1.82263	-1.01928	-1.23987	-1.08273
YER137C-A	0.170025	0.192444	1.73971	-0.05755	1.20649	-0.91398	1.36396	-0.87992
YER138C	0.568628	0.36386	1.39458	0.52603	1.41261	1.18187	1.83069	0.90435
YER138W-A	0.00120731	0.0267555	0.72234	0.66405	0.82423	1.29353	1.58027	1.79879
YER139C	0.0776608	0.12935	-0.4315	0.0271	-0.12723	0.13559	0.62514	-0.00984
YER140W	0.165987	0.190242	-0.40121	-0.64243	-0.69139	-0.41519	-0.34251	-0.41631
YER141W	0.0222906	0.0709691	1.24354	1.32336	1.22248	0.95854	1.02574	0.72718
YER142C	0.021121	0.0699978	2.6578	2.78002	2.34117	3.44996	3.0915	2.90911
YER143W	0.27608	0.249963	0.70512	1.26161	0.71713	1.27421	1.013	1.04708
YER144C	0.0267998	0.0769053	-0.34343	-0.18704	-0.37	-0.5104	-0.64498	-0.76718
YER145C	0.939169	0.481884	-1.70019	-1.71074	-1.78999	-1.26649	-2.09742	-1.88852
YER146W	0.341579	0.280681	-0.84857	-0.78502	-0.59157	-0.38536	-0.68982	-0.71918
YER147C	0.390276	0.299119	-0.94634	-0.80629	-1.03693	-0.8021	-1.07641	-1.37478
YER148W	0.253303	0.239775	-0.9247	-0.76857	-0.68484	-0.85732	-0.59034	-0.31653
YER149C	0.00249816	0.0332824	-1.11113	-1.3337	-1.06733	-0.68859	-0.44239	-0.25456
YER150W	0.0307278	0.080754	3.29623	4.18125	4.43578	2.61672	3.05472	3.45824
YER151C	0.00863621	0.0483172	-0.84043	-0.76028	-0.85398	-0.52804	-0.39423	-0.35274
YER152C	0.555313	0.358866	0.10557	0.04942	0.06519	0.14319	-0.03009	-0.10242
YER153C	0.429584	0.315868	-0.44718	-0.65289	-0.27219	-0.26341	-0.65907	-0.95879
YER154W	0.0341373	0.0844455	-0.05709	-0.4694	0.0648	-0.5345	-0.91827	-0.50702
YER155C	0.476518	0.332627	-0.31283	-0.26824	-0.41416	-0.31239	-0.04158	-0.35377
YER156C	0.319986	0.271857	-1.28036	-1.16858	-1.13849	-1.56704	-0.99786	-1.61592
YER157W	0.674425	0.402261	-0.2712	-0.30878	-0.23148	-0.47446	0.16309	-0.26933
YER158C	0.00529791	0.0416821	0.95242	0.9026	1.36316	0.3631	0.36326	0.57148
YER159C	0.185528	0.202221	-1.47812	-1.64858	-1.0371	-0.88358	-1.42235	-0.88489
YER161C	0.0433246	0.094952	-0.63072	-0.32877	-0.18255	0.0977	-0.19184	0.19447
YER162C	0.00893906	0.0486701	0.50794	0.59076	0.69984	1.04168	0.95769	0.97329
YER163C	0.277556	0.250665	0.70423	0.98471	0.80939	0.817	0.71308	0.47317
YER164W	0.242689	0.234243	-0.80137	-0.74665	-0.88142	-0.83496	-0.50854	-0.60193
YER165W	0.541723	0.353711	-0.94496	-0.98786	-0.9881	-1.18538	-0.83285	-1.15429
YER166W	0.441862	0.320612	0.07008	0.09443	-0.16502	-0.31841	0.1172	-0.17265
YER167W	0.087999	0.137961	0.39241	0.50006	0.43548	0.64439	0.77734	0.56656
YER168C	0.720168	0.417061	-0.12156	-0.14097	-0.29385	-0.15117	-0.18861	-0.34544
YER169W	0.262167	0.244336	-0.83573	-0.65767	-0.98219	-0.49522	-0.66589	-0.80385
YER170W	0.293655	0.258608	0.55278	0.70584	0.6734	0.67143	0.5056	0.30548
YER171W	0.785019	0.437644	-0.35065	-0.2169	-0.75351	-0.52245	-0.02427	-0.59551
YER172C	0.445101	0.321651	-0.46777	-0.38065	-0.75164	-0.45953	-0.20135	-0.56416
YER173W	0.11117	0.155636	-0.25223	-0.17725	-0.37065	-0.08106	0.17416	-0.16625
YER174C	0.260393	0.243334	-0.60678	-0.63738	-0.54162	-1.03159	-0.5257	-0.78198
YER175C	0.540872	0.353661	0.79746	0.84652	0.4966	0.56294	0.80983	0.4789
YER176W	0.15082	0.181321	-1.04268	-1.14473	-0.88115	-0.81	-0.82862	-0.87414
YER177W	0.148284	0.179569	1.26496	1.04954	1.40196	1.23689	0.76556	0.9048
YER178W	0.00449979	0.0395434	0.31685	0.38748	0.23976	-0.06374	-0.12809	-0.21999
YER179W	0.502533	0.341555	0.62137	-0.40106	0.27556	0.4592	0.23802	0.34289
YER180C	0.460392	0.326948	0.25676	-0.42005	0.23562	-0.0272	0.38886	0.22266
YER180C-A	0.991199	0.494584	0.38902	0.07592	-0.11254	0.31272	0.13831	-0.09265
YER182W	0.428727	0.315837	0.09138	0.22562	0.48466	0.15332	0.40026	0.70219
YER183C	0.718398	0.416873	-0.22471	-0.34044	-0.18119	-0.34258	-0.21287	-0.31237
YER184C	0.198731	0.210035	0.3817	0.537	0.07851	-0.23881	0.40862	-0.05171
YER185W	0.0373956	0.0882871	0.79139	NA	2.19262	0.4225	0.37499	0.46089
YER186C	0.814829	0.446371	-0.38937	-0.50646	-0.50712	-0.53109	-0.27632	-0.69669
YER187W	0.0972824	0.14434	0.9119	0.39921	0.63119	0.328	0.36705	0.37892
YER189W	0.00849206	0.0481289	-0.07864	-0.3363	0.18074	-0.68936	-0.53403	-0.89387
YER190C-A	0.211448	0.217322	-0.12776	1.79724	0.34329	0.5644	-0.12466	-0.62009
YER190C-B	0.503913	0.342052	-0.4748	-0.7581	-0.79756	0.38626	-0.69465	-0.98886
YER190W	0.0222375	0.0708754	-0.03615	-0.25205	-0.06895	-0.37347	-0.46229	-0.56765
YFL001W	0.0958026	0.143153	-1.24421	-1.23822	-1.16692	-0.82562	-0.88513	-1.18214
YFL002C	0.753498	0.427468	-1.43539	-1.4815	-1.42914	-1.57776	-1.23512	-1.41163
YFL002W-A	0.00524822	0.0416714	0.88697	0.58525	0.83679	1.218	1.62425	1.32786
YFL002W-B	0.00661679	0.0455718	0.70315	0.45524	0.74576	1.13904	1.7648	1.23322
YFL003C	0.781844	0.437012	0.57098	-0.17021	0.93231	0.25565	0.95396	0.39602
YFL004W	0.0458995	0.0980139	-0.3379	-0.3958	-0.41247	-0.22617	0.16833	-0.10952
YFL005W	0.51351	0.345912	-0.15002	0.11595	-0.16432	-0.10296	0.04837	0.12578
YFL007W	0.963044	0.487868	0.13764	0.35074	-0.15049	0.06434	0.28071	-0.03086
YFL008W	0.0354085	0.0858276	-1.16249	-1.29173	-0.83632	-0.96028	-0.22796	-0.2776
YFL009W	0.0963728	0.143575	0.43046	0.6375	0.39711	0.44977	0.1387	-0.03332
YFL010C	0.0588597	0.110742	0.75982	0.85084	0.86129	0.7253	0.3443	0.50775
YFL013C	0.0163652	0.0613177	-0.58159	-0.41106	-0.28219	-0.01744	-0.10811	-0.00067
YFL014W	0.13826	0.172936	4.94289	6.47757	5.61589	6.14624	6.16808	6.61875
YFL016C	0.754436	0.427595	0.14036	0.00265	-0.14911	0.34244	-0.36487	0.21624
YFL017C	0.907979	0.473594	-0.0156	0.00218	0.04746	-0.01058	-0.01369	0.09484
YFL017W-A	0.427105	0.315076	-0.50504	-0.21319	-0.07488	-0.28833	-0.28764	0.30305
YFL018C	0.861955	0.461275	0.19925	0.32848	0.21188	0.32561	0.47	0.02205
YFL020C	0.863873	0.461591	0.90877	1.01411	1.68472	1.09294	0.7775	1.91718
YFL021C-A	0.350294	0.284102	-1.3409	NA	1.27434	-0.18525	-0.91125	-1.41657
YFL021W	0.967703	0.488879	1.82487	2.12385	1.78349	2.58634	1.41441	1.76887
YFL022C	0.302086	0.262778	-0.28642	-0.14773	-0.20191	-0.37605	-0.32734	-0.28037
YFL023W	0.0856316	0.136174	-2.63214	-2.70577	-2.35368	-2.3261	-2.16598	-2.37586
YFL024C	0.301494	0.262431	-1.07939	-0.89112	-0.44808	-0.73971	-0.54936	-0.51884
YFL025C	0.052497	0.104768	0.30593	0.26668	0.08665	-0.12129	0.06129	-0.12434
YFL026W	0.00631955	0.0446362	-0.72126	-1.11065	-0.93107	-1.71208	-1.33676	-1.52851
YFL027C	0.548123	0.356295	-0.94549	-0.94231	-0.82304	-1.01896	-0.52334	-0.87909
YFL028C	0.195926	0.208722	0.48152	0.71881	0.67118	0.59528	0.47883	0.12288
YFL029C	0.886772	0.467408	0.44045	0.48855	0.53782	0.53175	0.46751	0.51195
YFL030W	0.000843495	0.0252709	3.23333	3.21106	3.44813	2.47079	1.59926	1.71133
YFL031W	0.332456	0.277592	0.26	0.09389	-0.32981	0.1594	-0.86488	-0.16859
YFL033C	0.671824	0.401804	0.35902	0.47891	0.388	0.4453	0.39843	0.23326
YFL034C-A	0.180248	0.199095	-0.4167	-0.62135	-0.0948	-0.21714	0.00587	-0.19352
YFL034C-B	0.752186	0.427089	-0.2538	-0.1641	0.30432	0.22828	-0.16753	0.01036
YFL034W	0.551221	0.357497	0.0579	0.15097	0.25612	0.2539	0.25096	0.16449
YFL036W	0.790288	0.438963	0.77265	0.99607	0.50435	0.67057	0.99269	0.45205
YFL037W	0.0086649	0.0483172	0.0844	0.08462	0.00212	-0.32725	-0.248	-0.41364
YFL038C	0.38604	0.297241	0.16311	0.33753	0.23742	0.28817	0.14656	-0.05791
YFL039C	0.0265809	0.0767918	0.53256	0.21537	0.66378	-0.02765	-0.33997	0.2008
YFL041W	0.0263295	0.0767826	0.52345	0.59288	0.29944	0.28026	-0.02673	-0.14851
YFL041W-A	0.423859	0.313548	1.18177	NA	1.89092	1.3822	2.47348	NA
YFL042C	0.996613	0.496031	1.40596	1.82358	1.51092	1.68637	1.66968	1.38234
YFL044C	0.532438	0.351127	0.78389	1.07878	0.35525	0.69407	0.66594	0.46993
YFL045C	0.202589	0.211994	0.08334	-0.00973	0.19353	-0.43548	-0.25899	0.19698
YFL046W	0.287971	0.255403	-0.64804	-1.05791	-0.24436	-0.41273	-0.57439	-0.19251
YFL047W	0.790037	0.438963	-0.67124	-0.87148	-0.81464	-0.76448	-0.68644	-1.01591
YFL048C	0.517863	0.346782	-0.07336	-0.10235	0.08237	-0.19491	0.02403	-0.16551
YFL049W	0.0485925	0.100609	-0.04149	-0.05966	-0.13234	0.43856	0.17705	0.08084
YFL050C	0.293562	0.258601	-0.0803	0.03133	-0.02811	0.061	0.51008	-0.07168
YFL051C	0.00015224	0.0117559	-4.67497	-5.07352	-4.51019	-3.45785	-3.46291	-3.57724
YFL052W	0.321084	0.272142	3.99784	4.62768	3.98343	4.67565	4.30821	4.30835
YFL054C	0.34288	0.280979	0.25735	0.09799	-0.11123	0.06684	-0.17571	-0.06973
YFL055W	0.0205199	0.0694047	0.97405	0.93824	1.60066	0.64001	0.22915	0.65159
YFL056C	1.37e-06	0.000820897	3.75725	3.69727	3.84942	0.03159	0.84535	0.32287
YFL057C	1.81e-06	0.000831382	3.26719	3.33103	3.71584	0.26072	0.8096	0.45203
YFL058W	0.0340191	0.0844455	2.39539	0.63193	1.93264	2.84212	3.51615	2.45057
YFL059W	0.586615	0.369431	0.28649	0.38902	0.21455	0.27693	0.38221	-0.00379
YFL060C	0.307639	0.265997	-0.49237	-0.63794	-0.31187	-0.62438	-0.15033	-0.07082
YFL061W	0.224284	0.224357	0.34707	0.32767	0.52889	0.39826	0.71253	0.61531
YFL062W	0.0222068	0.0708754	2.39214	2.41286	2.40221	2.16533	1.99033	2.12079
YFL063W	0.293209	0.258595	1.23025	2.00006	1.63097	1.65059	2.26299	NA
YFL064C	0.012324	0.0561328	0.24809	-0.24272	-0.06389	-0.89671	-0.34643	-0.87527
YFL065C	0.0187723	0.0660884	0.17084	-0.32782	-0.23875	-0.9286	-0.41489	-0.90216
YFL066C	0.0418536	0.0933568	-0.06257	0.06169	0.03087	-0.14464	-0.2924	-0.49927
YFL067W	0.185702	0.202239	-0.32122	NA	0.05916	0.0994	-1.51002	-1.16739
YFL068W	0.47468	0.331702	-0.50318	0.24265	-0.70701	0.06143	-1.00769	-0.82099
YFR001W	0.00764927	0.0474472	-3.64614	-3.63046	-2.86759	-2.12603	-2.77287	-2.03397
YFR002W	0.165269	0.19015	-0.56498	-0.47511	-0.39491	-0.46235	-0.0218	-0.28166
YFR003C	0.479746	0.333637	0.71345	1.46895	1.32014	1.47845	1.15471	1.35337
YFR004W	0.535106	0.352177	0.24887	0.61562	0.32655	0.5459	0.08519	0.23323
YFR005C	0.478685	0.333088	-0.07931	-0.04942	-0.09875	-0.2154	0.00911	-0.28998
YFR006W	0.62076	0.382297	0.54436	0.59196	0.38388	0.53971	0.78891	0.40695
YFR007W	0.261449	0.243941	0.35073	0.76573	0.94007	0.46969	0.57779	0.37638
YFR008W	0.00557385	0.0430766	0.94969	1.00393	0.89817	1.26316	1.57612	1.49257
YFR009W	0.737641	0.423119	0.11332	0.22198	-0.057	0.01849	0.40597	0.01387
YFR010W	0.0223305	0.0709773	0.22107	0.27902	0.36788	0.60816	0.55702	0.61636
YFR010W-A	0.677749	0.403521	-0.71264	NA	-0.05425	-0.12215	-0.98113	NA
YFR011C	0.0262472	0.0767378	-0.51363	-0.39795	-0.12119	-0.05824	0.07598	0.13471
YFR013W	0.273445	0.24863	-0.27205	-0.0694	-0.24367	-0.05455	0.01313	-0.13794
YFR014C	0.617693	0.381487	1.35038	1.33398	1.68715	1.51851	1.42905	1.6433
YFR015C	0.117882	0.160606	6.10022	5.94081	5.93167	6.62206	6.05652	6.19946
YFR016C	0.00795783	0.0476175	-0.16957	-0.12104	-0.12827	0.23947	0.25777	0.62866
YFR017C	0.743227	0.424697	5.68677	4.92718	5.25678	5.64367	4.82806	5.12395
YFR018C	0.143294	0.176482	-0.31582	-0.57969	-0.35593	-0.46098	-0.81696	-0.67174
YFR019W	0.725709	0.418841	0.21607	0.16367	0.35119	0.3264	0.16733	0.10867
YFR020W	0.00520236	0.0415958	0.86699	0.94773	0.84788	0.55593	0.38876	0.40345
YFR021W	0.0239848	0.0739268	0.74132	0.93181	0.6833	0.53556	0.33145	0.43105
YFR022W	0.00327625	0.0362592	0.76111	0.99875	1.08503	0.42578	0.41007	0.36448
YFR024C-A	0.107833	0.153763	0.83366	0.92054	0.68932	0.6227	0.70503	0.3533
YFR025C	0.789036	0.43874	0.82492	1.19843	0.90016	1.04105	1.0417	0.71039
YFR026C	0.715415	0.415945	0.91618	1.57289	1.37041	1.16403	1.16852	1.31849
YFR027W	0.00351116	0.0370031	-0.29041	-0.46845	-0.20463	0.11001	0.33736	0.23203
[truncated: 4,032 more rows]

## Sheet: BY4741mig3 vs. BY4741 basal
ID	p-values	q-values	BY4741 mig3 vs. BY4741 basal #1	BY4741 mig3 vs. BY4741 basal #2	BY4741 mig3 vs. BY4741 basal #3
15S_rRNA	0.112379	0.803581	-0.00866	0.72176	0.26658
21S_rRNA	0.105586	0.78895	0.13061	0.76646	0.11187
HRA1	0.980837	0.891618	0.72222	NA	-0.70371
ICR1	0.297073	0.834833	0.39888	-0.07238	0.17246
LSR1	0.0440445	0.59664	0.72445	0.03918	0.55927
NME1	0.16145	0.834833	0.48878	-0.01159	0.23547
NTS1-2	0.171698	0.834833	0.6845	0.0318	0.0911
NTS2-1	0.0149275	0.386451	1.07616	0.60854	0.24056
NTS2-2	0.0145324	0.380758	0.87671	0.58117	0.2335
PWR1	0.0506638	0.621231	-1.93719	NA	-0.24981
Q0010	0.393398	0.839303	-0.76234	0.64609	-0.70682
Q0032	0.00569345	0.261132	-0.97773	-1.42067	-0.37644
Q0045	0.666351	0.853319	-0.26291	0.32164	0.15733
Q0050	0.89613	0.88386	-0.86455	0.76842	-0.02803
Q0055	0.613225	0.848653	-0.54288	0.74911	0.19727
Q0060	0.219578	0.834833	-0.08803	1.08246	0.03879
Q0065	0.150935	0.834137	-0.14799	1.13788	0.27221
Q0070	0.0221035	0.472413	0.22642	1.07766	0.48356
Q0075	0.0280872	0.511267	0.46196	0.74369	0.16221
Q0080	0.00149477	0.150119	0.72731	0.63971	1.06101
Q0085	0.0599858	0.658446	0.12865	0.28218	0.65369
Q0105	0.338837	0.834833	-0.22307	0.39176	0.35952
Q0110	0.131786	0.823285	-0.08281	1.16311	0.24288
Q0115	0.83452	0.877319	-0.70544	0.7681	0.12041
Q0120	0.839031	0.878291	-0.55486	0.70773	0.00469
Q0130	0.201854	0.834833	0.23085	0.03177	0.29791
Q0140	0.705548	0.860586	-0.26454	1.13336	-0.48453
Q0142	0.605484	0.847751	1.29005	NA	-0.74342
Q0182	0.249501	0.834833	-0.28865	1.34419	0.1453
Q0250	0.239777	0.834833	-0.09981	0.29364	0.39719
Q0255	0.976756	0.891618	-0.43928	0.99598	-0.5279
Q0275	0.717514	0.862286	-0.34952	0.10198	0.45637
RDN37-1	0.208108	0.834833	0.44339	-0.27349	0.74731
RDN37-2	0.331155	0.834833	0.66649	-0.2437	0.20306
RDN5-1	0.00284545	0.198477	0.49753	0.81562	1.16623
RDN5-2	0.00100475	0.138351	1.20553	0.68876	1.48904
RDN5-3	0.00936705	0.313576	0.73391	0.33737	1.32977
RDN5-4	0.00489166	0.246509	0.4764	0.64017	1.15507
RDN5-5	0.00900302	0.308909	0.66222	0.92712	2.42599
RDN5-6	0.00346639	0.225037	0.73555	0.68089	1.57142
RNA170	0.95909	0.890747	0.54158	-0.59258	0.0878
RPM1	0.00203184	0.171526	-1.13707	NA	-0.9353
RPR1	0.510547	0.839303	0.4394	-0.3738	0.34168
RUF20	0.679281	0.854877	-0.23776	0.30663	-0.28387
RUF23	0.131424	0.823285	-0.2559	0.09748	-1.24755
RUF5-1	0.226204	0.834833	0.99098	-0.0629	0.0206
RUF5-2	0.614567	0.848897	0.77473	-0.30163	-0.10636
SCR1	0.0938357	0.767681	0.84151	-0.21707	0.80699
snR10	0.296002	0.834833	0.46632	-0.07024	0.12841
snR11	0.0185063	0.434542	0.32722	0.44977	0.42138
snR13	0.650507	0.85231	0.43844	-0.26508	0.07055
snR14	0.0164086	0.417373	0.95279	0.26013	0.49921
snR161	0.00709825	0.28127	0.89473	0.29751	1.12375
snR17a	0.0359066	0.564654	0.57378	0.07206	0.73227
snR17b	0.00819464	0.298331	0.51689	0.44242	0.4815
snR18	0.0598253	0.658446	0.68198	0.72912	-0.05767
snR189	0.0253512	0.499628	0.72603	0.08486	1.08317
snR19	0.201729	0.834833	0.68417	0.0527	0.02208
snR190	0.0187631	0.434542	0.63666	0.6065	0.19194
snR191	0.0331461	0.546871	0.89261	0.3518	0.20232
snR24	0.0773567	0.724561	0.50724	0.73769	-0.05682
snR3	0.0490507	0.615767	0.42183	0.48973	0.11989
snR30	0.120855	0.811025	0.55249	-0.21387	0.9315
snR32	0.0390352	0.572737	0.33627	0.39941	0.25035
snR33	0.0220247	0.472413	0.36993	0.27088	0.80779
snR34	0.109191	0.796021	0.53483	0.61797	-0.11546
snR35	0.00189429	0.167183	0.66143	0.61028	0.70762
snR36	0.17862	0.834833	0.77503	0.85642	-0.39912
snR37	0.00186884	0.167183	0.68725	0.63281	1.09574
snR4	0.0516003	0.622318	0.78769	0.09417	0.36498
snR40	0.908602	0.884249	0.1748	-0.02633	-0.1016
snR42	0.00212725	0.177015	0.67319	0.61063	0.63871
snR43	0.0957175	0.767681	0.77443	0.01544	0.27629
snR44	0.516009	0.839303	0.46772	-0.2983	0.20282
snR45	0.0604695	0.658446	0.9378	0.18376	0.20513
snR46	0.0781058	0.724693	0.54185	0.111	0.25901
snR47	0.00663275	0.270487	0.57519	0.6984	0.37807
snR49	0.0105162	0.329366	0.6068	0.32306	1.11846
snR5	0.00132027	0.139826	0.61185	0.76398	0.89272
snR50	0.037212	0.566015	0.42904	0.14747	0.56374
snR51	0.00286221	0.198477	0.45254	1.04266	0.88036
snR52	0.247355	0.834833	0.36137	2.56417	-0.69033
snR54	0.00329988	0.220937	0.60626	0.53198	0.62736
snR55	0.242646	0.834833	0.53581	0.31003	-0.17188
snR56	0.033351	0.546871	0.34987	0.66621	0.19943
snR58	0.0971213	0.767681	1.33136	1.50855	-0.48913
snR6	0.00441891	0.233998	0.60375	1.01202	0.47675
snR60	0.236827	0.834833	0.74342	-0.37245	0.5705
snR63	0.202273	0.834833	0.36698	-0.21029	0.69671
snR64	0.00422304	0.233998	1.29981	0.7257	0.50779
snR65	0.0759667	0.717713	0.60763	0.21892	0.13479
snR66	0.117552	0.809558	0.60809	0.55901	-0.1375
snR67	0.0693679	0.696585	0.52124	0.61474	-0.01612
snR68	0.139922	0.830817	1.03978	0.89113	-0.40647
snR7-L	0.173754	0.834833	0.71507	-0.05918	0.18705
snR70	0.0570581	0.649137	0.66075	0.07164	0.38674
snR71	0.0378966	0.567466	0.58371	0.55267	0.09388
snR72	0.252105	0.834833	-0.00567	0.28965	0.21913
snR75	0.0776107	0.724561	0.06761	0.33499	0.52276
snR76	0.0750358	0.716516	0.36887	0.06116	0.50392
snR77	0.0143811	0.380758	0.43402	0.42926	0.39434
snR78	0.0173921	0.427437	0.35578	1.29175	0.45951
snR79	0.0679627	0.692427	0.82572	-0.1928	1.26941
snR8	0.0861407	0.757949	0.81203	-0.20334	0.87398
snR80	0.0470882	0.609895	0.57255	0.90387	0.00649
snR81	0.2481	0.834833	0.58151	0.18798	-0.11547
snR82	0.0167843	0.417808	0.53271	0.33853	0.38556
snR83	0.0256561	0.501082	0.88817	0.06186	0.82474
snR84	0.216562	0.834833	0.29828	0.19607	0.04117
snR85	0.296716	0.834833	0.2679	0.04444	0.12421
snR86	0.0427517	0.591508	0.44536	0.26742	0.26578
snR87	0.0366892	0.566015	0.84707	0.37257	0.1621
snR9	0.00339221	0.224537	0.51087	0.68374	0.59441
SRG1	0.0366672	0.566015	0.5872	0.78463	0.05868
tA(AGC)K2	0.326383	0.834833	0.58597	-0.22918	0.23672
tA(UGC)A	0.145749	0.834137	0.34767	-0.18427	1.11283
tA(UGC)E	0.0386695	0.572737	0.84509	0.1427	0.38476
tA(UGC)G	0.114864	0.806574	0.33506	0.03785	0.39027
tC(GCA)P2	0.000592722	0.105516	1.06298	0.71786	0.99458
tD(GUC)I1	0.176088	0.834833	0.70175	-0.19221	0.39963
tD(GUC)I2	0.117919	0.809558	0.68703	-0.09399	0.40479
tD(GUC)J2	0.0319956	0.541778	-0.21209	-0.4698	-0.41004
tD(GUC)J3	0.308898	0.834833	0.71197	-0.39407	0.45681
tD(GUC)K	0.0245161	0.491311	0.76256	0.34473	0.26567
tD(GUC)L1	0.0739689	0.712169	0.58684	-0.08322	0.77694
tD(GUC)L2	0.149397	0.834137	0.71616	-0.05266	0.23141
tD(GUC)O	0.247898	0.834833	0.40284	-0.21396	0.50182
tE(UUC)C	0.540733	0.839925	0.19706	-0.02016	0.06961
tE(UUC)E2	0.0814367	0.740851	0.39966	0.22887	0.17651
tE(UUC)E3	0.0508503	0.621231	0.21494	0.2321	0.59731
tE(UUC)I	0.302633	0.834833	0.29952	0.36482	-0.14385
tE(UUC)J	0.287867	0.834833	0.14382	0.42344	-0.05465
tE(UUC)K	0.351004	0.839303	0.21976	0.02999	0.13099
tE(UUC)L	0.0878972	0.758851	0.4236	-0.03339	0.65823
tE(UUC)M	0.846712	0.879231	0.03627	-0.1151	0.15736
tE(UUC)P	0.0573677	0.651387	0.14989	0.31004	0.49632
tE(UUC)Q	0.565052	0.843543	-0.06282	0.73008	-0.27051
tF(GAA)B	0.197223	0.834833	0.49318	1.10426	-0.37199
tF(GAA)D	0.212915	0.834833	1.14131	1.82602	-0.88539
tF(GAA)F	0.180501	0.834833	0.57623	-0.07752	0.25258
tF(GAA)G	0.0492682	0.616292	0.55952	0.76445	0.01247
tF(GAA)H1	0.135293	0.828852	0.97135	0.10825	0.03767
tF(GAA)H2	0.0487771	0.614982	0.50567	0.32442	0.16966
tF(GAA)P1	0.124315	0.817017	0.90716	0.64229	-0.25413
tF(GAA)P2	0.568521	0.843543	0.4273	0.20504	-0.31155
tF(GAA)Q	0.000384569	0.105516	0.80802	1.08338	0.98981
tG(GCC)D2	0.0735686	0.711598	-0.0424	-0.53221	-0.39851
tG(GCC)F1	0.0456591	0.604054	0.71836	-0.00791	0.71449
tG(GCC)G2	0.862187	0.8813	0.774	-0.273	-0.65311
tG(GCC)M	0.860004	0.8813	0.18571	-0.12666	0.01401
tG(GCC)O2	0.595357	0.844475	0.62551	-0.30722	0.02134
tH(GUG)E1	0.179222	0.834833	1.06901	0.04473	-0.0126
tH(GUG)K	0.573171	0.843543	0.67566	-0.30042	-0.00106
tH(GUG)M	0.599491	0.844957	0.66709	-0.42254	0.12457
tI(AAU)B	0.048522	0.614426	0.88661	0.88285	-0.08202
tI(AAU)G	0.00862226	0.30258	0.60137	0.92792	0.32759
tI(AAU)I1	0.019143	0.435271	0.97449	0.96785	0.09497
tI(AAU)N1	0.0260411	0.501082	1.15568	0.46041	0.21756
tI(UAU)D	0.0947762	0.767681	1.13938	0.32191	-0.03445
tI(UAU)L	0.0341271	0.550987	0.97285	0.31024	0.23849
tK(CUU)G3	0.0102491	0.329366	0.63773	0.44307	0.37644
tK(CUU)P	0.0926217	0.767681	0.9331	0.28264	0.0065
tK(UUU)D	0.00498404	0.246509	0.72128	0.38281	0.94808
tK(UUU)G1	0.111604	0.803567	0.5991	-0.06692	0.41647
tK(UUU)G2	0.0231688	0.478568	1.11845	0.55984	0.17785
tK(UUU)K	0.453086	0.839303	0.76117	-0.25451	0.01512
tK(UUU)L	0.0528141	0.631699	1.00202	0.30633	0.13451
tK(UUU)O	0.153981	0.834833	0.45228	-0.10152	0.4495
tK(UUU)P	0.156126	0.834833	0.79399	-0.17459	0.38411
tK(UUU)Q	0.115709	0.806952	0.47517	0.03309	0.2832
tL(CAA)C	0.00830377	0.299051	0.74849	0.43929	0.42153
tL(CAA)G1	0.0161008	0.411341	0.83068	0.6822	0.18052
tL(CAA)G2	0.02415	0.488479	0.38667	0.35417	0.36149
tL(CAA)G3	0.0430273	0.592482	0.52479	0.05112	0.77567
tL(CAA)K	0.0346205	0.550987	0.32867	0.52282	0.23096
tL(CAA)M	0.00855696	0.30258	0.55735	0.33791	0.81185
tL(CAA)N	0.0126877	0.35876	0.80444	0.2405	1.33481
tL(UAA)B1	0.120031	0.811025	0.94633	0.21122	-0.012
tL(UAA)D	0.0104443	0.329366	0.9564	0.21244	0.98255
tL(UAA)K	0.00774933	0.29122	1.09425	0.2615	1.1965
tL(UAA)L	0.0502096	0.621231	0.56032	0.03302	0.61536
tL(UAG)L2	0.00760501	0.287652	1.49297	0.5664	0.57275
TLC1	0.0298992	0.525695	0.52085	0.17829	0.47499
tM(CAU)M	0.1096	0.796021	0.64278	-0.069	0.40672
tM(CAU)O1	0.810164	0.873527	0.7732	-0.82809	-0.17126
tM(CAU)P	0.793253	0.87191	0.8115	-0.60812	0.01971
tM(CAU)Q1	0.808329	0.873402	0.67736	NA	-0.51406
tN(GUU)F	0.463804	0.839303	0.56262	-0.19685	0.05508
tN(GUU)N1	0.299618	0.834833	0.73697	-0.41117	0.49079
tN(GUU)O1	0.282519	0.834833	0.78906	0.46641	-0.39701
tN(GUU)P	0.524233	0.839303	0.38163	-0.11605	0.03697
tP(UGG)A	0.176912	0.834833	1.00753	-0.10771	0.17031
tP(UGG)F	0.640289	0.850929	0.60561	0.05553	-0.35886
tP(UGG)H	0.144984	0.834137	1.11206	-0.21395	0.39867
tP(UGG)N2	0.0844043	0.750038	0.92505	0.57489	-0.12933
tQ(UUG)D2	0.00503606	0.246509	1.04753	0.87113	0.35571
tQ(UUG)E1	0.00488009	0.246509	0.91555	1.02073	0.35272
tQ(UUG)L	0.024022	0.488479	0.71324	0.90238	0.0968
tR(ACG)K	0.135336	0.828852	0.77412	-0.26874	0.707
tR(ACG)O	0.0524688	0.629775	1.29726	0.24322	0.22551
tR(CCG)L	0.0113909	0.346979	1.09085	0.22908	0.78762
tR(CCU)J	0.000635622	0.105784	-1.16374	-0.90752	-1.74224
tR(UCU)B	0.176277	0.834833	0.5937	-0.13433	0.3487
tR(UCU)D	0.093363	0.767681	0.65397	-0.21731	1.21525
tR(UCU)Q1	0.510364	0.839303	-0.35875	-0.34584	0.32579
tS(AGA)G	0.0477532	0.611875	0.82604	0.59494	0.00026
tS(AGA)H	0.0119751	0.350521	1.0381	0.2368	0.71096
tS(AGA)L	0.0275638	0.508758	0.66005	0.54161	0.1396
tS(AGA)M	0.0401825	0.579354	1.15313	0.41524	0.13934
tS(CGA)C	0.00415548	0.233998	0.94389	0.38246	0.86932
tS(GCU)F	0.923978	0.886722	-0.16152	-0.02249	0.14465
tS(GCU)O	0.131401	0.823285	0.63367	0.16584	0.04711
tT(AGU)C	0.51612	0.839303	0.18474	-0.85511	0.1785
tT(AGU)D	0.955081	0.890747	0.35661	-0.0185	-0.36861
tT(AGU)I1	0.712504	0.861046	0.28633	-0.56622	0.05589
tT(AGU)I2	0.226573	0.834833	0.75638	-0.03813	0.05722
tT(AGU)J	0.260882	0.834833	0.0925	-0.23072	-0.42228
tT(CGU)K	0.174535	0.834833	0.1008	-0.24357	-0.7149
tT(UGU)G1	0.434686	0.839303	1.02297	-0.37136	0.03496
tT(UGU)G2	0.115878	0.806952	1.38557	-0.00808	0.19635
tT(UGU)Q1	0.486257	0.839303	0.09789	0.38735	-0.14744
tT(XXX)Q2	0.126399	0.818067	0.17821	0.00991	0.85208
tV(AAC)G1	0.0774967	0.724561	1.08806	-0.02989	0.40312
tV(AAC)G2	0.0124826	0.358176	0.94919	0.33711	0.46884
tV(AAC)J	0.277072	0.834833	0.44903	-0.89102	-0.51074
tV(AAC)K1	0.162314	0.834833	0.81236	-0.35511	0.77551
tV(AAC)K2	0.0531182	0.632794	0.88762	0.28777	0.14223
tV(AAC)M1	0.00155946	0.153961	1.0895	0.64667	0.71901
tV(AAC)M3	0.0221409	0.472413	0.89031	0.08353	0.87488
tV(CAC)D	0.210816	0.834833	0.26879	-0.91989	-0.3453
tV(UAC)D	0.392026	0.839303	0.79461	-0.1402	-0.06049
tW(CCA)G1	0.00409492	0.233998	0.72716	0.50126	0.53679
tW(CCA)G2	0.00136776	0.142269	1.04237	0.61508	0.79077
tW(CCA)P	0.0347698	0.551856	1.23291	0.15809	0.45984
tX(XXX)D	0.946707	0.890304	-0.04439	0.17317	-0.15677
tY(GUA)J1	0.390353	0.839303	0.26224	-0.0999	0.2236
tY(GUA)M1	0.0191498	0.435271	1.31936	0.56422	0.26078
tY(GUA)M2	0.0359639	0.564654	0.69045	0.24729	0.27007
tY(GUA)Q	0.00741848	0.286172	-0.49026	-0.40407	-0.70783
YAL001C	0.253958	0.834833	-0.53973	0.11976	-0.20733
YAL002W	0.646405	0.851632	0.07564	-0.01189	0.11448
YAL003W	0.949909	0.890304	0.28902	-0.20394	-0.05587
YAL005C	0.728364	0.864499	0.20514	-0.20517	0.15641
YAL007C	0.10152	0.780142	0.23428	0.50454	0.08453
YAL008W	0.491948	0.839303	0.26946	-0.14582	0.18944
YAL009W	0.896348	0.88386	-0.08386	-0.1876	0.334
YAL010C	0.343344	0.835749	-0.15954	-0.15577	-0.06326
YAL011W	0.624919	0.849385	-0.17762	0.19335	-0.23999
YAL012W	0.328285	0.834833	0.59881	-0.21036	0.19892
YAL013W	0.597659	0.844629	0.09662	-0.14507	-0.17072
YAL014C	0.306123	0.834833	0.38147	0.00238	0.08328
YAL015C	0.284314	0.834833	-0.00245	0.24424	0.21606
YAL016W	0.61042	0.848653	0.13828	-0.18094	0.27672
YAL017W	0.444682	0.839303	0.04409	0.17895	0.07999
YAL019W	0.420087	0.839303	-0.4026	0.03591	-0.01336
YAL019W-A	0.060356	0.658446	0.09016	-0.68529	-0.93154
YAL020C	0.620308	0.849385	0.27236	-0.40737	-0.12839
YAL021C	0.50675	0.839303	0.26307	0.00033	0.0145
YAL022C	0.476476	0.839303	0.35193	-0.25074	0.27472
YAL023C	0.168723	0.834833	0.62021	-0.09812	0.29043
YAL024C	0.327918	0.834833	-0.28053	0.02612	-0.16848
YAL025C	0.435241	0.839303	-0.69361	0.28905	-0.11651
YAL026C	0.748574	0.865484	-0.13281	0.11924	0.14645
YAL026C-A	0.270231	0.834833	0.12746	1.17822	-0.27216
YAL027W	0.450402	0.839303	-0.40243	0.15069	-0.12038
YAL028W	0.920541	0.886643	0.28391	-0.1262	-0.11252
YAL029C	0.86535	0.8813	-0.11831	0.03244	0.01985
YAL030W	0.442775	0.839303	0.47942	-0.0159	-0.07066
YAL031C	0.96159	0.890786	-0.00391	0.04791	-0.02567
YAL032C	0.405556	0.839303	-0.35221	0.17109	-0.22974
YAL033W	0.245615	0.834833	0.07274	-0.40798	-0.23304
YAL034C	0.481346	0.839303	0.15405	0.17112	-0.03813
YAL034C-B	0.00192824	0.167639	NA	-1.56412	-1.00517
YAL034W-A	0.133364	0.825556	-0.54043	0.11184	-0.47202
YAL035W	0.955642	0.890747	-0.15798	0.06482	0.11592
YAL036C	0.87697	0.8813	0.05251	-0.42397	0.28757
YAL037C-B	0.00146301	0.149507	-1.63174	NA	-1.08476
YAL037W	0.0641574	0.674568	-0.61479	-0.05491	-0.38878
YAL038W	0.606109	0.847751	0.43793	-0.32591	0.18119
YAL039C	0.972049	0.891618	0.12402	-0.33524	0.22859
YAL040C	0.31862	0.834833	0.59	-0.18226	0.17751
YAL041W	0.977568	0.891618	0.01628	0.06528	-0.07072
YAL042C-A	0.694796	0.856019	1.16563	-1.04395	-0.64008
YAL042W	0.762191	0.869505	0.35478	-0.31277	0.11697
YAL043C	0.983016	0.891618	0.27031	-0.27144	0.01127
YAL044C	0.815871	0.87391	0.05706	0.14134	-0.10472
YAL044W-A	0.597705	0.844629	0.46999	-0.25555	0.07524
YAL045C	0.710685	0.860816	0.02776	0.20532	-0.42471
YAL046C	0.858276	0.8813	-0.01081	-0.25794	0.18872
YAL047C	0.378038	0.839303	-0.59358	0.22505	-0.16026
YAL047W-A	0.00240514	0.186796	-1.00242	NA	-0.925
YAL048C	0.952217	0.890304	-0.06852	-0.07512	0.16799
YAL049C	0.0901611	0.763576	0.29437	0.124	0.36201
YAL051W	0.967177	0.891133	-0.156	0.24622	-0.07207
YAL053W	0.799132	0.87191	0.28914	-0.33342	0.17657
YAL054C	0.715954	0.862047	0.50488	-0.37415	-0.37254
YAL055W	0.0313855	0.538303	-1.183	-0.11752	-0.55791
YAL056C-A	0.2289	0.834833	0.28743	-0.14336	-1.56364
YAL056W	0.87462	0.8813	-0.11688	0.04363	0.13683
YAL058W	0.305671	0.834833	-0.07761	-0.32095	-0.04431
YAL059W	0.293071	0.834833	-0.15207	-0.05191	-0.2282
YAL060W	0.26016	0.834833	0.32789	0.04677	0.11515
YAL061W	0.876386	0.8813	-0.0452	-0.07285	0.18138
YAL062W	0.503899	0.839303	0.47383	-0.27957	-0.69826
YAL063C	0.587157	0.84427	0.42698	-0.11015	-0.04638
YAL063C-A	0.252044	0.834833	0.19492	-0.78337	-0.20094
YAL064C-A	0.96176	0.890786	0.51224	-0.01114	-0.47008
YAL064W	0.828345	0.876177	0.35405	0.48849	-0.67369
YAL064W-B	0.828994	0.876214	-0.00438	0.00218	0.08492
YAL065C	0.648308	0.851632	0.25474	-0.23258	0.19574
YAL066W	0.0311616	0.538303	-2.63879	NA	-0.49803
YAL067C	0.107546	0.794018	-0.08387	-0.17823	-0.63824
YAL068C	0.305279	0.834833	0.22123	-0.27855	-0.54998
YAL068W-A	0.0881258	0.758851	-0.18556	NA	-0.64585
YAL069W	0.566783	0.843543	0.0487	0.33	-0.80739
YAR002C-A	0.877599	0.8813	0.35218	-0.16537	-0.11198
YAR002W	0.634363	0.850204	-0.21157	-0.03612	0.05311
YAR003W	0.639926	0.850929	0.04776	0.10859	0.02386
YAR007C	0.673218	0.85459	-0.23579	-0.0151	0.07439
YAR008W	0.72817	0.864499	-0.23097	-0.29664	0.34147
YAR014C	0.505674	0.839303	-0.15214	-0.06786	-0.04062
YAR015W	0.288045	0.834833	-0.25201	-0.05574	-0.13265
YAR018C	0.869981	0.8813	-0.23406	0.22701	-0.06721
YAR019C	0.611429	0.848653	0.18482	-0.05606	0.0768
YAR019W-A	0.309517	0.834833	NA	0.08494	-0.59985
YAR020C	0.716436	0.862047	-0.01683	-0.90423	0.59591
YAR023C	0.425242	0.839303	-0.40739	-0.03563	0.06344
YAR027W	0.223999	0.834833	0.07546	0.10487	0.3592
YAR028W	0.965938	0.891133	0.10395	-0.2151	0.12953
YAR029W	0.279303	0.834833	-0.44278	-0.13124	0.04612
YAR030C	0.0200146	0.447759	-0.3146	-0.39138	-0.48179
YAR031W	0.419489	0.839303	0.1537	-0.03953	0.22333
YAR033W	0.601786	0.845878	0.20698	-0.21553	0.25639
YAR035W	0.574084	0.843543	0.48484	-0.39122	-0.48428
YAR042W	0.858894	0.8813	0.02884	-0.07593	-0.02102
YAR047C	0.00388264	0.233998	-0.81583	-0.54387	-0.5092
YAR050W	0.676192	0.85485	0.40578	-0.22821	0.03663
YAR053W	0.318474	0.834833	0.31624	0.19554	-0.06127
YAR060C	0.80261	0.87191	0.48605	0.17781	-0.49898
YAR061W	0.858657	0.8813	0.86194	NA	-0.71284
YAR062W	0.946538	0.890304	0.17686	0.16169	-0.3724
YAR066W	0.766933	0.870234	0.44973	-0.70574	0.03851
YAR068W	0.96202	0.890786	0.58583	-0.61145	-0.00975
YAR069C	0.834461	0.877319	0.5696	0.0099	-0.74714
YAR070C	0.321468	0.834833	0.6855	0.29033	-0.29989
YAR071W	0.342733	0.835749	0.20492	-0.0492	0.25705
YAR073W	0.0611661	0.661014	0.41979	0.22834	0.23262
YAR075W	0.20103	0.834833	0.5085	1.50796	-0.46749
YBL001C	0.294397	0.834833	0.25249	0.01062	0.17983
YBL002W	0.658941	0.852412	0.19714	-0.14844	0.14156
YBL003C	0.95729	0.890747	0.40674	-0.2797	-0.15617
YBL004W	0.445921	0.839303	0.00943	0.1074	0.18902
YBL005W	0.189472	0.834833	0.15917	0.16424	0.21813
YBL005W-A	0.107688	0.794018	0.56824	0.50805	-0.08845
YBL005W-B	0.563762	0.843543	0.07136	0.06253	0.08816
YBL006C	0.349944	0.839303	0.09627	-0.61629	-0.02185
YBL007C	0.682922	0.854896	-0.05829	-0.07619	-0.02179
YBL008W	0.327166	0.834833	-0.26295	-0.0409	-0.10393
YBL008W-A	0.81656	0.87391	0.32753	-0.44082	-0.01661
YBL009W	0.826462	0.876177	-0.0396	-0.0022	0.12746
YBL010C	0.277079	0.834833	-0.39471	0.07998	-0.2102
YBL011W	0.950435	0.890304	0.03662	-0.10492	0.09278
YBL012C	0.163241	0.834833	NA	-0.11173	1.32487
YBL013W	0.64514	0.851548	0.21944	-0.47963	0.00977
YBL014C	0.564402	0.843543	-0.19138	-0.02162	-0.01706
YBL015W	0.80962	0.873526	0.09773	-0.10814	0.10706
YBL016W	0.729496	0.864837	0.12071	-0.29703	0.35633
YBL017C	0.432113	0.839303	0.05431	0.13317	0.12077
YBL018C	0.262801	0.834833	-0.15145	-0.17811	-0.12169
YBL019W	0.398481	0.839303	-0.21641	0.07701	-0.22829
YBL020W	0.247455	0.834833	0.29502	-0.10122	0.38314
YBL021C	0.0743426	0.713408	-0.39427	-0.56831	-0.03326
YBL022C	0.250859	0.834833	-0.36143	-0.02089	-0.13287
YBL023C	0.487679	0.839303	-0.12091	0.00691	-0.16289
YBL024W	0.522188	0.839303	-0.15542	-0.05059	-0.04467
YBL025W	0.404741	0.839303	0.08274	0.06261	0.1861
YBL026W	0.457774	0.839303	0.02905	0.42068	-0.08883
YBL027W	0.68634	0.855524	-0.07259	-0.03963	-0.04198
YBL028C	0.576692	0.843543	-0.25779	0.08034	-0.06025
YBL029C-A	0.49414	0.839303	0.19109	0.19384	-0.0932
YBL029W	0.148789	0.834137	0.06135	0.52032	0.15098
YBL030C	0.428249	0.839303	0.43183	-0.2819	0.30299
YBL031W	0.328192	0.834833	-0.44196	0.04819	-0.08241
YBL032W	0.592625	0.844475	0.30753	-0.21899	0.17053
YBL033C	0.257279	0.834833	-0.18137	-0.19596	-0.08494
YBL034C	0.978589	0.891618	-0.061	0.14652	-0.07476
YBL035C	0.948275	0.890304	-0.07002	-0.07533	0.17178
YBL036C	0.565487	0.843543	-0.34574	0.13753	-0.05959
YBL037W	0.510496	0.839303	-0.27841	0.05036	-0.05323
YBL038W	0.387375	0.839303	-0.08059	0.44556	0.0622
YBL039C	0.978732	0.891618	0.08585	-0.02912	-0.06707
YBL039W-B	0.528193	0.839303	-0.05883	0.84979	-0.30742
YBL040C	0.116646	0.806952	0.28399	0.46062	0.03604
YBL041W	0.344097	0.836534	-0.3237	-0.18534	0.07803
YBL042C	0.65663	0.85231	0.16243	-0.1332	0.15903
YBL043W	0.0965253	0.767681	-0.06345	-0.24164	-0.6098
YBL044W	0.888116	0.882681	0.73552	-0.11258	-0.74679
YBL045C	0.438198	0.839303	-0.10384	-0.04478	0.59622
YBL046W	0.143063	0.834137	-0.65538	0.04182	-0.25021
YBL047C	0.645052	0.851548	0.18791	-0.07132	0.07091
YBL048W	0.305408	0.834833	0.27145	-0.1556	-0.92192
YBL049W	0.0596423	0.658446	0.00013	-0.51964	-0.6866
YBL050W	0.815406	0.87391	-0.38365	0.19134	0.07561
YBL051C	0.9766	0.891618	-0.12467	0.08709	0.04923
YBL052C	0.733471	0.864837	-0.4743	0.28314	0.00049
YBL053W	0.0621163	0.665624	0.86968	0.6031	-0.06269
YBL054W	0.241717	0.834833	-0.16516	-0.33186	-0.01978
YBL055C	0.458725	0.839303	-0.07578	-0.20188	-0.01987
YBL056W	0.813043	0.87391	0.01243	-0.11989	0.20634
YBL057C	0.253555	0.834833	-0.17141	-0.29247	-0.0271
YBL058W	0.968117	0.891133	-0.22823	-0.16592	0.41556
YBL059C-A	0.403638	0.839303	-0.90483	0.08894	0.17395
YBL059W	0.0458362	0.604054	-0.2504	-0.28476	-0.411
YBL060W	0.0938449	0.767681	-0.66153	-0.03957	-0.27038
YBL061C	0.480142	0.839303	-0.27669	-0.13497	0.10101
YBL063W	0.514803	0.839303	-0.33498	0.11965	-0.08356
YBL064C	0.973853	0.891618	-0.4652	0.09043	0.39443
YBL066C	0.512995	0.839303	0.20655	0.07933	-0.02058
YBL067C	0.782428	0.871262	-0.16291	0.01525	0.03785
YBL068W	0.565073	0.843543	0.1166	0.10408	0.00379
YBL069W	0.875177	0.8813	0.08444	-0.00186	-0.02231
YBL070C	0.197657	0.834833	0.42431	-1.36245	-0.49308
YBL071C	0.52734	0.839303	0.65362	-0.65357	-0.55703
YBL071W-A	0.210157	0.834833	0.54951	-0.121	0.27702
YBL072C	0.741114	0.864837	0.17428	-0.07145	0.03024
YBL074C	0.617783	0.849385	-0.18712	0.12805	-0.15354
YBL075C	0.693066	0.856019	-0.12967	-0.06011	0.03527
YBL076C	0.735159	0.864837	-0.02951	-0.06311	0.23425
YBL077W	0.00043841	0.105516	-0.82798	-0.87841	-0.93977
YBL078C	0.174083	0.834833	-0.82037	-0.0306	-0.05587
YBL079W	0.860723	0.8813	-0.03676	-0.02251	0.12793
YBL080C	0.314854	0.834833	-0.26638	-0.17802	0.01399
YBL081W	0.338017	0.834833	0.62922	-0.07348	0.00361
YBL082C	0.644601	0.851548	0.51469	-0.2559	0.00408
YBL084C	0.815665	0.87391	-0.00956	-0.03109	0.13181
YBL085W	0.924758	0.886722	-0.16381	0.09664	0.10612
YBL086C	0.0796059	0.730231	-0.67506	-0.05964	-0.29047
YBL087C	0.219508	0.834833	0.47531	0.20987	-0.05964
YBL088C	0.989552	0.891824	-0.12253	0.07217	0.05554
YBL089W	0.592335	0.844475	0.1742	-0.26612	0.37103
YBL090W	0.21006	0.834833	-0.86954	0.17921	-0.22785
YBL091C	0.77265	0.870234	-0.24892	-0.05488	0.17581
YBL091C-A	0.337921	0.834833	-0.0814	-0.17382	-0.12675
YBL092W	0.406454	0.839303	0.21271	-0.16147	0.35491
YBL093C	0.435112	0.839303	-0.17369	-0.22945	0.06993
YBL094C	0.811966	0.873873	0.89467	-0.22867	-0.91558
YBL095W	0.182016	0.834833	0.14779	0.14796	0.26409
YBL096C	0.0949895	0.767681	-0.12974	-0.12909	-0.9322
YBL097W	0.647931	0.851632	-0.15895	0.12574	-0.15915
YBL098W	0.70424	0.860316	0.14245	-0.08049	0.09029
YBL099W	0.531454	0.839303	0.30275	-0.07743	0.04951
YBL100C	0.636923	0.850618	2.28663	-2.28394	1.22884
YBL101C	0.705039	0.860586	0.14809	0.01157	-0.01125
YBL102W	0.426653	0.839303	0.49628	-0.35892	0.37177
YBL103C	0.209931	0.834833	-0.2518	-0.23268	-0.05134
YBL104C	0.638906	0.850929	-0.18657	0.01758	-0.0187
YBL105C	0.931321	0.886722	-0.18227	0.18302	0.036
YBL106C	0.967939	0.891133	-0.00907	0.06605	-0.07248
YBL107C	0.44037	0.839303	-0.50022	0.26058	-0.20269
YBL107W-A	0.178139	0.834833	0.49361	0.14477	0.03309
YBL108C-A	0.214287	0.834833	-0.01164	0.07879	0.65626
YBL109W	0.488711	0.839303	0.73531	0.06643	-0.31786
YBL111C	0.681646	0.854896	0.2164	-0.12384	0.08122
YBL112C	0.659883	0.852841	0.19216	0.09091	-0.10081
YBL113C	0.547638	0.841988	0.13227	-0.39772	-0.02629
YBL113W-A	0.86751	0.8813	0.37446	-0.60834	0.35223
YBR001C	0.548801	0.841988	-0.3376	0.04553	0.02226
YBR002C	0.946861	0.890304	-0.20765	0.14136	0.03802
YBR003W	0.966913	0.891133	-0.05454	-0.13773	0.17501
YBR004C	0.144961	0.834137	0.40407	-0.03826	0.38085
YBR005W	0.378284	0.839303	0.54854	-0.12943	0.06622
YBR006W	0.744861	0.864876	-0.06638	0.07922	0.1154
YBR007C	0.371146	0.839303	-0.20191	-0.00142	-0.16366
YBR008C	0.37253	0.839303	0.41828	-0.18818	0.23614
YBR009C	0.583616	0.843543	-0.322	0.0931	-0.01714
YBR010W	0.736121	0.864837	0.28135	-0.23141	0.10926
YBR011C	0.675997	0.85485	0.09468	-0.04136	0.1105
YBR012C	0.801713	0.87191	0.35242	0.22386	-0.42874
YBR013C	0.205797	0.834833	0.11106	-0.00211	0.57215
YBR014C	0.114917	0.806574	-0.77115	0.04138	-0.29642
YBR015C	0.52151	0.839303	0.26718	-0.05336	0.0583
YBR016W	0.763216	0.870234	0.65878	-0.34592	-0.55128
YBR017C	0.966716	0.891133	-0.09383	-0.03549	0.11283
YBR018C	0.0932395	0.767681	-0.65431	0.15711	-0.7727
YBR019C	0.944668	0.890304	0.27494	-0.17094	-0.13606
YBR020W	0.85235	0.880433	0.32769	-0.11405	-0.12631
YBR021W	0.250224	0.834833	0.27008	-0.05675	0.32226
YBR022W	0.990992	0.891909	-0.25631	-0.22336	0.48629
YBR023C	0.524616	0.839303	0.12147	-0.05786	0.1981
YBR024W	0.751773	0.86618	-0.1998	0.03707	0.03394
YBR025C	0.880653	0.8813	-0.02916	-0.11329	0.20519
YBR026C	0.804202	0.871975	-0.07751	0.12833	0.04721
YBR027C	0.576242	0.843543	-0.26215	0.46008	-0.58696
YBR028C	0.75042	0.866108	-0.27261	0.0123	0.1209
YBR029C	0.183562	0.834833	0.32241	-0.0295	0.34339
YBR030W	0.470049	0.839303	-0.15482	-0.29795	0.12503
YBR031W	0.277861	0.834833	0.50845	-0.17134	0.26871
YBR032W	0.165056	0.834833	0.9545	0.1155	-0.03099
YBR033W	0.0755224	0.716516	0.18118	-1.05797	-0.75442
YBR034C	0.662064	0.853319	0.06395	-0.13002	0.2561
YBR035C	0.844693	0.878562	-0.177	0.24767	0.01593
YBR036C	0.60668	0.847751	0.33633	-0.20568	0.11823
YBR037C	0.415212	0.839303	0.16794	-0.16227	0.40158
YBR038W	0.369595	0.839303	0.29986	-0.05349	0.14798
YBR039W	0.467396	0.839303	-0.4705	0.01882	0.08123
YBR040W	0.46062	0.839303	0.53293	-0.97047	-0.2341
YBR041W	0.338053	0.834833	0.13587	0.03063	0.22634
YBR042C	0.616815	0.849385	0.1347	-0.03243	0.09505
YBR043C	0.77153	0.870234	0.09406	-0.00914	0.0266
YBR044C	0.336324	0.834833	-0.367	0.04258	-0.11553
YBR045C	0.212834	0.834833	0.13258	-0.35668	-0.45482
YBR046C	0.956122	0.890747	-0.15421	0.23243	-0.05429
YBR047W	0.0389816	0.572737	-0.63846	-0.0216	-1.08612
YBR048W	0.414278	0.839303	0.44953	-0.00151	-0.04514
YBR049C	0.271492	0.834833	-0.31628	-0.10704	-0.05057
YBR050C	0.0665257	0.688288	-0.33044	-0.11253	-0.48115
YBR051W	0.130247	0.823285	0.35562	-0.71502	-1.24383
YBR052C	0.890629	0.883113	0.05472	-0.19585	0.20098
YBR053C	0.427043	0.839303	-0.00524	0.17454	0.15195
YBR054W	0.00660113	0.270487	0.56208	0.40946	0.96653
YBR055C	0.339902	0.834833	-0.61649	0.22956	-0.20016
YBR056C-B	0.338164	0.834833	0.08932	0.67077	-2.75244
YBR056W	0.52869	0.839303	-0.44875	0.09692	0.03424
YBR056W-A	0.666395	0.853319	0.46985	-0.21184	-0.54996
YBR057C	0.376553	0.839303	-0.23698	0.10869	-0.2762
YBR058C	0.498804	0.839303	-0.36593	0.03219	0.02308
YBR058C-A	0.13984	0.830817	0.38681	-0.21585	1.31476
YBR059C	0.676453	0.85485	-0.14783	0.04918	-0.06666
YBR060C	0.750441	0.866108	-0.1169	0.28037	-0.02331
YBR061C	0.614301	0.848897	0.0646	-0.26656	0.48318
YBR062C	0.195415	0.834833	-0.85653	0.17722	-0.26176
YBR063C	0.551289	0.842247	-0.69324	0.24265	0.05659
YBR065C	0.412573	0.839303	-0.22026	-0.08868	-0.02365
YBR066C	0.305745	0.834833	-0.32643	0.01805	-0.14457
YBR067C	0.752091	0.86618	0.66139	-0.88088	0.53333
YBR068C	0.217952	0.834833	0.35046	-0.11101	0.40133
YBR069C	0.290837	0.834833	0.49177	-0.18623	0.28463
YBR070C	0.299847	0.834833	0.367	0.1358	-0.02928
YBR071W	0.211784	0.834833	0.36545	0.1817	0.01942
YBR072W	0.107983	0.79418	-0.16724	0.45721	1.29262
YBR073W	0.483982	0.839303	-0.46806	0.06627	0.0454
YBR074W	0.726451	0.864103	0.10365	-0.10071	0.1388
YBR076C-A	0.0404878	0.580434	0.66553	0.25918	0.23227
YBR076W	0.172475	0.834833	0.35891	-0.71693	-0.82954
YBR077C	0.819881	0.874473	0.03945	0.1131	-0.25083
YBR078W	0.267683	0.834833	0.54747	-0.27242	0.43903
YBR079C	0.997216	0.893402	-0.12838	-0.00716	0.13695
YBR080C	0.799774	0.87191	0.05949	-0.04465	0.08319
YBR081C	0.469259	0.839303	-0.48912	0.24199	-0.15636
YBR082C	0.982063	0.891618	0.17413	-0.34444	0.18148
YBR083W	0.869955	0.8813	-0.16776	0.03411	0.2037
YBR084C-A	0.448029	0.839303	-0.14086	-0.09109	-0.06481
YBR084W	0.898732	0.883932	0.12311	-0.14662	0.07553
YBR085C-A	0.468952	0.839303	-0.05795	0.12376	0.23914
YBR085W	0.0315575	0.538303	0.5832	0.14645	0.49219
YBR086C	0.297715	0.834833	0.30471	-0.17778	0.43388
YBR087W	0.550801	0.842247	-0.35159	0.06362	0.01535
YBR088C	0.318735	0.834833	0.06135	0.01637	0.37341
YBR089C-A	0.748526	0.865484	0.1891	0.38756	-0.3916
YBR089W	0.0971314	0.767681	-0.39174	NA	-0.28722
YBR091C	0.736243	0.864837	0.3682	-0.24378	0.0449
YBR092C	0.258162	0.834833	0.34088	-0.15171	0.41259
YBR093C	0.232714	0.834833	0.37182	-0.18793	0.517
YBR094W	0.887133	0.882681	-0.10065	0.04785	-0.00217
YBR095C	0.0874269	0.758851	-0.66977	-0.26747	-0.05591
YBR096W	0.525859	0.839303	0.06049	-0.00119	0.19494
YBR097W	0.790613	0.87191	-0.13199	0.10749	-0.08253
YBR098W	0.223408	0.834833	-0.48591	0.15706	-0.35644
YBR099C	0.245333	0.834833	-0.01901	0.2562	0.28077
YBR101C	0.959439	0.890747	-0.30921	-0.12486	0.46323
YBR102C	0.324649	0.834833	-0.55296	0.1486	-0.14585
YBR103W	0.110887	0.801376	-0.47569	-0.22811	-0.07973
YBR104W	0.541185	0.84018	-0.21403	-0.31141	0.22353
YBR105C	0.792497	0.87191	0.15966	-0.13842	0.08783
YBR106W	0.676578	0.85485	0.22409	-0.14429	0.10023
YBR107C	0.317498	0.834833	-0.07101	-0.41923	0.01701
YBR108W	0.963437	0.890786	0.04364	-0.02315	-0.00306
YBR109C	0.511207	0.839303	0.45679	-0.17369	0.05816
YBR109W-A	0.215266	0.834833	0.22297	-0.37829	-0.66259
YBR110W	0.544222	0.840415	0.32396	0.25786	-0.26587
YBR111C	0.869234	0.8813	-0.28478	0.002	0.20676
YBR111W-A	0.532169	0.839303	-0.86393	0.61483	-0.3127
YBR112C	0.536818	0.839303	-0.22794	-0.03127	0.00668
YBR113W	0.614332	0.848897	-0.39451	0.54439	-0.52083
YBR114W	0.555605	0.84236	-0.22878	0.11055	-0.13465
YBR115C	0.516662	0.839303	0.08652	-0.05476	0.23923
YBR116C	0.029802	0.525695	0.70686	1.12155	0.0581
YBR117C	0.0139195	0.380268	1.3067	0.49116	0.3937
YBR118W	0.769584	0.870234	0.35722	-0.32326	0.12146
YBR119W	0.872326	0.8813	-0.11305	0.33757	-0.30783
YBR120C	0.388081	0.839303	-0.29137	0.19062	-0.33797
YBR121C	0.33214	0.834833	0.07079	0.0715	0.259
YBR122C	0.772727	0.870234	-0.02809	0.16549	-0.0225
YBR123C	0.499177	0.839303	-0.26106	0.08345	-0.11308
YBR124W	0.121712	0.813962	-0.05731	NA	-0.88399
YBR125C	0.533872	0.839303	0.34771	-0.07992	0.01595
YBR126C	0.395517	0.839303	-0.11697	0.05773	0.50949
YBR126W-A	0.474531	0.839303	0.60174	-1.06174	-0.24708
YBR126W-B	0.874347	0.8813	0.55821	-0.73131	0.30314
YBR127C	0.908136	0.884249	0.03725	-0.11049	0.11923
YBR128C	0.000973005	0.138351	-1.17385	-0.78016	-0.74475
YBR129C	0.732446	0.864837	-0.45632	0.28489	-0.01732
YBR130C	0.731915	0.864837	-0.35272	0.32502	-0.15511
YBR131W	0.40026	0.839303	-0.17723	-0.04537	-0.11218
YBR132C	0.979626	0.891618	-0.11114	-0.05721	0.17889
YBR133C	0.728081	0.864499	0.21186	-0.08227	0.01408
YBR135W	0.964171	0.890786	0.37259	-0.07701	-0.31951
YBR136W	0.910569	0.884291	-0.14713	0.0879	0.01432
YBR137W	0.858249	0.8813	-0.27502	0.02065	0.17387
YBR138C	0.198834	0.834833	-0.52433	0.20436	-0.48413
YBR139W	0.191772	0.834833	0.25725	0.10049	0.19131
YBR140C	0.444286	0.839303	0.01779	0.11519	0.1717
YBR141C	0.139009	0.829659	-0.40247	-0.28138	-0.02458
YBR141W-A	0.170128	0.834833	0.24787	-0.0424	0.51973
YBR142W	0.597847	0.844629	-0.45035	0.19172	-0.01673
YBR143C	0.92374	0.886722	-0.05194	-0.27019	0.27626
YBR144C	0.016606	0.417808	-0.26582	-0.45897	-0.6701
YBR145W	0.0189208	0.435271	0.52367	0.22917	0.56926
YBR146W	0.768315	0.870234	-0.23504	0.02945	0.08149
YBR147W	0.469072	0.839303	0.02361	0.13177	-0.56375
YBR148W	0.138627	0.829381	-0.41632	0.17058	-0.8465
YBR149W	0.967504	0.891133	-0.12257	0.02348	0.083
YBR150C	0.600899	0.844957	-0.32599	0.0639	0.02747
YBR151W	0.671679	0.854251	-0.1541	-0.16871	0.14232
YBR152W	0.327259	0.834833	-0.46707	0.16877	-0.22505
YBR153W	0.4813	0.839303	0.0532	0.04428	0.18165
YBR154C	0.421576	0.839303	-0.41682	0.00418	0.02873
YBR155W	0.379348	0.839303	-0.91635	0.37096	-0.17208
YBR156C	0.259924	0.834833	-0.35123	0.0912	-0.28606
YBR157C	0.417767	0.839303	-0.37281	0.07851	-0.08213
YBR158W	0.568028	0.843543	0.15708	0.09291	-0.0234
YBR159W	0.451676	0.839303	0.19316	-0.16666	0.33573
YBR160W	0.654455	0.85231	-0.27752	-0.19311	0.25149
YBR161W	0.187014	0.834833	0.10001	0.16031	0.30621
YBR162C	0.310834	0.834833	0.59751	-0.21161	0.22548
YBR162W-A	0.611141	0.848653	-0.07305	0.79008	-0.33879
YBR163W	0.665618	0.853319	-0.19134	0.06561	-0.04979
YBR164C	0.192495	0.834833	-0.28557	-0.1459	-0.12012
YBR165W	0.721872	0.863211	0.14084	0.00998	-0.01169
YBR166C	0.590998	0.844475	-0.38353	-0.14062	0.24718
YBR167C	0.57202	0.843543	-0.74051	0.57162	-0.29369
YBR168W	0.823971	0.876156	-0.03925	0.22656	-0.0936
YBR169C	0.408516	0.839303	-0.00559	-0.07621	0.52077
YBR170C	0.442096	0.839303	-0.26424	-0.06293	0.00552
YBR171W	0.716272	0.862047	-0.06313	0.47366	-0.213
YBR172C	0.787771	0.87191	-0.01566	0.22108	-0.09284
YBR173C	0.611113	0.848653	0.26863	0.10599	-0.14821
YBR174C	0.037635	0.56646	-0.01999	-0.66033	-1.00412
YBR175W	0.668461	0.853449	0.24114	-0.21357	0.17109
YBR176W	0.319325	0.834833	-0.38101	-0.00412	-0.0692
YBR177C	0.241951	0.834833	0.33165	-0.10745	0.36485
YBR179C	0.495157	0.839303	-0.38464	0.0386	0.02696
YBR180W	0.0397225	0.57521	0.01379	-1.15081	-0.72511
YBR181C	0.745291	0.864876	-0.01546	0.00164	-0.11154
YBR182C	0.354767	0.839303	0.31059	-0.04355	0.14062
YBR182C-A	0.00906854	0.308909	-0.28789	-0.70665	-0.68948
YBR183W	0.55822	0.843543	-0.07596	0.21351	0.10604
YBR184W	0.0136271	0.376193	-0.82948	-0.19542	-0.75189
YBR185C	0.532466	0.839303	0.12557	-0.1107	0.25693
YBR186W	0.0452204	0.600662	-0.11377	-2.25113	-0.66975
YBR187W	0.365676	0.839303	0.2309	-0.33072	0.74768
YBR188C	0.451819	0.839303	0.63588	0.24439	-0.36995
YBR189W	0.478082	0.839303	0.20819	-0.14404	0.2592
YBR190W	0.595761	0.844475	0.14625	0.03685	-0.45788
YBR191W	0.794739	0.87191	0.25907	-0.07795	-0.0688
YBR191W-A	0.000143768	0.0878565	1.30739	1.386	1.99104
YBR192W	0.662447	0.853319	-0.18233	0.04304	-0.03585
YBR193C	0.655161	0.85231	0.1771	0.0659	-0.06288
YBR194W	0.739961	0.864837	0.01524	0.30428	-0.16748
YBR195C	0.612909	0.848653	-0.08924	-0.15689	0.04443
YBR196C	0.219228	0.834833	0.40732	-0.08352	0.29329
YBR196C-A	0.00934534	0.313576	0.57053	0.31495	0.80674
YBR196C-B	0.117745	0.809558	0.71945	2.74275	-0.39698
YBR197C	0.459024	0.839303	0.04793	-0.23816	-0.12006
YBR198C	0.685056	0.855222	-0.03279	0.02583	0.16806
YBR199W	0.537438	0.839303	-0.2384	-0.02686	0.01116
YBR200W	0.721678	0.863211	-0.278	0.04071	0.08214
YBR201C-A	0.19467	0.834833	0.37113	-0.12398	0.46641
YBR201W	0.877478	0.8813	-0.19	-0.09167	0.21374
YBR202W	0.949603	0.890304	-0.03143	-0.05236	0.10843
YBR203W	0.73297	0.864837	0.23259	0.05803	-0.14363
YBR204C	0.566697	0.843543	-0.27946	-0.06004	0.0908
YBR205W	0.828165	0.876177	-0.03354	0.13988	-0.02101
YBR206W	0.33482	0.834833	0.09678	0.37163	-0.02808
YBR207W	0.985077	0.891618	0.50088	-0.08619	-0.42643
YBR208C	0.072901	0.708917	0.18408	0.19283	0.53574
YBR209W	0.910442	0.884291	1.5258	-0.80911	-0.88683
YBR210W	0.321225	0.834833	0.23599	0.06077	0.10916
YBR211C	0.574512	0.843543	-0.24152	0.14759	-0.15494
YBR212W	0.430491	0.839303	0.2821	0.09338	-0.03809
YBR213W	0.374984	0.839303	0.1729	-0.46889	-0.17427
YBR214W	0.188661	0.834833	0.47704	0.12201	0.04539
YBR215W	0.6301	0.849486	-0.50793	0.34647	-0.12739
YBR216C	0.607419	0.847751	-0.10684	0.15742	0.16416
YBR217W	0.0302319	0.527239	-1.05848	-0.30321	-0.29023
YBR218C	0.532693	0.839303	0.15454	-0.10567	0.21829
YBR219C	0.855327	0.8813	0.64702	0.04166	-0.55284
YBR220C	0.517235	0.839303	0.25645	-0.21779	0.28027
YBR221C	0.159588	0.834833	0.53977	-0.08009	0.32289
YBR222C	0.225725	0.834833	0.35245	-0.13861	0.44161
YBR223C	0.958347	0.890747	0.0433	-0.01329	-0.04995
YBR224W	0.286332	0.834833	-0.3104	-0.19342	0.02997
YBR225W	0.837076	0.878291	-0.02328	0.04119	-0.09736
YBR226C	0.626296	0.849385	0.22436	0.31587	-0.95746
YBR227C	0.269761	0.834833	-0.22332	-0.19449	-0.04129
YBR228W	0.275423	0.834833	-0.2523	0.05458	-0.29904
YBR229C	0.734727	0.864837	0.04758	0.01355	0.06818
YBR230C	0.879108	0.8813	0.15318	-0.37296	0.30125
YBR230W-A	0.107827	0.794038	-0.42647	-0.23142	-0.10174
YBR231C	0.277478	0.834833	-0.00972	-0.24972	-0.20234
YBR233W	0.4752	0.839303	-0.19007	-0.12311	0.02355
YBR233W-A	0.194211	0.834833	-0.86225	0.27153	-0.41951
YBR234C	0.541575	0.840336	0.38363	-0.19388	0.11354
YBR235W	0.226746	0.834833	0.3146	0.01642	0.20187
YBR236C	0.528195	0.839303	-0.32926	0.20512	-0.18423
YBR237W	0.533078	0.839303	-0.56705	0.24319	-0.04385
YBR238C	0.303246	0.834833	0.4052	0.05896	0.01436
YBR239C	0.790557	0.87191	0.30518	-0.12226	-0.06249
YBR240C	0.825532	0.876177	0.27888	-0.01172	-0.38155
YBR241C	0.496747	0.839303	0.51407	-0.24594	0.11725
YBR242W	0.271552	0.834833	0.03814	0.4933	0.02095
YBR243C	0.201594	0.834833	0.2479	-0.05356	0.44654
YBR244W	0.34735	0.839187	-0.29597	0.39556	0.47986
YBR245C	0.465958	0.839303	-0.34126	0.00469	0.01112
YBR246W	0.63587	0.850204	0.33001	-0.08904	-0.02623
YBR247C	0.883896	0.88228	-0.16646	0.11465	-0.00772
YBR248C	0.656707	0.85231	-0.04223	0.03694	0.18371
YBR249C	0.396108	0.839303	0.43407	-0.12508	0.11469
YBR250W	0.827106	0.876177	-0.03462	0.46188	-0.57395
YBR251W	0.244091	0.834833	-0.23414	-0.11562	-0.12835
YBR252W	0.26593	0.834833	0.26148	-0.0627	0.31712
YBR253W	0.116209	0.806952	-0.5671	-0.03453	-0.23894
YBR254C	0.618064	0.849385	0.0196	-0.05227	-0.16467
YBR255C-A	0.317106	0.834833	0.08542	0.05573	0.27827
YBR255W	0.432661	0.839303	-0.53749	0.30168	-0.24184
YBR256C	0.691488	0.856019	-0.04507	-0.19336	0.07652
YBR257W	0.837698	0.878291	-0.31632	0.43258	-0.23517
YBR258C	0.293143	0.834833	-0.77089	0.33553	-0.3467
YBR259W	0.365592	0.839303	-0.40151	-0.11999	0.08838
YBR260C	0.884543	0.882395	-0.03036	0.02976	-0.05482
YBR261C	0.460779	0.839303	-0.06472	-0.28887	0.03712
YBR262C	0.295345	0.834833	-0.06586	-0.33015	-0.05908
YBR263W	0.616483	0.849385	0.30877	-0.23633	0.17322
YBR264C	0.256306	0.834833	-0.49216	0.02689	-0.10832
YBR265W	0.362232	0.839303	0.05846	-0.31461	-0.14926
YBR266C	0.0631522	0.668829	-0.07961	-0.60805	-0.35131
YBR267W	0.515891	0.839303	-0.16541	-0.0492	-0.04097
YBR268W	0.848394	0.879483	0.04271	0.16694	-0.13099
YBR269C	0.527847	0.839303	0.6047	-0.04419	-0.18289
YBR270C	0.182718	0.834833	-0.17845	-0.174	-0.19691
YBR271W	0.959351	0.890747	-0.25293	0.39077	-0.16491
YBR272C	0.867581	0.8813	-0.25358	0.28765	-0.1147
YBR273C	0.306185	0.834833	-0.39179	0.049	-0.13695
YBR274W	0.494404	0.839303	0.03026	0.13598	0.10113
YBR275C	0.679255	0.854877	-0.34229	0.21007	-0.06773
YBR276C	0.578363	0.843543	-0.17176	-0.17038	0.10777
YBR277C	0.978089	0.891618	1.08834	-0.3148	-0.80416
YBR278W	0.0634333	0.66905	-0.57036	-0.26053	-0.147
YBR279W	0.354074	0.839303	-0.76255	0.22804	-0.1008
YBR280C	0.660381	0.853107	-0.11503	-0.01587	-0.03868
YBR281C	0.938475	0.888252	-0.26299	0.20675	0.09175
YBR282W	0.460049	0.839303	-0.68189	0.19741	0.01227
YBR283C	0.468234	0.839303	0.36014	-0.15065	0.13764
YBR284W	0.122413	0.815328	-0.20841	-0.0899	-0.43255
YBR285W	0.54279	0.840387	0.17913	NA	-0.46794
YBR286W	0.53266	0.839303	0.28245	-0.10112	0.09209
YBR287W	0.251666	0.834833	0.46491	-0.05664	0.16577
YBR288C	0.723616	0.86381	-0.29094	0.00391	0.12944
YBR289W	0.291474	0.834833	-0.29301	-0.03816	-0.11729
YBR290W	0.165496	0.834833	-1.03174	0.01548	-0.08459
YBR291C	0.289661	0.834833	0.60507	-0.15927	0.17647
YBR292C	0.485944	0.839303	0.74235	0.2287	-0.44401
YBR293W	0.0967238	0.767681	0.38386	0.12801	0.25227
YBR294W	0.132356	0.82412	0.34892	-1.26076	-0.68136
YBR295W	0.626274	0.849385	0.28996	-0.09735	-0.4648
YBR296C	0.0266363	0.502117	-0.11985	-0.69739	-0.61079
YBR296C-A	0.000137122	0.0878565	-1.41589	-1.13806	-1.08386
YBR297W	0.659404	0.852412	0.04829	-0.09487	-0.12749
YBR298C	0.0820508	0.740851	-0.00808	-0.42404	-0.53867
YBR299W	0.511896	0.839303	0.29109	0.13542	-0.9845
YBR301W	0.835311	0.877319	0.5169	-0.3353	-0.05689
YBR302C	0.0813569	0.740851	0.29751	0.07702	0.5379
YCL001W	0.0263919	0.501082	0.32593	0.49441	0.30135
YCL001W-A	0.047117	0.609895	-0.25951	NA	-0.95929
YCL001W-B	0.575731	0.843543	1.7406	0.16367	-1.03373
YCL002C	0.160138	0.834833	0.27878	0.01322	0.36641
YCL004W	0.929732	0.886722	-0.03704	-0.03919	0.04256
YCL005W	0.70924	0.860816	0.45541	-0.32326	0.07883
YCL005W-A	0.429053	0.839303	0.83416	-0.41124	0.20011
YCL007C	0.00551211	0.261037	-1.30698	-0.36981	-0.92851
YCL008C	0.563763	0.843543	0.579	-0.13424	-0.10811
YCL009C	0.491539	0.839303	0.42829	-0.19664	0.12317
YCL010C	0.462792	0.839303	-0.25026	-0.18971	0.1145
YCL011C	0.998462	0.893623	0.0436	-0.15039	0.10757
YCL012C	0.0462317	0.60789	0.51998	0.16865	0.33594
YCL014W	0.428016	0.839303	-0.01743	0.22107	0.1225
YCL016C	0.126344	0.818067	-0.14842	-0.32902	-0.19267
YCL017C	0.50313	0.839303	0.40467	-0.01211	-0.07181
YCL018W	0.739937	0.864837	-1.92995	0.75693	1.88194
YCL019W	0.12078	0.811025	-0.08709	-0.44777	-0.20799
YCL021W-A	0.0477953	0.611875	0.44345	0.11879	0.47964
YCL024W	0.850902	0.880433	-0.25457	0.24468	-0.07766
YCL025C	0.224973	0.834833	0.42802	-0.16521	0.41997
YCL026C-A	0.554252	0.842247	0.48985	-0.32599	-0.59103
YCL026C-B	0.177335	0.834833	0.77174	0.25659	-0.12694
YCL027W	0.329058	0.834833	-0.01127	0.02652	0.46824
YCL028W	0.684546	0.855119	0.18446	-0.11892	0.10394
YCL029C	0.260794	0.834833	-0.35022	0.00994	-0.16665
YCL030C	0.513434	0.839303	0.10662	-0.22374	0.47027
YCL031C	0.410108	0.839303	-0.66608	0.01561	0.14137
YCL032W	0.104512	0.788495	-0.51586	-0.09263	-0.2114
YCL033C	0.473609	0.839303	0.31526	0.00376	-0.00641
YCL034W	0.465265	0.839303	-0.16148	-0.05594	-0.06963
YCL035C	0.776345	0.870647	-0.34701	0.007	0.20275
YCL036W	0.792742	0.87191	-0.07711	-0.11501	0.08785
YCL037C	0.758618	0.86815	0.38974	-0.05381	-0.18284
YCL038C	0.234988	0.834833	0.4335	-0.14643	0.35581
YCL039W	0.704884	0.860586	0.33692	-0.22668	0.07414
YCL040W	0.208462	0.834833	0.09796	0.17872	0.24813
YCL041C	0.524942	0.839303	0.60317	-0.1545	-0.07093
YCL042W	0.621464	0.849385	0.58299	0.13693	-0.39715
YCL043C	0.31721	0.834833	0.62118	-0.11489	0.07704
YCL044C	0.485414	0.839303	0.62457	-0.07014	-0.13502
YCL045C	0.168361	0.834833	0.4623	0.03384	0.17455
YCL046W	0.0323303	0.54428	NA	-3.37999	-0.58581
YCL047C	0.382873	0.839303	0.03308	0.08947	0.23412
YCL048W	0.184331	0.834833	0.54736	-0.91136	-1.15964
YCL048W-A	0.0538703	0.633918	-0.23808	NA	-2.15425
YCL049C	0.220823	0.834833	0.23785	0.08653	0.18488
YCL050C	0.327991	0.834833	0.1864	0.06726	0.13919
YCL051W	0.828801	0.876177	-0.00111	-0.10523	0.02283
YCL052C	0.93291	0.887664	-0.13396	0.05796	0.04272
YCL054W	0.533361	0.839303	-0.41966	0.22978	-0.13606
YCL055W	0.451074	0.839303	-0.67329	0.29621	-0.12023
YCL056C	0.463608	0.839303	0.07355	0.30717	-0.0596
YCL057C-A	0.625054	0.849385	0.41741	-0.29994	0.15003
YCL057W	0.203291	0.834833	0.16011	0.06608	0.32976
YCL058C	0.0350285	0.55445	-0.21107	-1.15835	-0.36845
YCL058W-A	0.483534	0.839303	-0.74126	0.47339	-0.27392
YCL059C	0.391299	0.839303	-0.72113	0.21437	-0.05935
YCL061C	0.528538	0.839303	-0.50344	0.28443	-0.14452
YCL063W	0.499782	0.839303	0.10157	0.1945	-0.02307
YCL064C	0.975533	0.891618	-0.03041	-0.02644	0.04516
YCL065W	0.29462	0.834833	0.29625	-0.08169	0.27204
YCL066W	0.0143996	0.380758	2.22058	0.3919	0.93907
YCL067C	0.198474	0.834833	-1.04772	0.35228	-0.47551
YCL068C	0.975078	0.891618	0.16099	0.00784	-0.15588
YCL069W	0.00732402	0.286172	NA	-1.45227	-0.69186
YCL073C	0.0645965	0.677955	-0.01241	-0.6021	-0.4883
YCR002C	0.462749	0.839303	0.06052	0.21137	0.02412
YCR003W	0.69898	0.857879	-0.35655	0.34592	-0.20213
YCR004C	0.178999	0.834833	0.44698	-0.0236	0.24282
YCR005C	0.793054	0.87191	0.06614	-0.11734	0.15832
YCR006C	0.870917	0.8813	0.44663	-0.30219	-0.23928
YCR007C	0.788916	0.87191	-0.12752	0.19035	-0.17958
YCR008W	0.843126	0.878562	0.08149	-0.11343	0.11129
YCR009C	0.490834	0.839303	-0.30054	0.14564	-0.16227
YCR010C	0.807248	0.873031	0.45682	-0.1621	-0.44681
YCR011C	0.502658	0.839303	-0.04276	0.09995	0.21904
YCR012W	0.892373	0.883712	0.54503	-0.60568	0.15962
YCR013C	0.0664477	0.688288	-1.38567	0.14285	-0.70758
YCR014C	0.224501	0.834833	-0.5765	0.19795	-0.36543
YCR015C	0.42694	0.839303	-0.54706	0.25408	-0.17458
YCR016W	0.443214	0.839303	-0.76419	0.55877	-0.44805
YCR017C	0.272032	0.834833	0.38576	-0.06045	0.19536
YCR018C	0.673038	0.85459	0.26216	-0.11006	-0.36807
YCR018C-A	0.535419	0.839303	0.11055	-0.19257	0.39144
YCR019W	0.843801	0.878562	-0.05017	-0.02374	0.15212
YCR020C	0.926549	0.886722	0.08279	0.05324	-0.09982
YCR020C-A	0.945971	0.890304	0.19652	-0.19143	-0.03437
YCR020W-B	0.198594	0.834833	-0.92269	0.22517	-0.30515
YCR021C	0.031415	0.538303	1.30631	0.01683	0.82272
YCR022C	0.0394483	0.574457	-0.0416	-0.60137	-0.76837
YCR023C	0.655817	0.85231	-0.04152	-0.111	0.36241
YCR024C	0.453891	0.839303	0.08094	0.301	-0.05559
YCR024C-A	0.725833	0.864073	0.17983	-0.38238	0.02984
YCR024C-B	0.0322489	0.54428	0.50011	0.11945	0.73069
YCR025C	0.635856	0.850204	0.54322	-0.17231	-0.1002
YCR026C	0.829496	0.876277	-0.15484	-0.08696	0.15208
YCR027C	0.360565	0.839303	0.2621	0.12978	-0.00689
YCR028C	0.221408	0.834833	0.41735	0.04558	0.10719
YCR028C-A	0.129925	0.823285	0.21596	0.27838	0.15544
YCR030C	0.413645	0.839303	0.13262	0.08024	0.10729
YCR031C	0.345629	0.838435	0.50343	-0.23489	0.27569
YCR032W	0.874827	0.8813	-0.28588	0.21221	0.00064
YCR033W	0.773251	0.870234	-0.07997	0.06899	-0.10219
YCR034W	0.0883278	0.758851	0.47321	-0.05502	0.65238
YCR035C	0.878146	0.8813	-0.23273	0.23963	-0.07711
YCR036W	0.528261	0.839303	-0.06473	-0.00731	-0.17835
YCR037C	0.842343	0.878562	-0.04101	0.0481	0.06934
YCR038C	0.427643	0.839303	0.30162	0.10984	-0.06359
YCR038W-A	0.332848	0.834833	0.80341	0.10461	-0.22376
YCR039C	0.523842	0.839303	-0.96372	0.59716	-0.22824
YCR040W	0.767248	0.870234	0.23782	0.17429	-0.2695
YCR041W	0.171543	0.834833	0.53414	-0.0436	0.2396
YCR042C	0.816819	0.87391	-0.50537	0.30071	0.06935
YCR043C	0.27493	0.834833	0.5209	0.17079	-0.10703
YCR044C	0.739474	0.864837	0.15827	-0.08266	0.05806
YCR045C	0.00587303	0.265193	-0.34342	-0.97573	-0.76741
YCR045W-A	0.637442	0.850733	0.67863	-0.43294	0.08957
YCR046C	0.619243	0.849385	0.42594	-0.09155	-0.08613
YCR047C	0.825214	0.876177	0.39089	-0.17853	-0.10126
YCR048W	0.442732	0.839303	0.64584	-0.13312	-0.04538
YCR050C	0.457013	0.839303	0.13672	NA	-0.48789
YCR051W	0.594448	0.844475	0.05185	-0.17677	-0.0898
YCR052W	0.66984	0.853449	0.10388	-0.23317	-0.05093
YCR053W	0.811658	0.873873	0.16749	-0.08637	0.01499
YCR054C	0.625116	0.849385	-0.03711	0.17477	0.05753
YCR057C	0.600056	0.844957	0.11741	-0.11373	0.2194
YCR059C	0.610909	0.848653	0.47571	-0.29454	0.10664
YCR060W	0.186787	0.834833	-0.35168	-0.87332	0.22398
YCR061W	0.160356	0.834833	0.38049	-0.10106	0.50932
YCR063W	0.895884	0.88386	0.54189	-0.36052	-0.26662
YCR064C	0.822147	0.87517	0.5657	-0.62729	-0.10563
YCR065W	0.168408	0.834833	0.39203	-0.05874	0.36895
YCR066W	0.930345	0.886722	-0.21314	0.31949	-0.14915
YCR067C	0.520785	0.839303	0.10358	-0.00618	0.1571
YCR068W	0.730927	0.864837	0.30154	-0.13365	-0.01296
YCR069W	0.931191	0.886722	0.19214	-0.32468	0.17498
YCR071C	0.551161	0.842247	0.05	-0.34639	0.02572
YCR072C	0.67927	0.854877	0.18865	0.05744	-0.07761
YCR073C	0.435197	0.839303	-0.14671	-0.04532	-0.11511
YCR073W-A	0.769437	0.870234	0.34099	-0.28662	0.09487
YCR075C	0.687302	0.855625	0.239	-0.29822	0.26543
YCR075W-A	0.733901	0.864837	0.29602	-0.02184	-0.12227
YCR076C	0.664522	0.853319	-0.15175	-0.09043	0.06832
YCR077C	0.575541	0.843543	0.33311	-0.05221	-0.02907
YCR079W	0.796542	0.87191	0.22682	-0.28085	-0.06651
YCR081C-A	0.00374457	0.233998	-0.46302	-1.29507	-1.68074
YCR081W	0.736563	0.864837	-0.22213	0.07504	0.0073
YCR082W	0.747878	0.865484	-0.22125	0.06852	0.30505
YCR083W	0.371545	0.839303	0.18395	0.1135	0.05915
YCR084C	0.41584	0.839303	0.39076	-0.05227	0.04187
YCR085W	0.564863	0.843543	0.2626	0.07026	-0.72853
YCR086W	0.687281	0.855625	-0.29453	-0.00418	0.11972
YCR087C-A	0.507587	0.839303	-0.2559	0.15963	-0.20781
YCR087W	0.400755	0.839303	0.01948	-0.02916	-0.37482
YCR088W	0.543647	0.840387	0.24713	0.00795	-0.00331
YCR089W	0.2452	0.834833	0.31573	-0.08439	0.33197
YCR090C	0.806007	0.872563	-0.14902	0.17135	-0.12672
YCR091W	0.769194	0.870234	0.11794	-0.0339	0.03
YCR092C	0.803967	0.87191	-0.11525	0.15574	0.06055
YCR093W	0.401797	0.839303	-0.02113	0.12194	0.25044
YCR094W	0.644394	0.851548	-0.14407	-0.19091	0.13763
YCR095C	0.7838	0.871516	-0.45135	0.47944	-0.20398
YCR095W-A	0.231004	0.834833	-0.55966	0.35255	-0.72328
YCR096C	0.60328	0.846555	-1.048	1.11511	-0.75596
YCR097W	0.56142	0.843543	0.08367	1.32629	-0.7226
YCR097W-A	0.0777858	0.724561	0.93447	-0.17291	0.75528
YCR098C	0.0494099	0.616292	-0.11754	-0.3801	-0.57287
YCR099C	0.0417984	0.582469	-0.49577	-0.13482	-0.45114
YCR100C	0.802118	0.87191	0.18276	0.00889	-0.08959
YCR101C	0.252309	0.834833	0.40861	0.10418	0.01961
YCR102C	0.824008	0.876156	0.44539	0.07954	-0.68616
YCR104W	0.323751	0.834833	-0.34402	0.25953	-0.50888
YCR105W	0.954082	0.890489	0.50258	0.1142	-0.65917
YCR106W	0.811985	0.873873	0.0277	0.03457	0.02799
YCR107W	0.967432	0.891133	0.13899	-0.03323	-0.08946
YCR108C	0.203411	0.834833	-0.53543	-0.21845	0.06994
YDL001W	0.1772	0.834833	-0.42841	0.04235	-0.28847
YDL002C	0.31676	0.834833	-0.41797	0.2519	-0.42316
YDL003W	0.40133	0.839303	-0.59549	0.05993	0.05606
YDL004W	0.942576	0.889713	-0.10081	-0.03518	0.10752
YDL005C	0.421003	0.839303	-0.49836	0.27776	-0.25038
YDL006W	0.971555	0.891618	-0.2383	-0.03512	0.25693
YDL007W	0.795777	0.87191	-0.47589	0.13559	0.19782
YDL008W	0.949559	0.890304	0.08957	-0.36374	0.30746
YDL009C	0.00413804	0.233998	-0.48691	-1.51933	-0.94167
YDL010W	0.0970628	0.767681	-0.54182	-0.08157	-0.23688
YDL011C	9.7e-05	0.0878565	1.96405	NA	1.96538
YDL012C	0.956359	0.890747	0.15907	-0.18655	0.00443
YDL013W	0.447435	0.839303	-0.23276	-0.1464	0.05851
YDL014W	0.423008	0.839303	0.41942	-0.09325	0.06286
YDL015C	0.0753931	0.716516	0.44782	0.09398	0.34038
YDL016C	0.0374106	0.566341	0.8747	1.81895	-0.00174
YDL017W	0.710949	0.860816	-0.02778	0.07506	-0.19879
YDL018C	0.885396	0.882452	-0.4907	0.06536	0.52055
YDL019C	0.781712	0.87113	-0.06675	0.14701	0.02967
YDL020C	0.505463	0.839303	-0.25954	0.06006	-0.08286
YDL021W	0.858513	0.8813	-1.09012	0.68923	0.21279
YDL022W	0.183784	0.834833	0.31824	-0.02522	0.33907
YDL024C	0.178078	0.834833	0.03097	-0.27536	-0.41772
YDL025C	0.713196	0.861173	-0.15315	0.15649	0.15327
YDL025W-A	0.0111511	0.343672	-0.35711	-0.62306	-0.44774
YDL027C	0.49304	0.839303	0.05905	0.25003	-0.02382
YDL028C	0.702435	0.85951	-0.40365	0.13605	0.0779
YDL029W	0.988989	0.891729	-0.02866	-0.11556	0.14981
YDL030W	0.267484	0.834833	-0.38851	-0.04689	-0.06994
YDL031W	0.894147	0.88378	-0.33842	0.06175	0.21205
YDL033C	0.985384	0.891618	0.04142	-0.14653	0.09774
YDL035C	0.798719	0.87191	-0.25748	-0.02748	0.17178
YDL036C	0.540552	0.839925	-0.36805	0.20565	-0.14169
YDL037C	0.0594111	0.658446	0.61094	0.01233	0.52822
YDL039C	0.0647122	0.677955	0.65561	-0.03714	0.60249
YDL040C	0.448952	0.839303	-0.02992	0.27619	0.0752
YDL041W	0.0690863	0.696585	0.09204	-0.74284	-0.68582
YDL042C	0.188718	0.834833	0.23322	0.00696	0.36728
YDL043C	0.881383	0.8813	-0.63913	0.35415	0.18317
YDL044C	0.147353	0.834137	-0.73679	0.09016	-0.28616
YDL045C	0.380963	0.839303	-0.4573	-0.12448	0.13371
YDL045W-A	0.130735	0.823285	0.29673	0.18431	0.16969
YDL046W	0.193581	0.834833	0.5496	0.09556	0.03561
YDL047W	0.480894	0.839303	0.15312	-0.11181	0.27067
YDL048C	0.100594	0.776092	0.36244	-0.03197	0.66254
YDL049C	0.0274856	0.508758	-0.4861	-0.21523	-0.4505
YDL050C	0.116238	0.806952	-0.09549	NA	-0.76197
YDL051W	0.965169	0.891128	-0.20106	0.16138	0.05836
YDL052C	0.241413	0.834833	0.49248	-0.04156	0.14486
YDL053C	0.69028	0.856019	0.19159	-0.29151	-0.08411
YDL054C	0.181692	0.834833	0.37338	-0.04058	0.3193
YDL055C	0.357103	0.839303	0.24147	-0.07725	0.24499
YDL056W	0.472155	0.839303	-0.42199	0.19198	-0.13894
YDL057W	0.48433	0.839303	-0.08019	-0.15555	-0.03883
YDL058W	0.596083	0.844475	-0.41794	0.24826	-0.10933
YDL059C	0.123148	0.816072	-0.17729	-0.45841	-0.10425
YDL060W	0.554746	0.842247	-0.29506	0.06895	-0.0311
YDL061C	0.224949	0.834833	0.51631	-0.13014	0.28456
YDL063C	0.773844	0.870234	-0.11233	0.19748	0.03399
YDL064W	0.644283	0.851548	0.0945	0.18912	-0.09319
YDL065C	0.408493	0.839303	-1.26911	0.45371	-0.05364
YDL066W	0.630486	0.849486	0.22363	-0.06138	0.03654
YDL067C	0.06223	0.665624	0.52108	0.01978	0.55526
YDL068W	0.00124167	0.139088	-1.21499	-0.83629	-0.6686
YDL069C	0.70658	0.860816	-0.3937	0.50692	-0.36512
YDL070W	0.506918	0.839303	-0.22763	0.09835	-0.15546
YDL071C	0.943731	0.889833	0.54672	-0.29323	-0.29886
YDL072C	0.316312	0.834833	0.45975	-0.03181	0.06547
YDL073W	0.864937	0.8813	-0.2035	0.20373	0.07451
YDL074C	0.48173	0.839303	-0.51398	0.17082	-0.04017
YDL075W	0.427524	0.839303	-0.03569	0.01353	-0.32616
YDL076C	0.598429	0.844957	-0.11822	0.51256	-0.10625
YDL077C	0.71128	0.860816	-0.41886	0.27573	-0.05426
YDL078C	0.986139	0.891618	0.11953	-0.19081	0.07856
YDL079C	0.308186	0.834833	-0.2722	0.20414	-0.51357
YDL080C	0.652975	0.85231	-0.23226	-0.04755	0.09092
YDL081C	0.875141	0.8813	0.28936	-0.30763	0.09677
YDL082W	0.922495	0.886722	0.11871	-0.04117	-0.03949
YDL083C	0.244591	0.834833	0.49593	-0.01748	0.10984
YDL084W	0.25108	0.834833	0.2513	0.03444	0.19977
YDL085C-A	0.421096	0.839303	0.35072	0.46761	-0.32595
YDL085W	0.0263175	0.501082	-0.19009	-0.44894	-0.93662
YDL086C-A	0.79148	0.87191	0.29309	-0.35906	0.20793
YDL086W	0.179392	0.834833	0.43576	-0.07328	0.33313
YDL087C	0.861553	0.8813	0.31017	-0.3432	-0.05695
YDL088C	0.595763	0.844475	0.08172	0.07659	0.04543
YDL089W	0.292033	0.834833	0.01207	0.13781	0.30518
YDL090C	0.545046	0.840795	0.11524	0.21254	-0.07564
YDL091C	0.852188	0.880433	-0.27799	0.22452	-0.0331
YDL092W	0.370665	0.839303	-0.28584	0.03149	-0.13116
YDL093W	0.321029	0.834833	0.29984	-0.06695	0.21457
YDL094C	0.0328364	0.546871	-0.20663	-0.3578	-0.95948
YDL095W	0.53537	0.839303	0.36243	-0.16776	0.10357
YDL096C	0.329768	0.834833	1.2226	NA	-0.35871
YDL097C	0.403227	0.839303	-0.44133	-0.02753	0.05929
YDL098C	0.0793953	0.729997	-1.1119	0.12288	-0.56264
YDL099W	0.241919	0.834833	-1.04873	0.34799	-0.34362
YDL100C	0.573647	0.843543	-0.16422	-0.30025	0.19744
YDL101C	0.0625068	0.665624	-0.47296	-0.31392	-0.1377
YDL102W	0.805856	0.872563	-0.10446	0.04953	0.15429
YDL103C	0.448544	0.839303	-0.24938	-0.09896	0.03138
YDL104C	0.192244	0.834833	-0.07836	-0.37584	-0.13221
YDL105W	0.477422	0.839303	-0.46673	0.28108	-0.21846
YDL106C	0.639436	0.850929	-0.27944	0.03761	0.04007
YDL107W	0.0713902	0.699934	-0.95615	0.01095	-0.41024
YDL108W	0.332593	0.834833	-0.31173	-0.0475	-0.05697
YDL109C	0.206207	0.834833	-0.05007	-0.44035	-0.10988
YDL110C	0.800409	0.87191	-0.20838	0.3033	0.02348
YDL111C	0.492819	0.839303	0.16607	0.0446	0.05928
YDL112W	0.673647	0.85459	-0.03549	0.08401	0.11622
YDL113C	0.359058	0.839303	-0.77853	0.28327	-0.1573
YDL114W-A	0.0870955	0.7587	1.20887	0.32756	-0.01283
YDL115C	0.186955	0.834833	-0.76947	0.14882	-0.26841
YDL116W	0.771614	0.870234	-0.36964	0.21044	0.01569
YDL117W	0.957939	0.890747	-0.19208	0.26395	-0.04798
YDL119C	0.468593	0.839303	-0.37771	-0.09094	0.12387
YDL120W	0.514919	0.839303	-0.08203	0.01312	0.37236
YDL121C	0.453342	0.839303	-0.17093	0.37345	0.16614
YDL122W	0.657678	0.852412	-0.38238	0.2108	-0.04931
YDL123W	0.447718	0.839303	0.52681	-0.14168	0.02825
YDL124W	0.399964	0.839303	-0.15651	0.14722	-0.40976
YDL125C	0.457811	0.839303	0.38829	-0.22614	0.2254
YDL126C	0.553405	0.842247	-0.24917	-0.1881	0.16725
YDL127W	0.313888	0.834833	0.26133	0.03236	0.12675
YDL128W	0.262295	0.834833	0.35771	-0.1208	0.32768
YDL129W	0.731845	0.864837	-0.03645	0.1883	-0.31147
YDL130W	0.394066	0.839303	0.49994	-0.00127	-0.05724
YDL130W-A	0.113576	0.806574	0.2257	0.45095	0.08537
YDL131W	0.435382	0.839303	0.25131	-0.08362	0.17103
YDL132W	0.778988	0.870955	-0.20476	0.1643	-0.08016
YDL133C-A	0.217093	0.834833	0.74572	0.19942	-0.13789
YDL133W	0.937738	0.888252	-0.13021	0.04362	0.11801
YDL134C	0.684497	0.855119	0.10691	-0.17315	-0.10126
YDL135C	0.495475	0.839303	-0.76854	0.65779	-0.51335
YDL136W	0.481368	0.839303	-0.0032	0.26785	0.03081
YDL137W	0.943572	0.889833	0.2045	-0.11818	-0.11657
YDL138W	0.738262	0.864837	0.27014	-0.13351	0.01014
YDL139C	0.168344	0.834833	-0.9678	0.31142	-0.5376
YDL140C	0.268967	0.834833	0.2805	0.11432	0.0698
YDL141W	0.403122	0.839303	0.30333	0.00777	0.0478
YDL142C	0.180155	0.834833	0.22312	0.13294	0.20164
YDL143W	0.455145	0.839303	-0.18206	-0.27241	0.11925
YDL144C	0.614794	0.848908	0.17283	-0.46872	0.03005
YDL145C	0.373451	0.839303	0.2034	0.03185	0.12453
YDL146W	0.338173	0.834833	0.28122	0.32438	-0.13876
YDL147W	0.286186	0.834833	-0.8228	0.16392	-0.08988
YDL148C	0.654074	0.85231	-0.78597	0.40022	0.04554
YDL149W	0.486667	0.839303	-0.22471	0.00483	-0.06391
YDL150W	0.869475	0.8813	-0.15632	0.1559	-0.06796
YDL153C	0.258198	0.834833	-0.74727	0.19778	-0.20977
YDL154W	0.0184931	0.434542	-0.75438	-0.19684	-0.5574
YDL155W	0.586816	0.844239	-0.20569	-0.07959	0.06233
YDL156W	0.526791	0.839303	-0.39378	0.22469	-0.15603
YDL157C	0.790758	0.87191	0.1705	0.09775	-0.15633
YDL158C	0.0450015	0.600662	0.38587	0.67146	0.11728
YDL159W	0.303126	0.834833	-0.28595	0.00356	-0.16045
YDL159W-A	0.0344893	0.550987	-0.32315	NA	-0.98934
YDL160C	0.255863	0.834833	0.17557	0.18904	0.0971
YDL160C-A	0.772405	0.870234	0.48727	-0.5475	-0.13508
YDL161W	0.181424	0.834833	-0.89435	0.19133	-0.30545
YDL162C	0.547381	0.841988	1.15062	-0.35396	-0.20727
YDL164C	0.987347	0.891618	0.04625	-0.1157	0.06322
YDL165W	0.484678	0.839303	0.23159	-0.00017	0.05454
YDL166C	0.0770563	0.724561	-0.78058	-0.0707	-0.26943
YDL167C	0.45101	0.839303	-0.20852	-0.1504	0.04591
YDL168W	0.963599	0.890786	-0.00288	-0.38645	0.41541
YDL169C	0.00448539	0.235378	-0.60999	-0.44161	-0.68274
YDL170W	0.911082	0.884495	-0.08439	0.07091	0.05699
YDL171C	0.189904	0.834833	0.02296	-0.06227	1.38841
YDL172C	0.624938	0.849385	0.28275	-0.59587	0.01087
YDL173W	0.212847	0.834833	-0.52272	-0.12005	0.00091
YDL174C	0.797979	0.87191	0.11043	-0.24398	0.02398
YDL175C	0.886968	0.882681	-0.2034	0.19879	-0.05748
YDL176W	0.541956	0.840387	-0.25285	0.10915	-0.12066
YDL177C	0.0706546	0.698643	-0.22921	-0.27178	-0.30654
YDL178W	0.500218	0.839303	-0.20785	-0.05218	-0.01151
YDL179W	0.263151	0.834833	-0.18402	0.62371	0.24182
YDL180W	0.71101	0.860816	0.11086	-0.0806	0.1178
YDL181W	0.263434	0.834833	0.03214	-0.31581	-0.21991
YDL182W	0.866704	0.8813	0.18315	-0.33743	0.07384
YDL183C	0.956593	0.890747	-0.03858	0.27634	-0.2637
YDL185W	0.429105	0.839303	0.22679	-0.09953	0.22109
YDL186W	0.012676	0.35876	-0.84563	-0.28543	-1.59587
YDL187C	0.459497	0.839303	0.28696	0.13265	-0.09326
YDL188C	0.739656	0.864837	0.30028	-0.00554	-0.14453
YDL189W	0.541569	0.840336	-0.28195	0.12138	-0.11014
YDL190C	0.90396	0.884249	0.01499	-0.09092	0.12367
YDL191W	0.593156	0.844475	0.02381	-0.0955	-0.13893
YDL192W	0.597412	0.844629	-0.13317	0.18183	0.17869
YDL193W	0.798442	0.87191	-0.21965	0.1615	0.17272
YDL194W	0.943772	0.889833	-0.00533	-0.01529	-0.00608
YDL195W	0.418101	0.839303	0.34541	0.02664	-0.01099
YDL196W	0.839616	0.878291	0.63305	-0.21016	-0.28829
YDL197C	0.584212	0.843543	-0.23102	0.07717	-0.07516
YDL198C	0.133106	0.825556	0.39992	-0.07152	0.51401
YDL199C	0.994498	0.893239	0.02175	0.03096	-0.05008
YDL200C	0.745707	0.865049	0.2279	0.2636	-0.32324
YDL201W	0.340266	0.834833	-0.22594	-0.15476	-0.01325
YDL202W	0.539503	0.839806	-0.09753	-0.19902	0.04633
YDL203C	0.376673	0.839303	0.2273	0.05372	0.07811
YDL204W	0.0139984	0.380268	0.40308	0.34045	0.79413
YDL205C	0.157975	0.834833	0.3386	0.12237	0.15778
YDL206W	0.23318	0.834833	0.07754	0.43953	0.04943
YDL207W	0.256582	0.834833	0.13528	0.26419	0.07383
YDL208W	0.488175	0.839303	-0.20482	0.03315	-0.1116
YDL209C	0.902718	0.884249	-0.05312	0.19473	-0.09108
YDL210W	0.0924963	0.767681	-0.01386	-0.47286	-0.4046
YDL211C	0.241093	0.834833	0.17495	0.17925	0.12141
YDL212W	0.428072	0.839303	0.27785	0.03682	0.01896
YDL213C	0.275639	0.834833	-0.86661	0.22281	-0.16431
YDL214C	0.229185	0.834833	-0.03005	-0.06127	-0.53007
YDL215C	0.217666	0.834833	0.03667	0.33013	0.17615
YDL216C	0.131869	0.823285	-0.66629	0.15912	-0.50292
YDL217C	0.566387	0.843543	0.01925	-0.01203	0.22754
YDL218W	0.320961	0.834833	0.18574	-0.57814	-0.18613
YDL219W	0.363661	0.839303	-0.57935	0.39343	-0.45688
YDL220C	0.898784	0.883932	0.2085	-0.11209	-0.04306
YDL221W	0.250306	0.834833	0.16448	-0.1186	-0.90662
YDL222C	0.0276545	0.508758	0.91384	0.13351	0.532
YDL223C	0.232753	0.834833	0.44948	0.25448	-0.09261
YDL224C	0.240871	0.834833	0.37536	0.09089	0.06132
YDL225W	0.247944	0.834833	-0.57939	0.0701	-0.12967
YDL226C	0.584275	0.843543	0.03943	-0.2881	0.01266
YDL227C	0.301799	0.834833	-0.35691	-0.03632	-0.06625
YDL228C	0.00739265	0.286172	-0.64085	NA	-1.12135
YDL229W	0.65657	0.85231	0.35322	-0.26573	0.13951
YDL230W	0.860824	0.8813	-0.07965	-0.06824	0.22164
YDL231C	0.52278	0.839303	0.11472	-0.09312	0.25311
YDL232W	0.588372	0.844475	0.16864	-0.61072	0.11344
YDL233W	0.863863	0.8813	0.05204	0.05254	-0.17382
YDL234C	0.594316	0.844475	-0.39038	0.16405	-0.03428
YDL235C	0.374422	0.839303	-0.1943	0.03372	-0.21368
YDL236W	0.643079	0.851548	-0.01671	-0.04938	0.2629
YDL237W	0.485419	0.839303	0.09973	-0.08213	0.28692
YDL238C	0.279741	0.834833	-0.32642	-0.24714	0.07083
YDL239C	0.343233	0.835749	-0.23447	0.14939	-0.39041
YDL240W	0.640801	0.851221	0.02294	0.04797	0.10885
YDL241W	0.564786	0.843543	0.36708	-0.76073	-0.02665
YDL243C	0.562905	0.843543	0.30385	-0.15312	0.11424
YDL244W	0.819429	0.874473	0.53925	0.1188	-0.50339
YDL245C	0.000733865	0.118742	-1.2669	-0.69395	-1.22356
YDL246C	0.421199	0.839303	0.0899	-0.19472	-0.24778
YDL247W	0.594661	0.844475	0.17548	-0.06606	-0.36644
YDL247W-A	0.952818	0.890304	-0.34261	-0.13383	0.51242
YDL248W	0.271561	0.834833	0.42483	0.26665	-0.12677
YDR001C	0.891053	0.883203	-0.18509	0.07666	0.1668
YDR002W	0.119658	0.811025	-0.4156	-0.11932	-0.18782
YDR003W	0.607247	0.847751	0.20303	0.00142	0.00277
YDR003W-A	0.239917	0.834833	0.44234	0.66784	-0.28881
YDR004W	0.326968	0.834833	-0.35041	-0.15757	0.05947
YDR005C	0.319474	0.834833	0.34808	0.08487	0.0089
YDR006C	0.317918	0.834833	0.08394	0.12695	0.18982
YDR007W	0.554708	0.842247	-0.07475	-0.00173	-0.15609
YDR008C	0.623662	0.849385	0.33342	-0.32776	0.26318
YDR009W	0.312055	0.834833	0.06192	-0.11194	-0.44714
YDR010C	0.000979384	0.138351	-1.86696	-1.05673	-0.95067
YDR011W	0.293503	0.834833	0.1871	-0.05046	0.34337
YDR012W	0.5228	0.839303	0.41934	-0.38458	0.36292
YDR013W	0.875713	0.8813	0.16194	0.2811	-0.36077
YDR014W	0.496038	0.839303	-0.43883	0.35056	-0.32357
YDR014W-A	0.327098	0.834833	0.28045	NA	-1.02601
YDR016C	0.609817	0.848653	-0.1758	0.01763	-0.04477
YDR017C	0.986093	0.891618	-0.24352	0.18656	0.0492
YDR018C	0.0140359	0.380268	-0.2792	-0.56973	-0.53423
YDR019C	0.401736	0.839303	-0.11572	0.0857	-0.35681
YDR020C	0.286136	0.834833	-0.17452	-0.05582	-0.20626
YDR021W	0.136218	0.828852	-0.68723	-0.0232	-0.17006
YDR022C	0.0208838	0.464299	-0.30172	-0.39127	-0.49025
YDR023W	0.996587	0.89338	-0.34681	0.18156	0.16313
YDR024W	0.758181	0.868042	0.59966	-0.10964	-0.29509
YDR025W	0.421288	0.839303	0.50007	-0.04235	-0.03954
YDR026C	0.181945	0.834833	-0.72395	0.07431	-0.18789
YDR027C	0.917033	0.885918	-0.24484	0.17726	0.02154
YDR028C	0.372374	0.839303	-0.60339	0.14328	-0.05829
YDR030C	0.054664	0.639228	-0.58477	-0.01722	-0.58647
YDR031W	0.166527	0.834833	-0.61792	0.15378	-0.39833
YDR032C	0.273114	0.834833	0.43172	0.01184	0.07715
YDR033W	0.143575	0.834137	0.20287	-0.03923	0.81401
YDR034C	0.852347	0.880433	-0.03932	0.09604	0.01512
YDR034C-A	0.0213012	0.471478	-0.25718	-0.39307	-0.74139
YDR034C-D	0.575933	0.843543	-0.11048	0.09108	-0.2152
YDR034W-B	0.819935	0.874473	0.12827	0.26632	-0.52944
YDR035W	0.512091	0.839303	-0.06567	-0.02696	0.40781
YDR036C	0.640517	0.851039	0.03031	0.08542	0.06335
YDR037W	0.688255	0.855948	0.33182	-0.25676	0.12496
YDR038C	0.259635	0.834833	0.37434	-0.09337	0.27034
YDR039C	0.803642	0.87191	0.1125	-0.23799	0.01947
YDR040C	0.793431	0.87191	0.14883	-0.08174	0.03745
YDR041W	0.873846	0.8813	-0.55344	0.14346	0.52027
YDR042C	0.905929	0.884249	-0.11136	0.36609	-0.19586
YDR043C	0.311351	0.834833	0.00069	-0.16288	-0.26844
YDR044W	0.166089	0.834833	0.3987	-0.21316	0.85819
YDR045C	0.865931	0.8813	-0.51436	-0.14404	0.79608
YDR046C	0.583019	0.843543	0.2351	-0.26324	0.30847
YDR047W	0.34626	0.838435	0.31591	-0.1727	0.33571
YDR049W	0.15204	0.834833	-0.33913	-0.05542	-0.2521
YDR050C	0.86844	0.8813	0.39451	-0.45943	0.16523
YDR051C	0.286874	0.834833	-0.85377	-0.01082	0.10588
YDR052C	0.584434	0.843543	-0.24464	0.17832	-0.18343
YDR053W	0.101776	0.780831	1.87142	NA	-0.00539
YDR054C	0.727355	0.864499	-0.24189	0.08913	0.00526
YDR055W	0.377869	0.839303	0.12021	-0.10708	0.4182
YDR056C	0.160145	0.834833	-0.34107	-0.13827	-0.13642
YDR057W	0.314459	0.834833	-0.34524	-0.14072	0.03315
YDR058C	0.493353	0.839303	-0.45774	0.19587	-0.09883
YDR059C	0.0886759	0.759199	0.44565	0.09985	0.28001
YDR060W	0.591383	0.844475	-0.52204	0.20393	0.0175
YDR061W	0.255997	0.834833	-0.37216	-0.01659	-0.1252
YDR062W	0.204882	0.834833	0.24189	0.05241	0.2488
YDR063W	0.55805	0.843543	-0.01827	0.09546	0.15491
YDR064W	0.209077	0.834833	0.44348	0.43885	-0.16312
YDR065W	0.59731	0.844629	-0.2298	0.29813	-0.35103
YDR066C	0.257028	0.834833	-0.42181	0.14957	-0.33101
YDR067C	0.0975694	0.769869	-0.54381	-0.07652	-0.24146
YDR068W	0.182472	0.834833	-1.2278	0.28383	-0.35411
YDR069C	0.79198	0.87191	-0.17142	0.36063	-0.33247
YDR070C	0.00991831	0.326402	0.88441	0.22998	0.92071
YDR071C	0.283512	0.834833	-0.8642	0.17793	-0.09519
YDR072C	0.366773	0.839303	0.3974	-0.23132	0.32923
YDR073W	0.803952	0.87191	-0.23105	-0.13894	0.25357
YDR074W	0.420902	0.839303	0.00385	0.37047	-0.00709
YDR075W	0.756722	0.867851	-0.20768	0.13715	-0.06051
YDR076W	0.336096	0.834833	-0.1723	0.05769	-0.31618
YDR077W	0.855279	0.8813	0.30238	-0.27835	0.06553
YDR078C	0.207369	0.834833	-0.01984	-0.50965	-0.10962
YDR079C-A	0.337941	0.834833	-0.28998	-0.24577	0.09513
YDR079W	0.282304	0.834833	0.1459	0.52233	-0.09595
YDR080W	0.760776	0.868761	-0.3546	0.20653	-0.00016
YDR081C	0.688296	0.855948	-0.1769	-0.04727	0.06269
YDR082W	0.129269	0.823285	-0.72475	-0.00208	-0.20425
YDR083W	0.380585	0.839303	-0.535	0.22616	-0.19655
YDR084C	0.329556	0.834833	0.19503	-0.1068	0.38196
YDR085C	0.0845979	0.750038	-0.69138	-0.08059	-0.23993
YDR086C	0.329527	0.834833	-0.53206	0.0557	-0.04024
YDR087C	0.332621	0.834833	-0.62131	0.21515	-0.18675
YDR088C	0.30886	0.834833	-1.16055	0.4647	-0.31597
YDR089W	0.774274	0.870234	-0.08177	0.17896	0.01901
YDR090C	0.427588	0.839303	0.21159	-0.04519	0.1651
YDR091C	0.314005	0.834833	0.09353	0.04029	0.29335
YDR092W	0.183482	0.834833	0.1909	0.21989	0.14062
YDR093W	0.53809	0.839303	0.22375	-0.03413	0.06307
YDR094W	0.0465257	0.609895	0.70982	0.26661	0.19136
YDR095C	0.100069	0.773991	1.1461	NA	0.0647
YDR096W	0.573296	0.843543	0.08785	0.17254	-0.03489
YDR097C	0.55281	0.842247	-0.2453	0.04904	-0.05161
YDR098C	0.655996	0.85231	-0.20352	0.22587	0.18213
YDR098C-B	0.496768	0.839303	0.10085	-0.01104	0.18273
YDR099W	0.454379	0.839303	0.00504	0.12416	0.16973
YDR100W	0.618331	0.849385	0.26463	-0.29878	0.29655
YDR101C	0.414975	0.839303	0.13898	0.00271	0.1881
YDR102C	0.14699	0.834137	-0.33131	-0.20682	-0.10061
YDR103W	0.281665	0.834833	0.04999	0.21854	0.17487
YDR104C	0.325355	0.834833	-0.30435	0.08397	-0.23039
YDR105C	0.420827	0.839303	0.27875	-0.08343	0.15876
YDR106W	0.0275769	0.508758	-0.04534	-0.83476	-0.89397
YDR107C	0.393297	0.839303	0.13652	0.14884	0.05263
YDR108W	0.172085	0.834833	-0.22245	-0.36452	-0.03618
YDR109C	0.49696	0.839303	-0.22384	0.01058	-0.06403
YDR110W	0.225317	0.834833	-0.58326	0.08952	-0.18653
YDR111C	0.56294	0.843543	0.14364	-0.34638	-0.06786
YDR112W	0.955177	0.890747	-0.97054	-0.18736	1.0919
YDR113C	0.329758	0.834833	-0.3277	0.1104	-0.24413
YDR115W	0.435787	0.839303	0.29197	0.32078	-0.21456
YDR116C	0.725673	0.864073	0.05392	-0.02319	0.10502
YDR117C	0.53527	0.839303	-0.40456	-0.03907	0.14019
YDR118W	0.559397	0.843543	-0.13244	-0.12227	0.02354
YDR118W-A	0.0730234	0.708925	-0.39823	-0.03941	-0.54956
YDR119W	0.381251	0.839303	0.1004	-0.05674	0.35444
YDR119W-A	0.646916	0.851632	0.55912	-0.42052	0.16112
YDR120C	0.989844	0.891824	-0.24062	0.32266	-0.07582
YDR121W	0.244189	0.834833	-0.02567	-0.25688	-0.21519
YDR122W	0.895279	0.88386	-0.09288	0.12221	0.02277
YDR123C	0.436071	0.839303	-0.1233	-0.19244	0.00106
YDR124W	0.0551507	0.639228	-0.34162	-0.10287	-0.67551
YDR125C	0.594846	0.844475	0.04886	0.03862	-0.32548
YDR126W	0.581858	0.843543	0.35251	-0.02807	-0.07141
YDR127W	0.423575	0.839303	0.17681	-0.03935	0.19511
YDR128W	0.758375	0.868042	0.01221	0.19002	-0.077
YDR129C	0.715081	0.861877	-0.05105	-0.00384	0.20371
YDR130C	0.592691	0.844475	-0.37281	0.4726	-0.46202
YDR131C	0.769419	0.870234	0.08916	-0.03912	0.06336
YDR132C	0.644529	0.851548	-0.10558	0.20031	0.09788
YDR133C	0.329578	0.834833	0.43071	-0.12197	0.18091
YDR134C	0.203641	0.834833	0.16908	-0.06785	0.63966
YDR135C	0.604297	0.847166	0.04315	0.09125	0.06466
YDR136C	0.0177288	0.428775	-0.35388	-0.42355	-0.42208
YDR137W	0.432494	0.839303	-0.68713	0.24467	-0.06826
YDR138W	0.963245	0.890786	-0.24725	0.17467	0.05213
YDR139C	0.586991	0.844239	0.14799	0.45492	-0.29797
YDR140W	0.513243	0.839303	-0.08585	-0.0752	-0.09146
YDR141C	0.390087	0.839303	0.06375	0.13568	0.13981
YDR142C	0.815529	0.87391	0.13362	-0.07535	0.03401
YDR143C	0.499836	0.839303	0.2936	-0.00988	0.00587
YDR144C	0.816099	0.87391	0.18175	-0.1775	0.09557
YDR145W	0.315118	0.834833	-0.63227	0.28333	-0.30816
YDR146C	0.765405	0.870234	-0.50561	0.22588	0.11038
YDR147W	0.804834	0.872202	-0.30978	0.15694	0.03919
YDR148C	0.35904	0.839303	0.26046	-0.12474	0.29684
YDR149C	0.286777	0.834833	0.05254	NA	0.377
YDR150W	0.716008	0.862047	-0.31051	0.15124	-0.00686
YDR151C	0.57666	0.843543	0.00852	0.18298	0.03045
YDR152W	0.197718	0.834833	-0.68754	-0.02637	-0.05341
YDR153C	0.914366	0.885028	-0.19646	0.25057	-0.10301
YDR154C	0.10284	0.784079	0.43619	-0.0679	0.63774
YDR155C	0.445984	0.839303	0.21981	-0.0619	0.16366
YDR156W	0.836277	0.877889	0.39004	-0.28161	-0.22198
YDR157W	0.0101441	0.329366	-0.35044	-0.6028	-0.49531
YDR158W	0.89461	0.88378	0.17242	-0.40451	0.30537
YDR159W	0.691918	0.856019	-0.27178	0.13394	-0.03639
YDR160W	0.976862	0.891618	0.02597	-0.10119	0.08659
YDR161W	0.588585	0.844475	-0.20746	-0.0248	0.01353
YDR162C	0.431971	0.839303	-0.61599	0.25146	-0.12025
YDR163W	0.436663	0.839303	-0.33773	0.37373	-0.54788
YDR164C	0.975301	0.891618	-0.20109	-0.02527	0.21278
YDR165W	0.610247	0.848653	-0.04962	0.15364	0.09967
YDR166C	0.667487	0.853391	-0.43412	0.25935	-0.05478
YDR167W	0.430444	0.839303	-0.36078	-0.03035	0.03333
YDR168W	0.387805	0.839303	-0.57941	0.23508	-0.17128
YDR169C	0.782386	0.871262	0.01565	0.08515	0.00489
YDR170C	0.810774	0.873601	-0.14196	0.04202	0.00572
YDR170W-A	0.674187	0.85459	0.09934	0.14368	-0.07434
YDR171W	0.97582	0.891618	-0.41822	0.02936	0.37166
YDR172W	0.301936	0.834833	-0.41204	-0.10923	0.03311
YDR173C	0.780795	0.870955	0.02868	-0.00697	-0.13029
YDR174W	0.694596	0.856019	0.15877	-0.08562	0.0856
YDR175C	0.406451	0.839303	-0.52164	0.16801	-0.1009
YDR176W	0.259886	0.834833	-0.94703	0.32389	-0.30654
YDR177W	0.213478	0.834833	-0.35733	-0.31856	0.06769
YDR178W	0.169604	0.834833	0.23969	-0.08094	0.67441
YDR179C	0.00479136	0.246509	-1.80143	-0.76768	-0.68782
YDR179W-A	0.50598	0.839303	-0.43352	0.16603	-0.07012
YDR180W	0.48314	0.839303	-0.0045	0.21159	0.07708
YDR181C	0.0917881	0.767681	-0.72358	0.05034	-0.41554
YDR182W	0.506854	0.839303	-0.09613	0.31549	0.07747
YDR182W-A	0.959575	0.890747	0.42184	-0.04308	-0.35029
YDR183C-A	0.294035	0.834833	0.02994	-0.08745	0.72206
YDR183W	0.0708124	0.698643	-1.10433	-0.09111	-0.26835
YDR184C	0.483144	0.839303	-0.32509	0.03683	-0.02146
YDR185C	0.407538	0.839303	0.16866	-0.02444	0.1978
YDR186C	0.643577	0.851548	-0.0126	-0.05731	0.26737
YDR188W	0.481018	0.839303	0.00529	-0.34132	0.0208
YDR189W	0.891101	0.883203	-0.23955	0.05484	0.12562
YDR190C	0.374349	0.839303	-0.42723	-0.02921	0.03016
YDR191W	0.432883	0.839303	-0.14434	-0.26617	0.07133
YDR192C	0.2542	0.834833	-0.05018	-0.38338	-0.08337
YDR194C	0.723981	0.86381	-0.1558	0.13835	0.16804
YDR195W	0.803898	0.87191	-0.09316	0.17483	0.01913
YDR196C	0.149866	0.834137	-0.75339	0.0798	-0.25872
YDR197W	0.875461	0.8813	-0.17819	0.2371	0.00993
YDR198C	0.408695	0.839303	-0.15718	0.40944	0.1615
YDR199W	0.00416897	0.233998	NA	-0.99463	-0.76892
YDR200C	0.283633	0.834833	-0.63747	0.28436	-0.36156
YDR201W	0.385254	0.839303	-0.22371	-0.00162	-0.13163
YDR202C	0.0620688	0.665624	-0.63734	-0.15787	-0.23894
YDR204W	0.826024	0.876177	0.00736	-0.0855	-0.00606
YDR205W	0.182011	0.834833	0.43117	-0.10787	0.39993
YDR206W	0.73137	0.864837	-0.06024	0.10737	0.0878
YDR207C	0.668061	0.853449	0.09128	-0.13077	0.22279
YDR208W	0.896594	0.88386	-0.06001	0.01279	-0.00229
YDR210W	0.64919	0.851876	-0.22231	0.16187	0.27635
YDR210W-B	0.71511	0.861877	-0.09948	0.08171	-0.12821
YDR211W	0.250004	0.834833	-0.59677	-0.10095	0.05499
YDR212W	0.766576	0.870234	0.04347	-0.51849	0.30042
YDR213W	0.429242	0.839303	-0.04423	-0.07074	-0.20172
YDR214W	0.935641	0.888252	-0.06227	-0.22824	0.25337
YDR216W	0.691051	0.856019	-0.05867	0.16104	0.05626
YDR217C	0.264113	0.834833	-0.7061	0.17387	-0.18498
YDR219C	0.463811	0.839303	-0.17578	0.19113	-0.3831
YDR220C	0.149352	0.834137	0.50682	1.43726	-0.32647
YDR221W	0.698844	0.857879	-0.02623	-0.03362	-0.08826
YDR222W	0.287669	0.834833	-0.04558	0.18752	0.34294
YDR223W	0.0985853	0.770806	-0.20363	-0.11257	-0.51348
YDR224C	0.204765	0.834833	0.25026	0.08912	0.19244
YDR225W	0.330948	0.834833	0.42625	0.25103	-0.16905
YDR226W	0.648045	0.851632	0.33092	-0.14818	0.02855
YDR227W	0.54831	0.841988	-0.44499	0.27222	-0.15695
YDR228C	0.723693	0.86381	-0.13865	0.25263	0.03977
YDR229W	0.0601816	0.658446	-0.39366	-0.21114	-0.26996
YDR230W	0.0533002	0.632794	NA	-0.59462	-0.30523
YDR231C	0.635416	0.850204	-0.02785	-0.09316	-0.06108
YDR232W	0.264941	0.834833	0.4281	-0.10985	0.24723
YDR233C	0.0444996	0.600438	0.39771	0.28331	0.26617
YDR234W	0.423688	0.839303	0.23651	-0.35216	0.66174
YDR235W	0.231792	0.834833	-0.06489	0.355	0.28342
YDR236C	0.196518	0.834833	0.286	0.20186	0.06671
YDR237W	0.575255	0.843543	-0.19495	-0.07198	0.0402
YDR238C	0.990592	0.891824	-0.14526	0.04501	0.09551
YDR239C	0.96332	0.890786	-0.08461	0.18895	-0.12365
YDR240C	0.132407	0.82412	-0.58264	-0.05425	-0.17003
YDR241W	0.442108	0.839303	0.36	-0.30543	-0.55261
YDR242W	0.297711	0.834833	-0.19871	0.0006	-0.24384
YDR243C	0.627984	0.849486	-0.21888	0.08237	-0.06494
YDR244W	0.0915042	0.767681	-0.70218	-0.06714	-0.23216
YDR245W	0.971253	0.891618	-0.15954	0.18413	-0.03979
YDR246W	0.43943	0.839303	-0.00455	-0.00741	-0.32783
YDR246W-A	0.181682	0.834833	1.08068	-0.31104	0.44442
YDR247W	0.469637	0.839303	0.27857	0.11874	-0.08245
YDR248C	0.173296	0.834833	-1.02094	0.15071	-0.23338
YDR249C	0.141554	0.834137	0.39087	0.0859	0.19662
YDR251W	0.902615	0.884249	-0.02198	-0.17346	0.14465
YDR252W	0.596685	0.844626	0.09721	0.03102	-0.37921
YDR253C	0.14789	0.834137	-0.62083	0.2299	-0.66052
YDR254W	0.780875	0.870955	-0.47335	0.55619	-0.27701
YDR255C	0.921443	0.886722	-0.1286	0.38783	-0.31268
YDR256C	0.483757	0.839303	0.32916	-0.35434	-0.38604
YDR257C	0.295808	0.834833	-0.58521	0.13854	-0.15084
YDR258C	0.0998233	0.773991	-0.76468	-0.02144	-0.25529
YDR259C	0.64157	0.851241	-0.06641	0.15945	-0.30592
YDR260C	0.518345	0.839303	0.14916	-0.27403	-0.16861
YDR261C	0.50999	0.839303	-0.03962	-0.06227	0.42361
YDR261C-D	0.269243	0.834833	0.16272	-0.01645	0.35354
YDR261W-A	0.266498	0.834833	-0.11143	0.04664	-0.50796
YDR261W-B	0.683381	0.855033	-0.09392	0.15403	-0.23838
YDR262W	0.00563541	0.261132	-0.51632	-0.64479	-0.45443
YDR263C	0.323945	0.834833	0.12163	-0.11952	-0.53968
YDR264C	0.871835	0.8813	0.31562	0.00331	-0.4063
YDR265W	0.50501	0.839303	-0.10118	0.03525	-0.20629
YDR266C	0.714316	0.861632	-0.17161	-0.02839	0.05357
YDR267C	0.968269	0.891133	0.02695	0.00463	-0.04672
YDR268W	0.961534	0.890786	0.09602	-0.0425	-0.07235
YDR269C	0.0378854	0.567466	NA	-1.68756	-0.32535
YDR270W	0.841853	0.878562	0.2709	0.26861	-0.67871
YDR271C	0.0971303	0.767681	0.05867	-0.45722	-0.61106
YDR272W	0.353989	0.839303	-0.70452	0.06585	0.05504
YDR273W	0.339639	0.834833	-0.38777	0.19194	-0.30841
YDR274C	0.89011	0.883113	0.58237	NA	-0.49599
YDR275W	0.328604	0.834833	-0.14759	-0.14544	-0.09513
YDR276C	0.198598	0.834833	0.39193	-0.32654	1.15353
YDR277C	0.178382	0.834833	-0.43899	0.02482	-0.25081
YDR278C	0.572633	0.843543	0.06764	1.03704	-0.56571
YDR279W	0.556757	0.842813	-0.00916	0.49752	-0.17124
YDR280W	0.792196	0.87191	0.02705	0.06376	0.00952
YDR281C	0.536496	0.839303	0.42693	0.39241	-0.41911
YDR282C	0.362948	0.839303	-0.25939	0.11216	-0.27344
YDR283C	0.832522	0.877078	-0.32197	0.17762	0.04506
YDR284C	0.250141	0.834833	0.35897	-0.08832	0.28962
YDR285W	0.00666251	0.270487	-1.36564	-0.33515	-0.96205
YDR286C	0.262545	0.834833	-0.18601	-0.00151	-0.30197
YDR287W	0.679134	0.854877	0.11824	-0.00762	0.04965
YDR288W	0.0857576	0.756864	-0.51462	-0.27825	-0.08531
YDR289C	0.314404	0.834833	-0.69922	0.21545	-0.16989
YDR291W	0.568751	0.843543	-0.37056	0.03665	0.06786
YDR292C	0.406527	0.839303	-0.41245	0.10625	-0.09695
YDR293C	0.257609	0.834833	0.21831	0.16313	0.08232
YDR294C	0.909835	0.884291	0.04417	-0.20131	0.2067
YDR295C	0.189288	0.834833	-0.66437	0.10585	-0.23888
YDR296W	0.42238	0.839303	-0.07856	-0.16126	-0.07607
YDR297W	0.433754	0.839303	0.39934	-0.28678	0.33353
YDR298C	0.451466	0.839303	0.31588	-0.13713	0.17071
YDR299W	0.66923	0.853449	-0.81663	0.37403	0.11185
YDR300C	0.522857	0.839303	-0.20844	-0.15146	0.08993
YDR301W	0.888302	0.882681	-0.1435	0.07334	0.12755
YDR302W	0.104281	0.788495	0.07208	0.22454	0.55458
YDR303C	0.708543	0.860816	-0.11201	0.10547	0.16023
YDR304C	0.264654	0.834833	0.35806	-0.05888	0.22316
YDR305C	0.465673	0.839303	-0.04479	0.18861	0.15677
YDR306C	0.444861	0.839303	-0.31264	-0.04441	0.02446
YDR307W	0.614867	0.848908	0.05931	-0.00537	0.14293
YDR308C	0.112337	0.803581	-0.72859	-0.13391	-0.09743
YDR309C	0.393242	0.839303	0.31897	-0.12742	0.20834
YDR310C	0.909815	0.884291	-0.18741	0.06956	0.07133
YDR311W	0.534273	0.839303	-0.37115	0.13994	-0.0647
YDR312W	0.220275	0.834833	-0.69056	0.17806	-0.27584
YDR313C	0.590079	0.844475	-0.01565	0.15149	0.07651
YDR314C	0.217971	0.834833	-0.40326	0.02061	-0.20142
YDR315C	0.64714	0.851632	-0.17452	0.05777	-0.06735
YDR316W	0.244431	0.834833	-0.53849	0.16368	-0.29125
YDR316W-B	0.729527	0.864837	0.0353	-0.09106	0.1979
YDR317W	0.0146423	0.380758	-0.48924	-0.28318	-0.91002
YDR318W	0.040478	0.580434	-0.91824	-0.06525	-0.51032
YDR319C	0.545521	0.84125	0.25671	-0.06146	0.06022
YDR320C	0.871258	0.8813	-0.00779	0.1872	-0.11259
YDR320C-A	0.771155	0.870234	0.12089	-0.10013	-0.13962
YDR320W-B	0.429925	0.839303	0.42156	-0.1775	0.15908
YDR321W	0.635423	0.850204	0.47149	-0.34673	0.15342
YDR322C-A	0.0450731	0.600662	0.13993	0.39182	0.52413
YDR322W	0.808309	0.873402	-0.3555	0.16573	0.31986
YDR323C	0.0750684	0.716516	-0.35651	-0.18408	-0.26882
YDR324C	0.736373	0.864837	-0.43621	0.28394	-0.03054
YDR325W	0.352805	0.839303	-0.47148	0.16502	-0.18617
YDR326C	0.612551	0.848653	-0.09101	0.20241	0.09897
YDR327W	0.316083	0.834833	0.60054	-0.91443	-0.68537
YDR328C	0.986014	0.891618	-0.0856	0.01502	0.07739
YDR329C	0.8999	0.884249	-0.47273	0.01563	0.38232
YDR330W	0.287386	0.834833	-0.45993	0.01468	-0.07597
YDR331W	0.436839	0.839303	0.06666	0.03374	0.21315
YDR332W	0.124671	0.817017	-0.5114	-0.02357	-0.2556
YDR333C	0.568079	0.843543	-0.12203	-0.01987	-0.07976
YDR334W	0.313986	0.834833	-0.43364	0.11739	-0.19055
YDR335W	0.749255	0.865598	-0.13314	0.16414	0.10189
YDR336W	0.470512	0.839303	-0.40137	0.21685	-0.18944
YDR337W	0.485004	0.839303	-0.41722	0.10939	-0.03315
YDR338C	0.678206	0.854877	0.09661	-0.03468	0.10003
YDR339C	0.949159	0.890304	0.17282	-0.02601	-0.12061
YDR340W	0.680529	0.854896	0.13849	-0.01592	-0.30916
YDR341C	0.919855	0.886643	-0.13366	-0.16197	0.34448
YDR342C	0.0016075	0.156059	0.64928	1.40195	1.74869
YDR343C	0.00434582	0.233998	0.49758	1.2363	1.87884
YDR344C	0.159199	0.834833	0.56067	0.24171	-0.03614
YDR345C	0.154597	0.834833	0.5979	-0.19028	0.53703
YDR346C	0.58073	0.843543	-0.00659	0.04941	0.17651
YDR347W	0.5747	0.843543	0.11728	0.09827	0.00315
YDR348C	0.371961	0.839303	0.14863	0.07311	0.13128
YDR349C	0.42732	0.839303	0.3307	-0.13265	0.17353
YDR350C	0.981457	0.891618	-0.05639	0.08975	-0.02436
YDR351W	0.628117	0.849486	0.11599	0.09888	-0.02521
YDR352W	0.206811	0.834833	0.38403	-0.08682	0.3428
YDR353W	0.508142	0.839303	0.2469	-0.18115	0.24573
YDR354W	0.666953	0.853319	0.24035	-0.21647	0.17643
YDR356W	0.499243	0.839303	-0.49161	0.4026	-0.35128
YDR357C	0.633978	0.850204	-0.47972	0.55834	-0.43026
YDR358W	0.179485	0.834833	-0.89031	0.1632	-0.26855
YDR359C	0.812227	0.873873	-0.08808	0.07776	-0.08295
YDR360W	0.0237661	0.485739	-0.23403	-2.05945	-0.8175
YDR361C	0.517693	0.839303	-0.38538	-0.15084	0.20934
YDR362C	0.446765	0.839303	-0.16469	-0.00951	-0.12937
YDR363W	0.517806	0.839303	-0.37715	0.32027	-0.31169
YDR363W-A	0.113954	0.806574	-0.82844	0.13096	-0.44321
YDR364C	0.449222	0.839303	-0.47363	0.00244	0.08497
YDR365C	0.508605	0.839303	-0.38434	0.34088	-0.34588
YDR366C	0.327189	0.834833	0.38276	-0.22737	-1.01503
YDR367W	0.251877	0.834833	0.2872	0.01181	0.19749
YDR368W	0.30849	0.834833	0.2033	0.04704	0.16504
YDR369C	0.098419	0.77054	-0.61489	-0.00149	-0.32821
YDR370C	0.863884	0.8813	-0.36385	0.25065	0.02678
YDR371W	0.229677	0.834833	-0.64383	0.1397	-0.22204
YDR372C	0.482236	0.839303	0.0956	0.28371	-0.07436
YDR373W	0.428459	0.839303	0.12616	-0.00588	0.20163
YDR374C	0.0734853	0.711598	-0.15541	NA	-1.02326
YDR374W-A	0.221986	0.834833	-0.05102	-0.08729	-0.44348
YDR375C	0.842824	0.878562	-0.13949	-0.03318	0.09353
YDR376W	0.532289	0.839303	0.22174	0.14995	-0.10434
YDR377W	0.411655	0.839303	0.00039	-0.2559	-0.08622
YDR378C	0.255476	0.834833	0.49872	0.02783	0.04619
YDR379C-A	0.0369004	0.566015	0.31903	0.87884	0.20256
YDR379W	0.433259	0.839303	-0.34468	0.0528	-0.06064
YDR380W	0.0964118	0.767681	-0.28275	-0.12564	-0.34761
YDR381C-A	0.662945	0.853319	-0.17115	0.20796	-0.2379
YDR381W	0.452912	0.839303	-0.01154	0.19747	0.1184
YDR382W	0.984733	0.891618	0.45768	-0.42265	-0.0466
YDR383C	0.0366383	0.566015	-0.79387	-0.11975	-0.44223
YDR384C	0.49122	0.839303	0.49247	-0.28571	0.19056
YDR385W	0.60598	0.847751	0.28405	-0.22455	0.1891
YDR386W	0.184613	0.834833	-1.01682	0.29245	-0.4241
YDR387C	0.628519	0.849486	0.18716	-0.17251	0.20097
YDR388W	0.496821	0.839303	0.41107	0.12293	-0.18955
YDR389W	0.781404	0.870955	-0.01795	0.02051	0.10446
YDR390C	0.581487	0.843543	-0.49217	0.03338	0.16276
YDR391C	0.871653	0.8813	-0.109	0.26059	-0.22693
YDR392W	0.277138	0.834833	-0.65567	0.06996	-0.05852
YDR393W	0.139558	0.830817	-0.65665	0.10518	-0.36475
YDR394W	0.421002	0.839303	-0.34555	-0.14896	0.11877
YDR395W	0.392073	0.839303	0.09705	0.13714	0.10174
YDR396W	0.00696352	0.279672	-0.34287	-0.69089	-0.65643
YDR397C	0.172619	0.834833	-0.54107	0.05243	-0.24731
YDR398W	0.839645	0.878291	-0.0439	-0.16277	0.12386
YDR399W	0.978363	0.891618	0.12092	-0.20426	0.09486
YDR400W	0.202512	0.834833	0.13926	0.10648	0.29649
YDR401W	0.448567	0.839303	0.18738	-0.16964	-0.40208
YDR402C	0.227701	0.834833	-0.13775	0.08234	-0.66735
YDR403W	0.986376	0.891618	0.10554	0.0876	-0.20032
YDR404C	0.0603995	0.658446	0.53422	0.13065	0.30807
YDR405W	0.894775	0.88378	-0.04047	-0.22645	0.20811
YDR406W	0.0220008	0.472413	0.48011	0.20006	0.7129
YDR406W-A	0.000538925	0.105516	1.46415	1.01293	0.8669
YDR407C	0.502111	0.839303	-0.21188	-0.1129	0.04814
YDR408C	0.491624	0.839303	-0.10433	-0.5681	0.26211
YDR409W	0.663836	0.853319	-0.01816	0.20523	-0.01082
YDR410C	0.0633279	0.66905	0.47504	0.06862	0.44342
YDR411C	0.270968	0.834833	0.44636	-0.12396	0.24734
YDR412W	0.889491	0.883113	-0.18583	0.46329	-0.36067
YDR413C	0.355638	0.839303	0.58746	-0.97056	-0.51648
YDR414C	0.164657	0.834833	0.22572	0.04411	0.36326
YDR415C	0.742206	0.864837	-0.15226	0.08732	0.20563
YDR416W	0.454594	0.839303	-0.2147	-0.05721	-0.02991
YDR417C	0.894577	0.88378	-0.00863	0.06224	-0.10519
YDR418W	0.208585	0.834833	0.37021	0.04807	0.14778
YDR419W	0.276407	0.834833	-0.27959	-0.07241	-0.10479
YDR420W	0.57959	0.843543	0.38798	-0.18969	0.07617
YDR421W	0.159095	0.834833	-0.69849	0.09565	-0.27763
YDR422C	0.58955	0.844475	0.11793	0.02711	0.06364
YDR423C	0.648518	0.851632	-0.03582	0.21914	-0.41824
YDR424C	0.511731	0.839303	0.04034	-0.19987	0.52555
YDR425W	0.76867	0.870234	-0.16347	0.09686	-0.05249
YDR426C	0.0555297	0.640506	-0.25861	-1.19953	-0.17972
YDR427W	0.853913	0.8813	-0.35426	0.14847	0.30299
YDR428C	0.235996	0.834833	0.08211	0.26074	0.1519
YDR429C	0.307978	0.834833	-0.21323	0.01201	-0.23292
YDR430C	0.996308	0.89338	-0.15649	0.10448	0.05389
YDR432W	0.361378	0.839303	0.35818	0.11418	-0.05575
YDR434W	0.727749	0.864499	-0.14655	0.17853	0.11534
YDR435C	0.668907	0.853449	0.08544	-0.02129	0.10196
YDR436W	0.754222	0.866982	0.10735	-0.05203	0.06691
YDR437W	0.179156	0.834833	0.318	0.1118	0.15043
YDR438W	0.134767	0.828852	0.3265	0.13239	0.19571
YDR439W	0.620553	0.849385	-0.11758	0.18124	-0.29237
YDR440W	0.293512	0.834833	-0.49544	0.08139	-0.12863
YDR441C	0.276217	0.834833	0.74117	-0.0696	0.02621
YDR442W	0.893592	0.88378	0.91625	NA	-1.05179
YDR443C	0.851231	0.880433	-0.02435	0.00661	0.08981
YDR444W	0.922335	0.886722	-0.02322	0.01361	0.0467
YDR446W	0.108596	0.796021	0.3998	-1.31462	-0.97714
YDR447C	0.278803	0.834833	0.21732	0.27002	-0.01579
YDR448W	0.405565	0.839303	-0.05887	-0.04108	-0.24067
YDR449C	0.698914	0.857879	-0.48038	0.44784	-0.21493
YDR450W	0.851887	0.880433	0.14057	0.02381	-0.08996
YDR451C	0.746293	0.865131	0.18732	-0.14703	0.0966
YDR452W	0.707571	0.860816	-0.24815	0.18942	-0.11024
YDR453C	0.0185052	0.434542	0.53003	0.73215	0.2084
YDR454C	0.349717	0.839303	0.36745	-0.05189	0.11378
YDR456W	0.468181	0.839303	0.27897	-0.00915	0.03723
YDR457W	0.553582	0.842247	0.01348	0.12943	0.08811
YDR458C	0.416756	0.839303	-0.39994	0.15683	-0.16048
YDR459C	0.997844	0.89352	0.13045	-0.30091	0.16919
YDR460W	0.595712	0.844475	-0.65066	0.47657	-0.21022
YDR461C-A	0.338262	0.834833	0.00124	-0.83378	0.15117
YDR462W	0.159332	0.834833	-0.24379	-0.39994	-0.02117
YDR463W	0.377121	0.839303	-0.28943	-0.16113	0.06247
YDR464W	0.50807	0.839303	-0.34986	0.19612	-0.17135
YDR465C	0.801236	0.87191	-0.03536	0.04313	0.08928
YDR466W	0.844462	0.878562	-0.2131	0.09543	0.03575
YDR467C	0.591968	0.844475	0.74524	-0.12626	-0.24416
YDR468C	0.156053	0.834833	-0.63961	0.00163	-0.17185
YDR469W	0.257866	0.834833	-0.65417	0.27303	-0.38127
YDR470C	0.732399	0.864837	-0.00325	0.05962	0.07462
YDR471W	0.571882	0.843543	0.35766	0.26653	-0.31304
YDR472W	0.220356	0.834833	0.20695	0.08444	0.21765
YDR473C	0.50909	0.839303	-0.62825	0.48954	-0.35166
YDR475C	0.600054	0.844957	-0.13183	-0.01031	-0.06181
YDR476C	0.563081	0.843543	0.88999	-0.07262	-0.35219
YDR477W	0.994633	0.893239	-0.21932	0.13216	0.08427
YDR478W	0.425336	0.839303	-0.13782	0.14748	-0.40335
YDR479C	0.668678	0.853449	-0.01555	0.06159	0.1203
YDR480W	0.102631	0.78351	-0.5045	-0.1525	-0.15312
YDR481C	0.870896	0.8813	0.1829	-0.32988	0.2288
YDR482C	0.0502262	0.621231	-0.35507	-0.20297	-0.36639
YDR483W	0.47415	0.839303	0.20373	0.00478	0.07989
YDR484W	0.594784	0.844475	-0.50897	0.36287	-0.17912
YDR485C	0.196781	0.834833	-0.69227	0.13674	-0.25858
YDR486C	0.15053	0.834137	-0.53323	0.05725	-0.30923
YDR487C	0.657309	0.852351	0.3489	-0.34667	0.24445
YDR488C	0.852588	0.880433	0.03954	-0.23947	0.12014
YDR489W	0.350548	0.839303	0.17704	0.20516	0.0031
YDR490C	0.355148	0.839303	-0.23825	-0.15127	0.00395
YDR491C	0.734541	0.864837	0.80081	NA	-0.54897
YDR492W	0.231276	0.834833	0.55149	-0.16948	0.31691
YDR493W	0.524477	0.839303	-0.23128	-0.30751	0.22301
YDR494W	0.422514	0.839303	-0.61867	0.06723	0.0799
YDR495C	0.307375	0.834833	-0.88618	0.34	-0.26464
YDR496C	0.866337	0.8813	-0.57416	0.33296	0.1343
YDR497C	0.508303	0.839303	0.37365	-0.20455	0.16221
YDR498C	0.743171	0.864837	0.01109	-0.14712	0.00743
YDR499W	0.307051	0.834833	-0.56117	0.22709	-0.27766
YDR500C	0.534305	0.839303	0.27748	-0.25524	0.29745
YDR501W	0.913686	0.884974	0.24261	-0.10839	-0.18297
YDR502C	0.246808	0.834833	0.40439	-0.11483	0.30171
YDR503C	0.989992	0.891824	0.0915	-0.25965	0.16252
YDR504C	0.0736653	0.711598	0.01214	0.35968	1.10607
YDR505C	0.718648	0.862813	-0.11631	-0.05265	0.02893
YDR506C	0.510123	0.839303	-0.18842	0.03613	-0.11504
YDR507C	0.494647	0.839303	-0.27698	0.06671	-0.08346
YDR508C	0.145762	0.834137	0.43698	0.00793	0.26909
YDR510W	0.999393	0.89377	-0.04909	0.02758	0.02122
YDR511W	0.452629	0.839303	0.30821	-0.05564	0.07635
YDR512C	0.740653	0.864837	0.30664	0.00367	-0.159
YDR513W	0.138683	0.829381	0.30462	0.19309	0.14204
YDR514C	0.178659	0.834833	-0.5731	-0.00813	-0.14126
YDR515W	0.518856	0.839303	-0.59608	0.39276	-0.22693
YDR516C	0.926001	0.886722	-0.2783	0.01667	0.21861
YDR517W	0.593782	0.844475	0.43339	-0.27349	0.12942
YDR518W	0.293112	0.834833	0.30856	0.07104	0.07009
YDR519W	0.709039	0.860816	0.41048	-0.26961	0.05611
YDR520C	0.794161	0.87191	-0.18817	0.14391	-0.06534
YDR522C	0.0180855	0.430895	NA	-0.45474	-1.03843
YDR523C	0.320548	0.834833	0.26862	-0.40352	-0.46475
YDR524C	0.277232	0.834833	0.05872	0.23265	0.15652
YDR524C-A	0.0288581	0.520681	0.99964	0.39227	0.21585
YDR524C-B	0.698629	0.857879	0.66619	-0.651	0.30417
YDR525W	0.000580366	0.105516	-0.83495	-0.7898	-0.86702
YDR525W-A	0.158933	0.834833	0.83887	-0.24852	0.5013
YDR526C	0.0289263	0.520681	-1.06845	NA	-0.35845
YDR527W	0.288116	0.834833	-0.45385	-0.00975	-0.05204
YDR528W	0.976617	0.891618	-0.11317	-0.06878	0.1942
YDR529C	0.933375	0.887712	-0.35971	-0.10893	0.42102
YDR530C	0.773018	0.870234	0.18389	-0.05666	-0.01076
YDR531W	0.897476	0.883932	-0.15532	0.03585	0.06792
YDR532C	0.40766	0.839303	-1.0169	0.70592	-0.56665
YDR533C	0.0745318	0.714047	0.32629	0.11258	0.42639
YDR534C	0.232244	0.834833	2.94952	2.20408	-1.70596
YDR535C	0.726439	0.864103	0.79523	-0.75804	0.2888
YDR538W	0.744771	0.864876	0.1059	-0.20663	-0.03461
YDR539W	0.272269	0.834833	0.05685	0.11698	0.2914
YDR540C	0.301765	0.834833	-0.63922	0.25598	-0.2816
YDR541C	0.104256	0.788495	0.36056	0.09664	0.29191
YDR542W	0.916412	0.885683	0.42675	-0.18408	-0.18656
YDR543C	0.772415	0.870234	0.77054	-0.31606	-0.71714
YDR544C	0.412541	0.839303	0.5819	-0.07482	-0.04403
YDR545C-A	0.833085	0.877319	0.37965	-0.54002	0.02871
YDR545W	0.900462	0.884249	0.23053	-0.25799	0.08549
YEL001C	0.0937166	0.767681	0.56842	0.01368	0.34328
YEL002C	0.235248	0.834833	0.24324	0.09526	0.15243
YEL003W	0.803343	0.87191	-1.13307	0.98778	-0.15306
YEL004W	0.900931	0.884249	-0.18903	0.0783	0.16385
YEL005C	0.741476	0.864837	-0.47298	0.31631	-0.03135
YEL006W	0.0822868	0.740851	0.33108	0.1159	0.36962
YEL007W	0.472892	0.839303	0.25819	0.0661	-0.02388
YEL008C-A	0.0679957	0.692427	-0.06917	-0.87215	-0.30625
YEL008W	0.488941	0.839303	0.28822	-0.69303	-0.0569
YEL009C	0.26725	0.834833	0.43627	-0.12298	0.25847
YEL009C-A	0.920275	0.886643	0.83854	-0.48372	-0.27001
YEL011W	0.129776	0.823285	0.09579	0.16248	0.48398
YEL012W	0.139015	0.829659	-1.10025	0.11852	-0.27487
YEL013W	0.57007	0.843543	0.09665	0.17304	-0.04145
YEL015W	0.458809	0.839303	-0.37701	0.06462	-0.03154
YEL016C	0.45495	0.839303	-0.16015	-0.20622	0.05451
YEL017C-A	0.355938	0.839303	0.66297	-0.68042	0.99909
YEL017W	0.0566866	0.647439	0.45802	0.13112	0.36558
YEL018C-A	0.998385	0.893623	NA	0.38793	-0.38896
YEL018W	0.0831101	0.743639	-0.75466	-0.07242	-0.2466
YEL019C	0.353682	0.839303	0.06384	-0.45555	-0.06782
YEL020C	0.930046	0.886722	-0.08953	-0.20823	0.25752
YEL020C-B	0.0487089	0.614982	-0.24178	NA	-1.25644
YEL020W-A	0.628553	0.849486	0.06322	0.25378	-0.10906
YEL021W	0.118707	0.810215	-0.07021	-1.47508	-0.09921
YEL022W	0.694705	0.856019	-0.29099	0.12255	-0.0058
YEL023C	0.364555	0.839303	-0.25082	0.0329	-0.16784
YEL024W	0.639995	0.850929	-0.16296	-0.15053	0.59653
YEL025C	0.593978	0.844475	-0.05515	-0.00217	0.28783
YEL026W	0.827961	0.876177	0.42209	-0.32699	0.02484
YEL027W	0.777143	0.870955	0.4018	-0.39183	0.15349
YEL028W	0.618694	0.849385	-0.06093	-0.41434	0.21944
YEL029C	0.131681	0.823285	0.25546	0.30008	0.1066
YEL030W	0.977235	0.891618	-0.08462	0.18513	-0.0887
YEL031W	0.563188	0.843543	0.11032	-0.06176	0.18765
YEL032W	0.58687	0.844239	0.29367	-0.14605	0.09786
YEL033W	0.145395	0.834137	0.37483	-0.10583	0.60297
YEL034C-A	0.0123941	0.357398	-0.63729	NA	-0.63937
YEL034W	0.621287	0.849385	0.49306	-0.50888	0.36251
YEL035C	0.000507231	0.105516	-1.05526	-1.18349	-1.90071
YEL036C	0.558021	0.843543	0.21553	-0.21852	0.28764
YEL037C	0.953219	0.890304	0.09996	-0.17281	0.04886
YEL038W	0.710113	0.860816	0.3581	-0.29004	0.1249
YEL039C	0.0389086	0.572737	0.49306	0.16068	0.42358
YEL040W	0.578806	0.843543	0.31668	-0.22039	0.17468
YEL041W	0.0584942	0.658446	-0.57723	0.0083	-0.64854
YEL042W	0.603871	0.846977	0.28453	-0.1521	0.10137
YEL043W	0.976326	0.891618	0.03772	-0.00917	-0.01728
YEL044W	0.945476	0.890304	-0.01009	-0.06852	0.05235
YEL045C	0.687758	0.855827	1.06552	-0.74434	-0.8056
YEL046C	0.185629	0.834833	0.45157	-0.06975	0.30145
YEL047C	0.27879	0.834833	0.43204	-0.03121	0.11994
YEL048C	0.0470338	0.609895	0.26993	0.2533	0.42024
YEL049W	0.383793	0.839303	0.37623	0.16177	-0.12047
YEL050C	0.823379	0.875842	-0.10008	-0.09401	0.10496
YEL051W	0.704746	0.860586	-0.35579	-0.04521	0.21551
YEL052W	0.829287	0.876277	0.21948	-0.14008	0.01236
YEL053C	0.760338	0.868582	-0.19848	-0.0306	0.10305
YEL054C	0.938535	0.888252	0.311	-0.16589	-0.10889
YEL055C	0.787007	0.87191	-0.16263	-0.02898	0.08301
YEL056W	0.957006	0.890747	0.00299	-0.08885	0.10703
YEL057C	0.12212	0.815328	0.10137	-0.41159	-0.6693
YEL058W	0.635051	0.850204	0.2397	-0.21218	0.19425
YEL059C-A	0.857306	0.8813	0.45482	-0.19885	-0.36352
YEL059W	0.526702	0.839303	0.72415	NA	-0.32671
YEL060C	0.604092	0.847082	0.46385	0.04247	-0.22766
YEL061C	0.444839	0.839303	-0.63781	0.25297	-0.09474
YEL062W	0.37703	0.839303	0.22376	0.06341	0.07082
YEL063C	0.306344	0.834833	0.34835	0.00159	0.10527
YEL064C	0.696817	0.857091	0.2342	-0.1936	0.13504
YEL065W	0.707634	0.860816	0.85516	0.03738	-0.57074
YEL066W	0.867583	0.8813	0.36753	-0.44424	-0.01935
YEL067C	0.530967	0.839303	0.77546	0.26176	-0.52866
YEL068C	0.859877	0.8813	0.21239	-0.01697	-0.12117
YEL069C	0.536802	0.839303	0.85472	-0.98363	-0.5597
YEL070W	0.912895	0.884974	0.28213	0.02461	-0.25478
YEL071W	0.850816	0.880433	-0.11278	0.09755	0.09046
YEL072W	0.235369	0.834833	-0.33392	0.07317	-0.31073
YEL073C	0.0345271	0.550987	0.44588	0.48492	0.17545
YEL074W	0.127793	0.822181	0.03854	-0.97118	-0.21882
YEL075C	0.112847	0.803581	0.40762	0.05386	0.29974
YEL075W-A	0.0550738	0.639228	-0.35369	-0.75274	-0.08914
YEL076C	0.576469	0.843543	-0.117	0.28049	0.08241
YEL076C-A	0.814981	0.87391	0.35037	-0.6345	0.4592
YEL077C	0.802251	0.87191	0.12821	-0.1452	-0.08558
YEL077W-A	0.772376	0.870234	0.54119	-0.74666	-0.02285
YER001W	0.296326	0.834833	0.01443	0.02372	0.48392
YER002W	0.440877	0.839303	-1.3573	0.48286	0.01182
YER003C	0.166165	0.834833	0.18789	0.04422	0.41909
YER004W	0.382597	0.839303	0.24014	-0.70423	-0.11045
YER005W	0.818583	0.874193	0.14142	-0.22986	0.19222
YER006W	0.906389	0.884249	-0.17528	-0.04121	0.16697
YER007C-A	0.824857	0.876177	-0.18128	-0.11549	0.19995
YER007W	0.157655	0.834833	-0.36583	0.00655	-0.31885
YER008C	0.864536	0.8813	-0.23928	0.15661	0.00844
YER009W	0.548488	0.841988	0.1997	-0.01307	0.05492
YER010C	0.799806	0.87191	0.31266	-0.28692	0.10108
YER011W	0.0352583	0.556575	0.81228	0.09952	0.49819
YER012W	0.502707	0.839303	-0.52482	0.12482	0.03493
YER013W	0.442539	0.839303	-0.40521	0.21961	-0.21724
YER014W	0.965896	0.891133	-0.16976	0.00728	0.14477
YER015W	0.388002	0.839303	-0.04213	-0.05378	-0.2626
YER016W	0.435954	0.839303	-0.46846	0.066	0.00865
YER017C	0.553032	0.842247	0.11079	0.02424	0.09513
YER018C	0.668243	0.853449	0.54714	-0.63707	-0.23241
YER019C-A	0.373521	0.839303	0.58819	-0.20134	0.13738
YER019W	0.803564	0.87191	0.48068	-0.36579	0.03218
YER020W	0.577936	0.843543	0.00599	-0.16292	-0.06276
YER021W	0.952389	0.890304	-0.43194	0.05405	0.34419
YER022W	0.231856	0.834833	-0.76752	0.11144	-0.13094
YER023C-A	0.0415862	0.582405	-0.27936	NA	-1.18395
YER023W	0.643412	0.851548	0.37044	-0.29274	0.16742
YER024W	0.214194	0.834833	-0.13254	-0.07955	-0.32704
YER025W	0.380761	0.839303	0.06627	0.01133	0.29634
YER026C	0.328333	0.834833	0.35479	-0.01178	0.09534
YER027C	0.445815	0.839303	0.03178	-0.00025	0.29438
YER028C	2.12e-05	0.0565016	6.30325	5.8119	4.02041
YER029C	0.928416	0.886722	-0.03291	0.39048	-0.40884
YER030W	0.233952	0.834833	-1.42867	0.43853	-0.37092
YER031C	0.640205	0.850929	-0.28494	-0.12968	0.19709
YER032W	0.831303	0.876865	-0.09822	0.19002	-0.00434
YER033C	0.67483	0.85459	-0.08861	0.22211	0.0414
YER034W	0.522392	0.839303	-0.05134	0.08862	-0.32405
YER035W	0.722061	0.863211	0.47091	0.00914	-0.28168
YER036C	0.93854	0.888252	0.10936	-0.40138	0.25139
YER037W	0.77766	0.870955	-0.67728	0.31473	0.16825
YER038C	0.217037	0.834833	0.40294	0.42729	-0.14818
YER038W-A	0.974857	0.891618	0.1218	0.61621	-0.71246
YER039C	0.719438	0.863149	0.56647	-0.30641	-0.03987
YER039C-A	0.5559	0.842377	0.13324	-0.36245	-0.04828
YER040W	0.983442	0.891618	-0.04085	-0.00285	0.0358
YER041W	0.211015	0.834833	-0.42281	0.00888	-0.18359
YER042W	0.296798	0.834833	-0.13523	0.27102	0.39097
YER043C	0.878618	0.8813	0.36404	-0.37434	0.09436
YER044C	0.0472218	0.609895	0.73273	0.24223	0.20889
YER044C-A	0.361889	0.839303	0.0822	-0.1124	-0.40671
YER045C	0.587669	0.844475	0.17004	0.05117	-0.00656
YER046W	0.248879	0.834833	0.11547	-0.22028	-0.51937
YER047C	0.545629	0.84125	-0.16598	-0.0105	-0.06191
YER048C	0.505759	0.839303	-0.56287	0.17032	0.01247
YER048W-A	0.572267	0.843543	-0.17811	0.15773	-0.23214
YER049W	0.841354	0.878562	-0.13025	-0.00632	0.22153
YER050C	0.96296	0.890786	-0.4598	0.57311	-0.082
YER051W	0.869867	0.8813	-0.06454	-0.01609	0.01813
YER052C	0.620315	0.849385	0.2724	-0.13632	0.08287
YER053C	0.537845	0.839303	-0.29777	0.25117	0.38588
YER053C-A	0.0115687	0.346979	0.16779	1.62224	1.48516
YER054C	0.0217509	0.472413	-0.25398	-0.4269	-0.54114
YER055C	0.119622	0.811025	0.37585	0.06185	0.29068
YER056C	0.616571	0.849385	0.28543	-0.33794	0.33113
YER056C-A	0.424113	0.839303	-0.0977	-0.21142	-0.01451
YER057C	0.664699	0.853319	0.43602	-0.37029	0.18834
YER058W	0.621942	0.849385	-0.36832	0.30569	-0.20309
YER059W	0.213204	0.834833	-0.42544	-0.02329	-0.13875
YER060W	0.224945	0.834833	0.47927	-0.09561	0.25247
YER060W-A	0.162978	0.834833	0.61344	0.11581	0.04182
YER061C	0.592351	0.844475	-0.02601	-0.13963	-0.04278
YER062C	0.946329	0.890304	-0.2025	0.03701	0.13709
YER063W	0.209357	0.834833	-0.18096	-0.05981	-0.30008
YER064C	0.453806	0.839303	0.46563	0.0241	-0.10817
YER065C	0.344649	0.837175	-0.00052	-0.25607	-0.14004
YER066C-A	0.000597782	0.105516	NA	-1.75475	-1.32543
YER066W	0.84468	0.878562	-0.0538	-0.12258	0.09842
YER067W	0.00237059	0.186796	0.54479	0.94875	1.35951
YER068W	0.86145	0.8813	-0.01113	0.09119	-0.01299
YER069W	0.994006	0.892966	-0.04987	-0.12806	0.17482
YER070W	0.370397	0.839303	0.28812	-0.02388	0.12048
YER071C	0.378716	0.839303	0.07206	0.43593	-0.07719
YER072W	0.41123	0.839303	0.48071	-0.25063	0.23542
YER073W	0.585038	0.843931	0.04843	0.02929	0.13443
YER074W	0.928829	0.886722	0.12303	-0.0245	-0.13452
YER075C	0.971218	0.891618	0.15626	-0.02607	-0.11553
YER076C	0.921813	0.886722	0.36694	-0.36014	0.04649
YER076W-A	0.106547	0.792461	0.57375	0.09477	0.18468
YER077C	0.998806	0.893623	-0.22581	0.32442	-0.09934
YER078C	0.960845	0.890786	-0.10276	-0.07269	0.15545
YER078W-A	0.427749	0.839303	0.96714	-0.25952	-0.05625
YER079C-A	0.505109	0.839303	NA	0.37977	-0.8493
YER079W	0.287802	0.834833	-0.58563	0.17693	-0.21467
YER080W	0.889516	0.883113	-0.2511	0.05895	0.1315
YER081W	0.368678	0.839303	0.05535	0.05866	0.25787
YER082C	0.866345	0.8813	-0.24208	0.07228	0.09751
YER083C	0.149382	0.834137	0.60465	-0.05883	0.28009
YER084W	0.781332	0.870955	0.6682	-0.54771	0.08886
YER085C	2.91e-05	0.0565016	-1.5747	-1.38064	-1.60569
YER086W	0.133944	0.827373	0.4997	-0.07914	0.42482
YER087C-A	0.0864644	0.758059	0.21553	-1.05879	-0.74682
YER087C-B	0.779148	0.870955	0.48371	0.0771	-0.39151
YER087W	0.0907137	0.763747	-0.46927	-0.15908	-0.18879
YER088C	0.449754	0.839303	0.53263	-0.28646	0.20448
YER088C-A	0.771729	0.870234	0.65427	0.15497	-0.58608
YER088W-B	0.527512	0.839303	0.78876	0.01261	-0.33656
YER089C	0.42111	0.839303	0.44149	-0.24412	0.24569
YER090W	0.68449	0.855119	-0.14065	-0.20201	0.16541
YER091C	0.331733	0.834833	0.1665	-0.1743	0.56166
YER091C-A	0.000298622	0.105516	NA	-1.66367	-2.20592
YER092W	0.995181	0.893239	-0.32602	0.47098	-0.14143
YER093C	0.419305	0.839303	-0.45394	0.14334	-0.10241
YER093C-A	0.398706	0.839303	0.66071	-0.28637	0.17683
YER094C	0.434616	0.839303	0.39653	-0.31755	0.38577
YER095W	0.279325	0.834833	0.27665	-0.00414	0.19485
YER096W	0.13134	0.823285	0.07015	-0.49877	-0.41456
YER097W	0.795457	0.87191	0.13294	-0.67664	0.36297
YER098W	0.0256076	0.501082	-0.55797	-0.18967	-0.49159
YER099C	0.686231	0.855524	0.2695	-0.20314	0.12006
YER100W	0.536951	0.839303	-0.0083	0.01733	0.24685
YER101C	0.997413	0.893402	0.14299	-0.05739	-0.0843
YER102W	0.579853	0.843543	0.21369	-0.14402	0.17315
YER103W	0.585785	0.844079	-1.08443	0.15961	0.40869
YER104W	0.803592	0.87191	-0.00477	-0.04508	0.14806
YER105C	0.507596	0.839303	-0.0264	0.17588	0.1173
YER107C	0.221645	0.834833	-0.41673	-0.28305	0.08428
YER107W-A	0.000361566	0.105516	NA	-1.43799	-1.53746
YER109C	0.608471	0.848653	-0.14994	0.04238	-0.09624
YER110C	0.479818	0.839303	0.23195	-0.09502	0.16777
YER111C	0.925203	0.886722	-0.28406	0.42935	-0.19809
YER112W	0.497992	0.839303	-0.74308	0.54007	-0.34902
YER113C	0.386625	0.839303	-0.07736	0.20211	0.25539
YER114C	0.631543	0.849674	0.06688	0.0867	0.03046
YER115C	0.639999	0.850929	-0.14362	-0.20989	0.15023
YER116C	0.0550622	0.639228	-0.44435	-0.24073	-0.23338
YER117W	0.868209	0.8813	0.16506	-0.29379	0.05288
YER118C	0.525555	0.839303	-0.01934	0.04926	0.23065
YER119C	0.492685	0.839303	0.36513	-0.27116	0.27619
YER119C-A	0.826636	0.876177	0.16444	0.5329	-0.8892
YER120W	0.587639	0.844475	0.55543	-0.20255	-0.03963
YER121W	0.00123082	0.139088	-1.34057	-1.71941	-0.70349
YER122C	0.162744	0.834833	-0.45906	-0.01898	-0.20548
YER123W	0.993021	0.892494	-0.09426	0.12236	-0.03157
YER124C	0.859716	0.8813	-0.12154	0.06398	-0.0117
YER125W	0.255611	0.834833	0.29589	0.00681	0.19233
YER126C	0.938407	0.888252	0.06508	0.1627	-0.26232
YER127W	0.163252	0.834833	-0.64406	0.04265	-0.20961
YER128W	0.656408	0.85231	-0.50888	0.27926	-0.02565
YER129W	0.589118	0.844475	0.01495	-0.03749	0.24799
YER130C	0.839549	0.878291	-0.12563	0.05277	-0.00639
YER131W	0.816248	0.87391	-0.08055	0.05658	-0.06616
YER132C	0.902021	0.884249	0.0537	0.04088	-0.0474
YER133W	0.806066	0.872563	-0.39578	0.13508	0.40241
YER134C	0.145209	0.834137	0.17344	0.23914	0.20065
YER135C	0.00117388	0.139088	1.4858	NA	1.09589
[truncated: 4,515 more rows]

## Sheet: BY4741mig3 vs. BY4741 ethanol
ID	p-values BY4741mig3 vs BY4741 ethanol	q-values BY4741mig3 vs BY4741 ethanol	BY4741 t0 vs t30 EtOH #1	BY4741 t0 vs t30 EtOH #2	BY4741 t0 vs t30 EtOH #3	BY4741mig3 t0 vs t30 EtOH #1	BY4741mig3 t0 vs t30 EtOH #2	BY4741mig3 t0 vs t30 EtOH #3
15S_rRNA	0.686451	0.999985	0.4685	0.6027	-0.30457	-0.05774	1.20742	0.09447
21S_rRNA	0.689735	0.999985	0.17374	0.10465	-0.45916	-0.42966	0.64104	-0.01973
ICR1	0.84616	0.999985	0.57373	0.28083	0.47329	0.66921	0.34482	0.40923
LSR1	0.178827	0.999985	0.67265	-0.79692	0.35653	0.84439	0.06423	1.25108
NME1	0.0293842	0.999985	0.3725	0.14581	0.29147	0.89496	0.42197	1.08496
NTS1-2	0.31974	0.999985	-0.00096	0.35924	-0.12321	0.02474	-0.03886	-0.33861
NTS2-1	0.0445492	0.999985	-0.67637	-0.79876	-0.2518	0.16079	-0.3156	-0.11206
NTS2-2	0.0617475	0.999985	-0.61627	-0.87127	-0.39875	-0.11849	-0.48257	-0.03837
Q0010	0.176441	0.999985	1.34872	0.04814	0.37882	0.95891	-0.4614	-1.28187
Q0045	0.638428	0.999985	0.16745	0.28477	-0.41777	-0.08039	0.50987	-0.03415
Q0050	0.973414	0.999985	0.26783	0.22807	-0.14388	-0.98283	1.07321	0.21367
Q0055	0.982989	0.999985	0.14164	0.40823	-0.33371	-0.64967	0.83825	0.05232
Q0060	0.841647	0.999985	-0.25466	0.26162	-0.45895	-0.59024	0.61802	-0.27348
Q0065	0.986627	0.999985	-0.08473	0.27838	-0.69687	-0.63472	0.496	-0.34643
Q0070	0.996895	0.999985	-0.47514	-0.04811	-0.78853	-0.94328	0.41739	-0.7904
Q0075	0.709148	0.999985	0.01874	0.18026	-0.64046	-0.6154	0.24576	-0.41228
Q0080	0.747562	0.999985	0.07014	0.22938	-0.18065	-0.23279	0.79567	-0.15692
Q0085	0.464218	0.999985	0.20955	-0.02825	-0.14801	-0.02785	0.52178	-0.0038
Q0105	0.45747	0.999985	0.40024	0.25091	-0.14137	0.01998	0.74034	0.2927
Q0110	0.983132	0.999985	0.4409	0.56819	-0.39069	-0.74313	1.39519	0.0007
Q0115	0.739212	0.999985	0.35123	0.49839	-0.29966	-0.70067	1.14524	-0.38285
Q0120	0.792011	0.999985	0.22852	0.27544	-0.27075	-0.65962	0.82466	-0.23474
Q0130	0.236049	0.999985	0.32601	-0.40651	0.34387	0.2427	0.51186	0.3886
Q0140	0.47742	0.999985	0.38802	-0.08362	-0.30888	-1.14222	0.86903	-0.85146
Q0142	0.578983	0.999985	NA	-1.33244	-0.06782	0.86182	NA	-1.33417
Q0182	0.704931	0.999985	0.49375	0.03914	0.12024	0.0653	1.06678	-0.10902
Q0250	0.499938	0.999985	0.04392	1.00499	-0.23932	0.12031	1.24925	0.28556
Q0255	0.721919	0.999985	0.06576	0.50083	-0.6499	-0.60311	1.63869	-0.45656
Q0275	0.412854	0.999985	-0.04083	0.64221	-0.28697	-0.08199	1.04562	0.24193
RDN37-1	0.235548	0.999985	0.01096	-1.49811	-0.18484	0.1288	-0.55793	0.39524
RDN37-2	0.253894	0.999985	-0.00373	-1.39886	-0.44443	-0.02525	-0.80991	0.65879
RDN5-1	0.00603395	0.999985	0.24325	-0.49415	-0.215	0.63878	1.13099	2.17686
RDN5-2	0.012088	0.999985	0.56356	-0.67222	-0.25262	1.11222	1.08304	NA
RDN5-3	0.0335009	0.999985	0.68797	-0.82625	-0.04049	0.94384	0.70997	2.80737
RDN5-4	0.00933568	0.999985	0.3616	-0.3942	-0.27376	0.73493	1.23354	2.6671
RDN5-5	0.0188793	0.999985	0.65463	-0.28765	-0.36904	0.82841	1.37212	NA
RDN5-6	0.0168384	0.999985	0.59265	-0.41987	-0.42506	0.86364	1.17816	3.14802
RNA170	0.246295	0.999985	3.95916	4.51449	4.48076	5.23081	4.0456	4.86461
RPR1	0.194384	0.999985	0.43903	-0.21661	0.27824	0.71905	0.00714	1.02268
RUF20	0.420916	0.999985	1.49986	0.56108	1.70863	0.84927	0.48426	1.51166
RUF23	0.121936	0.999985	NA	0.99647	1.13291	0.06087	1.15469	0.11424
RUF5-1	0.730511	0.999985	2.74159	1.61609	2.80778	3.05366	1.98291	2.54034
RUF5-2	0.644466	0.999985	3.01511	1.49486	3.23797	2.63759	1.89866	2.55748
SCR1	0.164842	0.999985	0.78644	-0.42854	0.79042	1.25699	0.16619	2.23182
snR10	0.0713083	0.999985	0.54227	0.4753	0.73142	0.87323	0.75722	1.11113
snR11	0.0045303	0.955867	0.17879	0.34318	0.29439	0.76409	0.93456	1.3905
snR13	0.260971	0.999985	0.58075	0.12108	0.59126	1.1129	0.01163	1.52178
snR14	0.00611251	0.999985	0.26764	0.02571	0.3503	1.04413	0.61491	0.94796
snR161	0.00537463	0.999985	0.0093	0.28942	-0.084	0.99537	0.65173	1.68382
snR17a	0.0483315	0.999985	0.37571	0.40031	0.25699	0.8835	0.47713	1.59163
snR17b	0.051478	0.999985	-0.00455	0.37803	-0.1323	0.41726	0.40523	1.2151
snR18	0.0106328	0.999985	-0.34422	-0.0086	0.27525	0.58022	0.50737	0.76249
snR189	0.293126	0.999985	0.78636	-0.83116	0.79567	0.8993	0.24944	1.16366
snR19	0.008166	0.999985	0.38967	0.45964	0.06071	1.1206	0.69568	1.04047
snR190	0.00858937	0.999985	-0.57637	-0.6835	-0.87387	-0.13435	-0.28128	-0.1858
snR191	0.022529	0.999985	-0.00498	-0.10735	0.20947	0.73111	0.31672	0.49365
snR24	0.0344089	0.999985	-0.98824	-0.15422	0.10025	0.41572	0.73226	0.13135
snR3	0.00326569	0.901536	0.35269	0.14735	0.45318	0.8098	1.03998	1.19606
snR30	0.0640595	0.999985	0.70847	-0.17902	0.4261	1.04094	0.47368	1.76482
snR32	0.0393543	0.999985	0.13824	-0.01979	0.40275	0.61719	0.40303	0.94818
snR33	0.0966232	0.999985	0.00806	0.55824	0.11769	0.63014	0.3246	1.42279
snR34	0.00646713	0.999985	0.17769	0.45099	0.01	0.95017	0.66124	1.18875
snR35	0.00874258	0.999985	-0.10304	0.30784	0.21317	0.84525	0.63671	1.46723
snR36	0.00192027	0.769307	0.15649	0.3609	-0.08051	1.01953	0.78268	0.94486
snR37	0.0134261	0.999985	0.43534	-0.07515	0.08778	0.87846	0.50457	1.1377
snR4	0.0740475	0.999985	0.21721	0.20116	0.45011	1.02744	0.25078	1.77999
snR40	0.0354992	0.999985	-0.42869	0.08989	-0.04047	0.24944	0.23444	0.64072
snR42	0.00829913	0.999985	-0.04857	0.61442	-0.10534	0.68118	1.22248	1.19123
snR43	0.0588795	0.999985	0.04002	0.27466	0.44127	0.95926	0.2848	1.1369
snR44	0.105507	0.999985	0.04935	-0.45083	-0.04219	0.38656	-0.03466	0.26536
snR45	0.0407068	0.999985	0.10335	0.2055	0.45231	1.2601	0.28772	1.51389
snR46	0.140155	0.999985	0.58931	-0.2485	0.48809	0.96308	0.18987	1.37492
snR47	0.0150128	0.999985	-0.33275	-0.04052	0.16738	0.39142	0.40371	0.74874
snR49	0.0455307	0.999985	0.50501	0.80831	-0.7899	0.92263	0.92751	1.856
snR5	0.00462276	0.955867	-0.0098	0.57125	-0.65794	1.0489	1.49852	1.04903
snR50	0.0730865	0.999985	-0.44715	-0.1896	0.38855	0.34401	0.21413	0.77346
snR51	0.0688444	0.999985	0.01086	-0.78421	-0.28919	0.41453	0.81377	-0.28155
snR52	0.0389584	0.999985	-0.59424	-0.35676	-0.67278	0.23963	1.35807	-0.31476
snR54	0.00523472	0.999985	-0.82611	-0.96817	-0.91623	-0.33794	-0.44571	-0.39075
snR55	0.0689592	0.999985	0.14814	-0.34518	0.4165	0.83462	0.15303	1.05402
snR56	0.0191893	0.999985	0.12067	0.58334	0.42136	0.6878	0.98456	1.0718
snR58	0.00318931	0.901536	-0.44669	-0.2214	0.08877	0.69056	0.61637	0.41668
snR6	0.101008	0.999985	0.04837	1.72532	-0.4507	0.86793	1.91719	1.60874
snR60	0.46653	0.999985	-0.51109	-0.95055	-0.63715	-0.02398	-0.99542	-0.48308
snR63	0.120844	0.999985	0.17812	0.27796	0.24838	0.52326	0.25739	1.29962
snR64	0.00950123	0.999985	-0.44887	-0.41127	0.56305	0.91197	0.66036	1.31032
snR65	0.0428354	0.999985	0.0792	-0.60025	0.02219	0.64661	0.19878	0.306
snR66	0.0510637	0.999985	-0.12413	0.38433	-0.11853	0.19344	0.97195	0.65957
snR67	0.0940498	0.999985	-0.45407	0.10923	-0.7545	0.03918	0.32028	-0.07782
snR68	0.0119711	0.999985	0.45213	0.07954	-0.60102	1.31105	0.56425	1.06752
snR7-L	0.229512	0.999985	0.09983	0.28551	-0.02542	0.51904	-0.0221	0.699
snR70	0.00663319	0.999985	0.13841	0.17471	-0.25324	1.24522	0.43031	1.30313
snR71	0.0227512	0.999985	0.17428	-0.27087	-0.31786	0.62307	0.80502	0.1129
snR72	0.00913536	0.999985	-0.66755	-0.10202	-0.79385	0.23761	0.58668	0.03965
snR75	0.00573236	0.999985	-0.34077	0.25341	-0.45961	0.41713	1.15039	0.83573
snR76	0.00365678	0.901536	-0.83797	-0.429	-0.62125	-0.11553	0.15364	0.14541
snR77	0.000495606	0.635367	-0.57041	-0.43001	-0.41739	0.23243	0.61768	0.43727
snR78	0.0133107	0.999985	-0.80123	-1.11578	-1.45027	-0.45704	0.03241	-0.64417
snR79	0.191413	0.999985	-0.53518	-0.2846	0.59752	0.62984	-0.25744	1.22512
snR8	0.131539	0.999985	0.40064	0.00228	0.35628	1.1487	-0.04853	2.19185
snR80	0.000306055	0.635367	0.1623	0.1012	-0.01512	0.96184	1.21458	0.89854
snR81	0.00423349	0.955867	-0.25256	0.13747	0.00762	0.71932	0.58976	0.50481
snR82	0.13048	0.999985	0.78072	-0.71689	0.41273	0.96781	0.25647	1.49181
snR83	0.0986578	0.999985	0.38545	-0.32887	0.48305	0.89899	0.2045	1.20655
snR84	0.0463443	0.999985	0.20279	0.19524	-0.45588	0.42623	0.62996	0.39208
snR85	0.0604956	0.999985	-0.09702	0.29126	0.2629	0.67374	0.25301	1.0344
snR86	0.162003	0.999985	0.51016	-0.24047	0.29412	0.58765	0.32255	0.6803
snR87	0.0368145	0.999985	-0.12096	-1.02499	-0.23909	0.33153	0.16141	0.03199
snR9	0.00225404	0.813368	0.35768	0.13484	0.27359	0.75862	1.17315	1.32245
SRG1	0.937076	0.999985	-0.15193	0.06449	0.11707	0.17457	0.0607	-0.16701
tA(AGC)K2	0.0639749	0.999985	-1.06381	-0.66351	-0.43927	-0.03759	-0.5995	-0.03539
tA(UGC)A	0.577744	0.999985	-0.2578	2.31454	-0.82685	0.54243	0.33531	1.72191
tA(UGC)E	0.716223	0.999985	-0.10802	2.41564	-0.59065	0.84453	0.28414	1.4196
tA(UGC)G	0.768471	0.999985	0.19678	2.14623	-0.49527	0.52876	0.54697	1.34344
tC(GCA)P2	0.0130667	0.999985	-1.21979	0.26464	-1.48805	0.11498	1.01874	1.01114
tD(GUC)I1	0.0741997	0.999985	-0.49646	0.63289	-0.49537	0.6138	0.17744	1.06749
tD(GUC)I2	0.0760366	0.999985	-0.42429	1.15992	-0.51906	0.8991	0.69707	1.33876
tD(GUC)J2	0.208648	0.999985	-0.81428	-0.55043	-0.27249	-0.0868	-0.75665	0.53031
tD(GUC)J3	0.0341834	0.999985	-1.34441	-1.18814	-0.87993	-0.43184	-0.96435	0.00441
tD(GUC)K	0.0260644	0.999985	-0.323	0.54088	-0.40493	0.88545	0.35561	1.01629
tD(GUC)L1	0.101286	0.999985	-0.48219	0.92767	-0.49758	0.60191	0.43047	1.17495
tD(GUC)L2	0.144741	0.999985	-0.30254	0.80124	-0.2659	0.86918	0.04452	1.21386
tD(GUC)O	0.222668	0.999985	-0.27128	0.95786	-0.29167	0.86117	-0.02574	1.28549
tE(UUC)C	0.168768	0.999985	-0.18677	0.16599	0.12297	0.26909	0.03887	0.86567
tE(UUC)E2	0.0477365	0.999985	-0.13976	0.03684	0.34358	0.36143	0.49109	1.29678
tE(UUC)E3	0.0169678	0.999985	-0.17602	0.09656	0.12483	0.31745	0.78471	1.359
tE(UUC)I	0.0226467	0.999985	-0.17087	0.15199	0.04956	0.28268	0.52307	0.90559
tE(UUC)J	0.0611559	0.999985	-0.47915	0.40854	0.08691	0.17832	0.76591	0.95209
tE(UUC)K	0.112533	0.999985	-0.21054	0.19967	0.35845	0.31149	0.34401	0.94416
tE(UUC)L	0.0659814	0.999985	-0.17959	0.01593	0.23876	0.41055	0.27757	1.58198
tE(UUC)M	0.0467563	0.999985	-0.28405	0.25931	0.06529	0.32886	0.40418	1.17305
tE(UUC)P	0.0486231	0.999985	-0.05702	0.12186	0.39865	0.38029	0.69008	1.61926
tE(UUC)Q	0.566569	0.999985	0.26746	2.18435	-0.82591	0.2809	1.64319	0.99001
tF(GAA)B	0.0445275	0.999985	-1.77288	-1.13448	-0.95089	-0.65625	-0.82751	-0.75081
tF(GAA)D	0.00384257	0.912254	-1.34616	-1.38107	-0.98216	-0.16459	-0.48798	-0.68271
tF(GAA)F	0.0715651	0.999985	-1.3824	-1.21246	-1.12898	-0.81296	-1.16316	-0.59895
tF(GAA)G	0.0316659	0.999985	-1.45193	-1.25982	-0.97285	-0.70339	-0.85818	-0.81436
tF(GAA)H1	0.0617368	0.999985	-1.43568	-1.08078	-1.05486	-0.18872	-1.15622	-0.52058
tF(GAA)H2	0.0705884	0.999985	-1.65221	-1.03273	-1.09832	-0.83855	-1.05336	-0.23391
tF(GAA)P1	0.0287456	0.999985	-1.32512	-1.08168	-0.82756	-0.20636	-0.70253	-0.68398
tF(GAA)P2	0.0645782	0.999985	-1.4891	-1.15333	-0.88031	-0.82776	-0.85565	-0.61385
tF(GAA)Q	0.0554434	0.999985	-0.20655	1.14839	-0.82729	0.61836	1.35197	1.43305
tG(GCC)D2	0.27232	0.999985	-0.27746	0.71882	-0.13706	0.49129	0.03591	0.91294
tG(GCC)F1	0.308543	0.999985	-0.41375	1.4863	-0.76741	0.46322	0.50352	1.1463
tG(GCC)G2	0.166667	0.999985	-0.2204	0.284	0.05506	0.58192	-0.1094	0.9087
tG(GCC)M	0.328587	0.999985	0.10358	1.29425	-0.18587	0.64186	0.44518	1.43549
tG(GCC)O2	0.368736	0.999985	-0.13148	1.28182	-0.42677	0.68906	0.28312	0.99337
tH(GUG)E1	0.0435076	0.999985	-1.13137	-1.10246	-0.87959	0.07629	-1.00396	-0.17586
tH(GUG)K	0.152842	0.999985	-0.803	-0.98158	-0.65903	-0.03724	-0.90548	-0.38553
tH(GUG)M	0.474726	0.999985	-0.85557	-1.05487	-0.69603	-0.35979	-1.25142	-0.41438
tI(AAU)B	0.106189	0.999985	-0.79655	0.88189	-1.21395	0.22509	0.57615	0.83813
tI(AAU)G	0.159477	0.999985	-0.60668	1.01175	-1.18543	0.18398	0.54323	0.94085
tI(AAU)I1	0.0640763	0.999985	-0.65407	0.44963	-0.74746	0.2395	0.28634	0.60106
tI(AAU)N1	0.035927	0.999985	-0.93135	0.47169	-0.85003	0.56684	0.17969	0.92138
tI(UAU)D	0.065887	0.999985	0.00577	-0.50516	0.58396	1.17755	0.0714	2.21125
tI(UAU)L	0.0190075	0.999985	0.11055	-0.51216	0.55892	1.25846	0.4789	1.60974
tK(CUU)G3	0.0565572	0.999985	-1.04989	-0.35278	-0.39848	0.0453	-0.4057	0.27371
tK(CUU)P	0.0193294	0.999985	-1.16169	-0.38559	-0.68544	0.3458	-0.41837	0.28592
tK(UUU)D	0.0123718	0.999985	-0.90428	-0.62576	-0.68187	0.44296	-0.43181	0.06189
tK(UUU)G1	0.0551494	0.999985	-0.53583	-0.74907	-0.31196	0.30014	-0.50712	0.37019
tK(UUU)G2	0.0225138	0.999985	-0.66249	-0.6036	-0.3948	0.29236	-0.37758	0.21349
tK(UUU)K	0.147283	0.999985	-0.45705	-0.73835	-0.18728	0.59584	-0.55065	0.01124
tK(UUU)L	0.0136693	0.999985	-0.55189	-0.71024	-0.30523	0.48041	-0.11017	0.00502
tK(UUU)O	0.025055	0.999985	-0.30446	-0.74827	-0.11251	0.34326	-0.09917	0.51899
tK(UUU)P	0.0431296	0.999985	-0.56816	-0.66222	-0.48323	0.57466	-0.57036	0.4304
tK(UUU)Q	0.0305616	0.999985	-0.62901	0.41757	0.33345	0.55527	0.81141	1.32111
tL(CAA)C	0.0296599	0.999985	-1.6225	-1.35972	-1.55873	-1.25759	-1.07124	-0.57413
tL(CAA)G1	0.0155565	0.999985	-1.63995	-1.48063	-1.57608	-1.28464	-1.01235	-1.04694
tL(CAA)G2	0.00890977	0.999985	-1.55953	-1.60201	-1.52319	-1.23152	-1.02256	-0.91363
tL(CAA)G3	0.0973301	0.999985	-1.62036	-1.51359	-1.51935	-1.15129	-1.54822	-0.66935
tL(CAA)K	0.0421527	0.999985	-1.78936	-1.54186	-1.76932	-1.54563	-1.17836	-0.65487
tL(CAA)M	0.0960653	0.999985	-1.70602	-1.34727	-1.23095	-1.11688	-1.29426	-0.51616
tL(CAA)N	0.029414	0.999985	-1.75274	-1.4558	-1.45935	-1.16222	-1.27011	-0.88742
tL(UAA)B1	0.00107768	0.769307	-0.43224	-0.27186	-0.60734	0.47679	0.20808	0.4226
tL(UAA)D	0.00868401	0.999985	-0.35568	-0.54805	-0.48957	0.61478	-0.112	1.01276
tL(UAA)K	0.00846272	0.999985	-0.4085	-0.50168	-0.32916	0.73822	-0.06356	1.09724
tL(UAA)L	0.0470245	0.999985	-0.67049	0.34045	-0.39474	0.47417	0.2423	0.40467
tL(UAG)L2	0.00189665	0.769307	-0.59934	-0.44473	-0.13651	0.80867	0.22669	0.67191
TLC1	0.688755	0.999985	0.31309	-0.19131	0.1191	0.46831	-0.19768	0.24368
tM(CAU)M	0.14092	0.999985	-1.52239	-0.6389	-0.62051	-0.24696	-0.81763	-0.31467
tM(CAU)O1	0.852742	0.999985	-0.17114	-0.40294	0.26928	0.58566	-0.94023	0.27503
tM(CAU)P	0.420179	0.999985	-0.4072	-0.21888	0.42147	0.53096	-0.38614	0.43954
tM(CAU)Q1	0.421606	0.999985	0.79587	0.56625	-1.61872	0.60422	NA	0.41654
tN(GUU)F	0.0161844	0.999985	-0.72666	-0.58765	-0.31126	0.14119	-0.22585	0.08715
tN(GUU)N1	0.0833043	0.999985	-0.67799	-0.88164	0.17875	0.36926	-0.37117	0.92796
tN(GUU)O1	0.00116103	0.769307	-0.70947	-0.20421	-0.52604	0.61593	0.24591	0.51699
tN(GUU)P	0.00308074	0.901536	-0.76191	-0.42832	-0.38585	0.29177	0.00106	0.35782
tP(UGG)A	0.130188	0.999985	-0.89303	-1.07371	-0.85987	0.103	-1.23319	0.10217
tP(UGG)F	0.0441507	0.999985	-0.90658	-1.05221	-0.62273	-0.06186	-0.77094	-0.05526
tP(UGG)H	0.0497371	0.999985	-1.04601	-0.79909	-0.74455	0.19937	-0.88103	0.18261
tP(UGG)N2	0.0286719	0.999985	-1.29838	-1.01366	-0.88393	0.10456	-0.85958	-0.36766
tQ(UUG)D2	0.00064431	0.688338	-0.52153	-0.27638	-0.1081	0.76192	0.45213	0.73849
tQ(UUG)E1	0.000277918	0.635367	-0.49608	-0.22229	-0.48846	0.64564	0.46836	0.8772
tQ(UUG)L	0.000443543	0.635367	-0.56536	-0.41702	-0.01065	0.63723	0.82618	1.07115
tR(ACG)K	0.132495	0.999985	-0.35029	-0.29896	0.28768	0.59512	-0.29156	1.38256
tR(ACG)O	0.106065	0.999985	-0.37154	-0.43657	0.31895	0.93723	-0.22783	0.65491
tR(CCG)L	0.0576814	0.999985	-0.79246	0.36512	-0.64434	0.41193	0.10003	0.47574
tR(CCU)J	0.7084	0.999985	1.18183	0.25619	NA	1.04146	0.42163	0.28829
tR(UCU)B	0.0483391	0.999985	-1.38288	-1.17561	-0.98463	-0.50249	-1.09541	-0.06089
tR(UCU)D	0.100612	0.999985	-1.32849	-1.33787	-0.67409	-0.35173	-1.18418	0.32129
tR(UCU)Q1	0.294505	0.999985	0.24911	-0.18155	0.21661	0.31037	0.59939	0.04811
tS(AGA)G	0.0954881	0.999985	-1.2071	0.4926	-0.94412	0.3738	-0.27154	1.08579
tS(AGA)H	0.0469246	0.999985	-0.45116	0.48949	-0.59998	0.76379	0.10601	1.00439
tS(AGA)L	0.101255	0.999985	-0.65706	0.25339	-0.60803	0.42519	-0.34036	1.33428
tS(AGA)M	0.0854828	0.999985	-0.5829	0.55039	-0.74281	0.57323	0.02862	0.77474
tS(CGA)C	0.0419258	0.999985	-1.03137	-0.72658	0.04389	0.32582	-0.24323	0.50201
tS(GCU)F	0.0799877	0.999985	-0.57605	-0.50498	-0.16291	0.01198	-0.32485	0.40311
tS(GCU)O	0.127141	0.999985	-0.31269	-0.64951	0.06709	0.30077	-0.34027	0.60078
tT(AGU)C	0.35624	0.999985	-0.70994	-1.00095	-0.02531	-0.0383	-0.95222	0.36584
tT(AGU)D	0.0762125	0.999985	-0.88442	-0.98752	-0.54401	-0.14472	-0.74494	-0.22662
tT(AGU)I1	0.157868	0.999985	-0.88494	-0.94729	-0.36411	-0.11009	-0.86953	0.14903
tT(AGU)I2	0.0510285	0.999985	-0.77492	-0.827	-0.62809	0.1258	-0.74988	0.22386
tT(AGU)J	0.170564	0.999985	-0.86366	-0.67805	-0.51107	-0.35858	-0.7301	0.00927
tT(CGU)K	0.0803204	0.999985	0.51922	0.73458	0.48636	1.24009	0.70662	0.88323
tT(UGU)G1	0.198655	0.999985	-0.30195	-0.40404	0.37336	0.69865	-0.26969	0.55136
tT(UGU)G2	0.0549069	0.999985	-0.29758	-0.28856	0.25765	1.05432	0.01747	0.55079
tT(UGU)Q1	0.161083	0.999985	-0.179	0.39324	-0.40688	-0.07112	0.69927	0.44596
tT(XXX)Q2	0.463576	0.999985	-0.31023	0.19063	NA	-0.06365	-0.07272	0.6133
tV(AAC)G1	0.00228403	0.813368	-1.06361	-1.39402	-0.80099	0.47677	-0.33611	-0.02448
tV(AAC)G2	0.0120705	0.999985	-0.84207	-1.39819	-0.42033	0.27521	-0.3699	0.32326
tV(AAC)J	0.364905	0.999985	-1.78364	-1.2356	-1.05659	-1.01804	-1.97489	-1.98072
tV(AAC)K1	0.0563474	0.999985	-0.82255	-1.44506	-0.37658	0.11084	-0.73794	0.53598
tV(AAC)K2	0.00362204	0.901536	-0.97991	-1.30929	-0.76655	0.25659	-0.43996	-0.04759
tV(AAC)M1	5.44e-05	0.348704	-0.88408	-1.21229	-1.09891	0.29214	0.05488	0.33802
tV(AAC)M3	0.00169446	0.769307	-1.02202	-1.26113	-0.71631	0.16244	-0.30511	-0.02793
tV(CAC)D	0.50578	0.999985	-0.29402	-0.16662	-0.00713	0.2621	-0.38948	0.07716
tV(UAC)D	0.0960149	0.999985	-0.74454	-0.56382	-0.47745	0.09761	-0.67536	0.17427
tW(CCA)G1	0.0165345	0.999985	-1.02896	-0.56013	-0.55221	0.18864	-0.4258	0.20246
tW(CCA)G2	0.00147225	0.769307	-1.03077	-0.61803	-0.77888	0.13054	-0.17749	0.11514
tW(CCA)P	0.0017514	0.769307	-1.0193	-0.66291	-0.64109	0.51789	-0.14282	0.28709
tX(XXX)D	0.0356504	0.999985	-0.59418	-0.39841	-0.26706	0.03416	-0.19438	0.52478
tY(GUA)J1	0.89927	0.999985	-0.46555	-0.8178	-0.09429	-0.14773	-0.96331	-0.37121
tY(GUA)M1	0.0328579	0.999985	-0.70353	-0.2726	-0.07415	0.51539	-0.12619	0.4034
tY(GUA)M2	0.149432	0.999985	-0.72727	-0.96302	0.22559	0.14129	-0.36196	0.36307
tY(GUA)Q	0.467519	0.999985	0.5004	1.1988	-0.04406	0.59302	1.08627	0.69198
YAL001C	0.256858	0.999985	0.58921	0.72001	0.32501	-0.04995	0.5637	0.37716
YAL002W	0.862358	0.999985	0.67832	0.82222	0.59649	0.5903	0.76552	0.66592
YAL003W	0.8292	0.999985	-1.5881	-1.67622	-1.29614	-1.47666	-1.78289	-1.16715
YAL005C	0.663766	0.999985	1.26396	0.99093	1.2194	1.07543	1.0974	1.54511
YAL007C	0.83557	0.999985	-0.08504	-0.04033	-0.36659	-0.11093	0.09123	-0.35959
YAL008W	0.555748	0.999985	1.21185	1.26727	0.93791	1.15806	0.93754	1.03735
YAL009W	0.838436	0.999985	0.04147	0.20948	-0.17885	-0.15941	0.03082	0.09892
YAL010C	0.231921	0.999985	0.39957	0.95527	0.342	0.35626	0.38182	0.19674
YAL011W	0.48724	0.999985	-0.68201	-1.17578	-0.44565	-0.91535	-0.34523	-0.52515
YAL012W	0.603889	0.999985	-0.89624	-1.32199	-0.69603	-0.61	-1.19192	-0.74685
YAL013W	0.469838	0.999985	-0.19843	-0.28415	0.4792	-0.03873	0.26169	0.30046
YAL014C	0.823295	0.999985	-0.1457	0.05279	0.2382	0.26343	0.04474	-0.04884
YAL015C	0.509051	0.999985	0.07235	-0.2959	0.01583	-0.15227	-0.36426	-0.0378
YAL016W	0.89315	0.999985	0.09131	0.53029	-0.3677	0.02502	0.04073	0.09303
YAL017W	0.866949	0.999985	1.62727	1.55574	1.21879	1.38521	1.65108	1.45217
YAL018C	0.83957	0.999985	NA	1.98349	0.13604	1.13807	1.08841	1.2656
YAL019W	0.325501	0.999985	-1.22525	-1.18975	-1.61581	-1.78178	-1.34409	-1.4927
YAL019W-A	0.334514	0.999985	0.84457	0.06645	0.90649	0.8028	0.23568	-0.19995
YAL020C	0.752719	0.999985	-0.48699	-0.57422	-0.247	-0.2509	-0.56017	-0.34056
YAL021C	0.509439	0.999985	-0.66549	-0.59448	-0.60412	-0.4054	-0.46986	-0.6935
YAL022C	0.813746	0.999985	-0.1673	-0.47899	-0.18965	0.0256	-0.35456	-0.37924
YAL023C	0.536319	0.999985	-0.24617	-0.61466	-0.47087	-0.06768	-0.47367	-0.44688
YAL024C	0.503381	0.999985	-0.55536	-0.35219	-0.80892	-0.82847	-0.56459	-0.67832
YAL025C	0.839499	0.999985	-2.52076	-2.73687	-2.46164	-2.72322	-2.65959	-2.43339
YAL026C	0.925086	0.999985	-0.68489	-0.53068	-1.14393	-0.93147	-0.52224	-0.84577
YAL026C-A	0.825238	0.999985	-0.69815	-0.83261	-1.1234	-0.34228	-0.49597	-1.5914
YAL027W	0.760184	0.999985	0.92206	0.72309	0.64573	0.1674	0.94906	0.94991
YAL028W	0.82471	0.999985	1.9517	2.08608	2.06411	2.0246	2.11214	1.86909
YAL029C	0.583306	0.999985	-1.04953	-0.80926	-1.32941	-1.27293	-0.97878	-1.2474
YAL030W	0.817895	0.999985	0.16106	0.24834	0.28631	0.4086	-0.06738	0.23701
YAL031C	0.923916	0.999985	0.76836	1.31566	0.79029	0.77732	1.14779	1.00789
YAL032C	0.682512	0.999985	0.28071	0.14556	0.14586	-0.01427	0.36764	0.42941
YAL033W	0.321031	0.999985	-0.50168	-0.40748	-0.24782	-0.35793	-0.87232	-0.49249
YAL034C	0.794476	0.999985	1.37027	1.60127	1.4102	1.34341	1.66272	1.49877
YAL034W-A	0.847352	0.999985	0.4586	0.21418	0.41419	0.0485	0.46538	0.47067
YAL035W	0.664809	0.999985	-1.58836	-1.516	-1.7682	-1.8878	-1.73881	-1.46802
YAL036C	0.79357	0.999985	-2.16618	-2.13909	-2.26813	-2.0539	-2.56922	-2.0943
YAL037C-B	0.534906	0.999985	NA	-0.28425	-0.45661	0.04467	NA	-0.46437
YAL037W	0.0349341	0.999985	0.60756	1.45024	1.56061	0.38819	0.72803	0.4597
YAL038W	0.432071	0.999985	-0.40443	-1.05658	-0.34708	-0.18408	-0.91652	0.02931
YAL039C	0.759732	0.999985	-0.05704	0.02049	0.2926	0.01275	-0.16098	0.24178
YAL040C	0.454911	0.999985	0.51608	0.25804	0.35848	0.72985	0.40762	0.3745
YAL041W	0.903725	0.999985	-0.11604	0.07247	-0.10361	-0.11453	-0.04987	-0.03337
YAL042C-A	0.796401	0.999985	0.98757	1.46745	0.44792	2.19061	0.5472	0.54413
YAL042W	0.958654	0.999985	-0.8012	-0.83414	-0.8514	-0.68862	-0.90597	-0.87034
YAL043C	0.719292	0.999985	-0.31113	-0.16854	-0.36193	-0.11019	-0.51223	-0.3973
YAL044C	0.726251	0.999985	-0.71117	-0.82733	-0.80017	-0.66832	-0.96753	-0.85939
YAL044W-A	0.860439	0.999985	-0.58072	-0.55542	-0.3119	-0.23111	-0.85343	-0.46905
YAL045C	0.756875	0.999985	1.32124	-0.46899	-0.62463	0.22693	0.905	-0.37828
YAL046C	0.957848	0.999985	-1.04455	-0.94057	-0.66147	-0.82229	-1.31536	-0.47049
YAL047C	0.141478	0.999985	0.67177	0.5956	0.4732	-0.05209	0.5173	0.37519
YAL047W-A	0.682293	0.999985	1.05763	1.5933	0.17196	0.7445	NA	0.79932
YAL048C	0.576532	0.999985	-0.00684	0.28441	-0.02647	0.00896	-0.00113	-0.01223
YAL049C	0.696036	0.999985	-0.18074	0.37095	-0.16551	0.13907	0.04587	0.0641
YAL051W	0.984839	0.999985	0.34541	0.75448	0.40691	0.30227	0.84138	0.37491
YAL053W	0.507844	0.999985	-0.59827	-0.72077	-0.55895	-0.33749	-0.6982	-0.52638
YAL054C	0.526635	0.999985	1.38032	3.19307	3.09503	2.03345	1.47893	3.04113
YAL055W	0.417606	0.999985	2.08509	1.38264	1.63987	0.91486	1.70029	1.77059
YAL056C-A	0.518746	0.999985	NA	0.75215	1.80359	2.33916	3.00894	0.15688
YAL056W	0.525751	0.999985	0.8023	1.16012	0.45278	0.55846	0.8255	0.6239
YAL058W	0.495205	0.999985	-0.83763	-0.45306	-0.78403	-0.75396	-0.76028	-0.89916
YAL059W	0.602263	0.999985	-2.15706	-2.22811	-1.95523	-2.1712	-2.38098	-2.04416
YAL060W	0.447421	0.999985	1.00651	0.90882	0.92076	1.1013	0.97606	1.07355
YAL061W	0.814928	0.999985	1.67811	1.59644	1.45096	1.66891	1.59199	1.35425
YAL062W	0.529482	0.999985	0.33963	0.11396	0.49002	0.683	-0.24652	0.00913
YAL063C	0.82072	0.999985	1.17196	0.72529	1.2043	1.22055	0.8723	0.87548
YAL063C-A	0.899114	0.999985	0.87767	0.61626	0.81865	1.35132	0.29757	0.767
YAL064C-A	0.138654	0.999985	2.03697	0.89283	2.02865	1.39082	0.87151	1.08223
YAL064W	0.45205	0.999985	1.26491	0.52257	0.72338	0.91599	0.89067	-0.0221
YAL064W-B	0.185675	0.999985	0.19448	0.32469	0.03635	0.48809	0.2367	0.50169
YAL065C	0.523473	0.999985	1.10151	0.93343	1.68159	1.40266	1.26622	1.47524
YAL067C	0.304252	0.999985	0.04685	-0.59673	0.05624	0.21473	-0.59112	-1.47478
YAL068C	0.380465	0.999985	1.11379	0.98228	1.29717	1.23201	0.6531	0.98236
YAL068W-A	0.0805475	0.999985	0.28534	-0.00157	0.19396	-0.09894	NA	-0.31669
YAL069W	0.842732	0.999985	1.03643	0.24365	0.44535	0.75938	0.74997	0.36108
YAR002C-A	0.774838	0.999985	-0.67937	-0.79324	-0.69313	-0.39377	-0.85739	-0.76748
YAR002W	0.746619	0.999985	-0.12412	-0.03084	-0.2094	-0.30054	-0.21648	0.00447
YAR003W	0.883671	0.999985	0.23439	0.56961	0.26797	0.42892	0.53987	0.17921
YAR007C	0.6954	0.999985	0.37834	0.59452	0.10526	0.04911	0.43744	0.36576
YAR008W	0.81121	0.999985	-0.99108	-0.93646	-0.99373	-1.05597	-1.30432	-0.69537
YAR014C	0.383589	0.999985	-0.80048	-0.72373	-1.07617	-1.04154	-1.05702	-0.92246
YAR015W	0.436294	0.999985	-1.49516	-1.26252	-1.48322	-1.55542	-1.57502	-1.45621
YAR018C	0.632537	0.999985	-0.77019	-0.65941	-0.67324	-1.1272	-0.5584	-0.68634
YAR019C	0.617682	0.999985	0.79444	0.63167	0.58708	0.7175	0.84136	0.67162
YAR020C	0.945311	0.999985	1.13924	0.9318	0.67497	1.15701	0.46006	1.179
YAR023C	0.311039	0.999985	1.36302	1.39131	1.18472	1.04496	1.14772	1.27911
YAR027W	0.86169	0.999985	1.23065	1.72283	1.12135	1.17668	1.48494	1.30714
YAR028W	0.941737	0.999985	0.70612	1.07001	1.01083	0.82675	1.11678	0.88062
YAR029W	0.341608	0.999985	1.00204	1.24716	1.30994	0.7741	1.29583	0.93295
YAR030C	0.652924	0.999985	0.57713	0.22689	1.0538	0.69535	0.61343	0.20862
YAR031W	0.275002	0.999985	0.9985	1.31814	0.80723	0.87647	0.95533	0.66116
YAR033W	0.970055	0.999985	0.29143	0.67526	0.51985	0.608	0.455	0.44159
YAR035W	0.83699	0.999985	0.71075	0.2963	0.81112	1.12895	0.14886	0.36358
YAR042W	0.887063	0.999985	0.03841	0.19385	0.09852	-0.06319	0.1284	0.20275
YAR047C	0.320936	0.999985	-0.14771	-0.88193	0.25997	0.00109	-0.51461	-1.75568
YAR050W	0.946978	0.999985	1.1546	0.72606	1.10741	1.19796	0.90134	0.85189
YAR053W	0.832747	0.999985	0.24482	0.77461	0.88924	0.88416	0.66925	0.49257
YAR060C	0.813102	0.999985	-0.03095	0.01652	-0.30864	0.07598	-0.19218	-0.09155
YAR061W	0.976276	0.999985	2.68542	1.82076	2.53566	3.129	NA	1.53519
YAR062W	0.411853	0.999985	0.81424	0.69273	0.56794	0.76911	0.56685	0.29892
YAR066W	0.894294	0.999985	-1.16926	-0.50509	-0.96838	-0.48841	-1.24924	-0.80186
YAR068W	0.645356	0.999985	-0.98589	-1.06761	-0.89894	-0.30722	-1.39079	-0.87515
YAR069C	0.259842	0.999985	0.95753	0.71809	2.25956	1.07246	0.96499	0.43831
YAR070C	0.872218	0.999985	-0.18656	0.03832	1.09297	0.81354	-0.22594	0.55135
YAR071W	0.915948	0.999985	-2.17406	-1.91848	-1.9387	-2.06271	-2.17241	-1.84721
YAR073W	0.477229	0.999985	-1.52546	-1.39433	-1.40978	-1.60855	-1.54877	-1.47025
YAR075W	0.899118	0.999985	-2.29389	-1.87972	-2.30933	-2.28786	-1.96515	-2.30131
YBL001C	0.842551	0.999985	-0.28782	-0.52109	-0.2059	-0.22608	-0.57368	-0.31537
YBL002W	0.650094	0.999985	-0.86154	-0.6065	-0.71475	-0.54625	-0.8295	-0.59258
YBL003C	0.807189	0.999985	-0.45264	-0.82312	-0.77611	-0.37803	-0.91489	-0.61496
YBL004W	0.994741	0.999985	-2.8257	-2.56326	-2.93871	-2.7225	-2.68802	-2.91391
YBL005W	0.828122	0.999985	0.05682	0.37221	0.02503	0.20669	0.35769	0.00273
YBL005W-A	0.251419	0.999985	0.42556	-0.17248	0.43646	0.45234	0.53493	0.42988
YBL005W-B	0.418001	0.999985	0.2922	-0.16159	0.10302	0.0661	0.21869	0.3936
YBL006C	0.701481	0.999985	1.16397	1.00709	1.06655	1.06838	0.71508	1.24698
YBL007C	0.815797	0.999985	-0.06311	-0.22852	-0.36964	-0.37934	-0.11667	-0.27547
YBL008W	0.297984	0.999985	-0.65606	-0.4062	-0.84079	-0.8788	-0.74918	-0.80665
YBL008W-A	0.913435	0.999985	-0.84939	-0.58189	0.51962	0.29754	-1.44228	0.41885
YBL009W	0.969986	0.999985	-1.43727	-1.17596	-1.5562	-1.51072	-1.3108	-1.36618
YBL010C	0.949233	0.999985	0.46207	0.29978	0.39806	0.08802	0.43155	0.67601
YBL011W	0.946375	0.999985	0.09656	0.12828	0.1851	0.14508	-0.00806	0.24409
YBL012C	0.488308	0.999985	NA	-1.42719	1.82884	NA	-0.70542	-0.38613
YBL013W	0.906281	0.999985	0.95146	0.69315	1.02107	1.05897	0.67539	0.9932
YBL014C	0.759671	0.999985	-0.74606	-0.53001	-0.82807	-0.88595	-0.65324	-0.70845
YBL015W	0.548055	0.999985	1.44337	1.55148	1.43922	1.1748	1.51791	1.45787
YBL016W	0.856008	0.999985	-1.20317	-1.02843	-0.90727	-1.01283	-1.28325	-0.93331
YBL017C	0.867256	0.999985	0.00126	0.11847	-0.37277	-0.18647	0.03331	-0.19055
YBL018C	0.786517	0.999985	-1.36343	-1.24528	-0.89946	-1.20689	-1.26054	-1.17795
YBL019W	0.311009	0.999985	1.15976	1.0219	1.05198	0.764	1.05995	0.94018
YBL020W	0.477894	0.999985	-0.70506	-0.68006	-0.60702	-0.45314	-0.6016	-0.63666
YBL021C	0.257515	0.999985	1.2564	0.96532	1.00742	0.72111	0.84648	1.0703
YBL022C	0.450607	0.999985	-0.14273	-0.00708	-0.59382	-0.55287	-0.18472	-0.48048
YBL023C	0.558016	0.999985	-0.66343	-0.41838	-0.5602	-0.69524	-0.59791	-0.60297
YBL024W	0.500559	0.999985	-1.93719	-1.69804	-2.10544	-2.02053	-2.07517	-1.97255
YBL025W	0.469974	0.999985	0.43448	0.58773	0.37013	0.29981	0.34471	0.43385
YBL026W	0.617068	0.999985	-0.73002	-0.38156	-0.39292	-0.66013	-0.21213	-0.35134
YBL027W	0.943928	0.999985	-1.43117	-1.73353	-1.46493	-1.75302	-1.73002	-1.10018
YBL028C	0.750953	0.999985	-2.28379	-2.60879	-2.1635	-2.44234	-2.34948	-2.0895
YBL029C-A	0.534617	0.999985	2.24791	2.46585	3.05247	2.38169	2.92817	2.95598
YBL029W	0.853807	0.999985	0.31227	0.47243	1.71529	0.5908	0.91808	1.20359
YBL030C	0.504689	0.999985	-0.95286	-1.14992	-1.18174	-0.61354	-1.15527	-1.12214
YBL031W	0.609798	0.999985	-0.31996	-0.30216	-0.35387	-0.69697	-0.19913	-0.34559
YBL032W	0.32897	0.999985	-1.21148	-1.13354	-1.15245	-1.03634	-0.95808	-1.09476
YBL033C	0.501374	0.999985	1.60495	2.01325	1.82699	1.41321	1.76655	1.87611
YBL034C	0.988268	0.999985	-0.52719	-0.25241	-0.62861	-0.53159	-0.34259	-0.54122
YBL035C	0.921803	0.999985	-1.20451	-0.73726	-0.90048	-1.09012	-0.94153	-0.7571
YBL036C	0.348424	0.999985	-0.13194	-0.25062	-0.28793	-0.70995	-0.27974	-0.20354
YBL037W	0.677125	0.999985	0.35196	0.84467	-0.04128	0.06218	0.75404	-0.03796
YBL038W	0.424583	0.999985	0.81635	0.13255	0.63018	0.2563	0.18134	0.59358
YBL039C	0.656436	0.999985	-2.90869	-2.63992	-2.66453	-2.54516	-2.82621	-2.62873
YBL039W-B	0.541369	0.999985	1.41606	0.88025	1.36411	0.85418	2.14937	1.29043
YBL040C	0.296647	0.999985	0.42086	0.48545	0.1827	0.52777	0.73541	0.37191
YBL041W	0.330978	0.999985	0.43645	0.32872	0.12052	0.00733	0.2024	0.20549
YBL042C	0.245519	0.999985	-3.09994	-2.81041	-2.79576	-2.63536	-2.65337	-2.83932
YBL043W	0.0297788	0.999985	0.10793	-0.19272	0.601	-0.11242	-0.73257	-1.38687
YBL044W	0.558106	0.999985	0.72942	0.5396	0.90552	1.32634	0.79337	0.48323
YBL045C	0.774849	0.999985	0.43857	0.94152	0.81863	0.57827	0.83692	0.94897
YBL046W	0.78902	0.999985	-0.06387	-0.21064	0.06306	-0.33555	-0.02743	0.01788
YBL047C	0.949491	0.999985	-0.09543	-0.41182	-0.64988	-0.2957	-0.39427	-0.50207
YBL048W	0.482841	0.999985	3.08895	1.47045	3.24579	2.3286	3.41727	0.29019
YBL049W	0.263449	0.999985	2.84071	2.59532	2.2571	2.7479	2.09417	1.92857
YBL050W	0.304752	0.999985	0.88236	0.73003	0.29251	0.34021	0.43299	0.52172
YBL051C	0.864289	0.999985	-0.28917	0.00142	-0.38517	-0.40666	-0.00168	-0.35926
YBL052C	0.343822	0.999985	-0.96228	-0.84231	-0.9875	-1.33854	-0.85394	-1.10148
YBL054W	0.687937	0.999985	-2.7513	-2.51685	-2.37145	-2.44938	-2.67063	-2.72223
YBL055C	0.874064	0.999985	-1.2131	-0.80688	-0.99459	-1.06913	-1.23841	-0.79526
YBL056W	0.493154	0.999985	-0.09694	0.30425	-0.39888	-0.24365	-0.24248	-0.13118
YBL057C	0.421585	0.999985	-0.55996	-0.64786	-0.82357	-0.84129	-0.93379	-0.64316
YBL058W	0.955573	0.999985	0.51986	0.27353	0.00616	0.01763	0.31808	0.43115
YBL059C-A	0.878602	0.999985	0.87543	0.39313	0.85301	0.10591	0.69455	1.18595
YBL059W	0.674477	0.999985	1.10083	0.54716	0.84933	0.51867	0.93353	0.79127
YBL060W	0.0797505	0.999985	-0.23396	0.13475	-0.12159	-0.67988	-0.18697	-0.46025
YBL061C	0.614917	0.999985	-0.40405	-0.29643	-0.53775	-0.59681	-0.70389	-0.21204
YBL063W	0.200953	0.999985	0.31138	0.26506	8e-05	-0.2604	0.26416	-0.22924
YBL064C	0.638242	0.999985	2.59378	2.66571	2.28093	1.95613	2.78186	2.46015
YBL065W	0.221584	0.999985	NA	0.40637	-0.46481	1.36099	0.92362	-0.29648
YBL066C	0.84707	0.999985	-0.36247	-0.06646	-0.3944	-0.23231	-0.21754	-0.46862
YBL067C	0.616606	0.999985	-0.86031	-0.75143	-1.10985	-1.11872	-0.87837	-0.96976
YBL068W	0.816068	0.999985	-1.87267	-1.44411	-1.46194	-1.40561	-1.91656	-1.59788
YBL069W	0.814927	0.999985	-1.07065	-0.78006	-1.2246	-1.06875	-1.0648	-1.05667
YBL070C	0.158606	0.999985	-0.50298	-1.66544	NA	-0.41236	-0.5707	-0.65688
YBL071C	0.692282	0.999985	NA	-0.95636	0.55854	0.39136	-0.06988	-1.81248
YBL071W-A	0.757452	0.999985	-2.1339	-2.13166	-1.94065	-1.48529	-2.13368	-2.36192
YBL072C	0.387421	0.999985	-1.80925	-1.92911	-1.75216	-1.64108	-1.92545	-1.47534
YBL074C	0.642932	0.999985	-0.2635	0.04546	-0.60723	-0.40966	-0.24926	-0.44434
YBL075C	0.61174	0.999985	2.90993	3.21952	2.65246	2.70034	3.01491	2.7689
YBL076C	0.674873	0.999985	-1.54402	-1.36824	-1.95333	-1.79463	-1.67713	-1.63234
YBL078C	0.332495	0.999985	3.82336	3.5308	3.94717	3.04002	3.58931	3.91675
YBL079W	0.803408	0.999985	-1.29593	-0.95804	-1.35024	-1.24236	-1.18486	-1.29807
YBL080C	0.115163	0.999985	1.09589	1.14928	0.88654	0.63888	0.81636	0.88141
YBL081W	0.641548	0.999985	-1.29358	-1.62337	-1.48456	-1.06382	-1.39574	-1.66277
YBL082C	0.183185	0.999985	-0.63207	-0.95238	-0.6678	-0.31481	-0.5944	-0.62562
YBL084C	0.854474	0.999985	0.0868	0.28867	0.25091	0.15173	0.25224	0.14483
YBL085W	0.957391	0.999985	0.54431	0.3639	0.4695	0.30458	0.46691	0.63084
YBL086C	0.429707	0.999985	1.70034	1.61484	1.6256	1.04401	1.67638	1.71086
YBL087C	0.466579	0.999985	-2.04488	-2.11437	-1.81841	-1.60121	-2.20384	-1.72252
YBL088C	0.901332	0.999985	0.08038	0.40578	-0.05293	-0.01019	0.38795	-0.0169
YBL089W	0.263078	0.999985	0.26735	0.22693	0.35173	0.59036	0.26792	0.52303
YBL090W	0.69918	0.999985	0.7901	0.10674	0.71703	0.11883	0.54874	0.66209
YBL091C	0.464069	0.999985	-0.09653	0.14282	-0.23556	-0.39763	-0.1595	-0.02464
YBL091C-A	0.281672	0.999985	2.65413	2.21724	2.39233	2.25128	1.9455	2.41821
YBL092W	0.565908	0.999985	-1.35559	-1.46269	-0.92466	-1.17938	-1.31978	-0.88809
YBL093C	0.599125	0.999985	-0.15183	-0.17083	-0.17472	-0.48086	-0.20744	-0.0636
YBL094C	0.763066	0.999985	NA	-0.26323	-0.87066	-0.01745	NA	-1.43285
YBL095W	0.31125	0.999985	-0.21221	-0.0665	0.16692	0.22236	0.02766	0.14389
YBL096C	0.900583	0.999985	0.42185	-1.02387	1.25545	0.80667	-0.17735	-0.19234
YBL097W	0.894244	0.999985	-0.90718	-1.01079	-0.94123	-1.29831	-0.76735	-0.8657
YBL098W	0.717066	0.999985	-0.82675	-0.532	-0.54752	-0.66326	-0.73715	-0.66974
YBL099W	0.787439	0.999985	-0.0411	-0.05639	-0.11996	0.14259	-0.09954	-0.14089
YBL101C	0.481218	0.999985	0.60982	0.85191	0.25076	0.49174	0.57291	0.21088
YBL102W	0.25067	0.999985	-0.67661	-0.67529	-0.70088	-0.28682	-0.62667	-0.58495
YBL103C	0.281068	0.999985	0.1224	0.14753	-0.07834	-0.1108	-0.17019	-0.01617
YBL104C	0.695424	0.999985	-0.62221	-0.37067	-0.75438	-0.87051	-0.41533	-0.67968
YBL105C	0.805914	0.999985	-0.22704	-0.11246	-0.49978	-0.58992	-0.01234	-0.38635
YBL106C	0.383531	0.999985	-1.68733	-1.32913	-1.44988	-1.5597	-1.69575	-1.62841
YBL107C	0.530953	0.999985	1.27878	0.7201	0.70822	0.51181	0.94465	0.83777
YBL107W-A	0.323913	0.999985	0.45439	-0.17714	0.10777	0.29377	0.42714	0.25781
YBL108C-A	0.965378	0.999985	1.76565	0.9292	2.28361	1.33022	1.64254	1.95967
YBL109W	0.753309	0.999985	0.78937	0.05888	0.44874	0.95043	0.03345	0.01879
YBL111C	0.278764	0.999985	-0.37172	-0.53734	-0.19533	-0.06141	-0.46724	0.08671
YBL112C	0.147859	0.999985	-0.41401	-0.32879	-0.32686	-0.15654	-0.17499	-0.11713
YBL113C	0.491594	0.999985	-0.21551	-0.54804	-0.14287	-0.14211	-0.36317	-0.02968
YBL113W-A	0.378685	0.999985	-0.33645	-1.18186	0.0848	0.08916	-0.7934	0.38295
YBR001C	0.500485	0.999985	1.38874	1.73586	1.35091	1.10571	1.61859	1.35035
YBR002C	0.54359	0.999985	0.40201	0.32001	0.29145	0.02816	0.29739	0.39856
YBR003W	0.89266	0.999985	0.79415	1.15083	0.85431	0.8603	0.93298	0.94288
YBR004C	0.291864	0.999985	-1.02965	-1.22881	-0.73893	-0.65637	-1.08047	-0.58437
YBR005W	0.51335	0.999985	0.07279	0.39855	0.5886	0.57098	0.19711	0.70546
YBR006W	0.636835	0.999985	2.10215	2.1826	1.70068	1.79273	2.21812	1.67029
YBR007C	0.583215	0.999985	0.82045	0.8543	0.68842	0.54269	0.81535	0.75647
YBR008C	0.156045	0.999985	-0.47562	-0.51709	-0.19882	0.01096	-0.25971	-0.19787
YBR009C	0.605653	0.999985	0.25155	0.02452	0.13452	-0.0334	-0.14682	0.3174
YBR010W	0.930301	0.999985	-0.16501	-0.0058	-0.34582	-0.20943	-0.40098	0.04676
YBR011C	0.820803	0.999985	-0.95689	-0.50558	-1.0206	-0.85029	-0.86403	-0.89065
YBR012C	0.684874	0.999985	1.318	0.77455	0.61794	0.86287	0.88885	0.69987
YBR013C	0.384367	0.999985	0.69425	0.0354	0.58181	0.66549	0.45183	0.7664
YBR014C	0.438265	0.999985	1.23825	0.79655	0.54179	0.21269	0.95054	0.78796
YBR015C	0.851919	0.999985	-0.78365	-0.69461	-1.13159	-0.6695	-0.93514	-0.90622
YBR016W	0.838872	0.999985	0.18192	0.19297	0.74855	0.68983	0.11697	0.45702
YBR017C	0.551008	0.999985	-0.95892	-0.77047	-1.21027	-1.12169	-1.0399	-1.07326
YBR018C	0.0727542	0.999985	2.83847	2.90628	2.18273	2.40279	2.20182	1.63695
YBR019C	0.218852	0.999985	2.43913	2.51852	2.05429	2.18074	2.41527	0.71735
YBR020W	0.8953	0.999985	1.31731	1.1954	0.97548	1.27028	1.20625	0.94517
[truncated: 5,932 more rows]

## Sheet: BY4741 pMIG3 overexpression 
ID	p-values BY4741 pEGH vs. BY4741 pMIG3	q-values BY4741 pEGH vs. BY4741 pMIG3	BY4741 pEGH vs. BY4741 pMIG3 #1	BY4741 pEGH vs. BY4741 pMIG3 #2	BY4741 pEGH vs. BY4741 pMIG3 #3
[truncated: 6,069 more rows]

[truncated: 1 more sheets: Reciprocal Hemizygosity]
