# Supplementary material for: Natural Variation in the Yeast Glucose-Signaling Network Reveals a New Role for the Mig3p Transcription Factor
Source: G3 (Bethesda). 2012 Dec 1;2(12):1607–12. doi: 10.1534/g3.112.004127 (PMC3516482; doi:10.1534/g3.112.004127)
Supplement: Supporting Information [file supp_2.12.1607_FileS2.xlsx]

## Sheet: YPS163mig3 vs YPS163 basal
YPS163 vs. mig3 (growth in glucose): higher expression in mig3
Process
GOID	TERM	CORRECTED_PVALUE	UNCORRECTED_PVALUE	NUM_LIST_ANNOTATIONS	LIST_SIZE	TOTAL_NUM_ANNOTATIONS	POPULATION_SIZE	FDR_RATE	EXPECTED_FALSE_POSITIVES	ANNOTATED_GENES
GO:0002181	cytoplasmic translation	0.000457236	5.10308e-07	31	489	173	7166	0	0	YLR325C, YGL103W, YNL067W, YML024W, YGL147C, YPL090C, YJL189W, YBL092W, YFR032C-A, YGL030W, YHR141C, YBL072C, YGL031C, YHL001W, YLR287C-A, YDL191W, YNL162W, YAL005C, YDR500C, YGR148C, YOR182C, YIL052C, YOL127W, YLR262C-A, YDL075W, YDR471W, YML063W, YDR382W, YOR096W, YGR085C, YBR181C
GO:XXXXXXX	unannotated	0.000776542	8.66677e-07	88	489	783	7166	0	0	YLR334C, YDR094W, YOL046C, YOR235W, YLR296W, YOR396C-A, YNL089C, YLL067W-A, YHL050W-A, YKR040C, YJL156W-A, YER188W, YBR126W-B, YPR099C, YPR130C, YFR034W-A, YLR279W, YHR032W-A, YEL074W, YKL165C-A, YBR206W, YNL109W, YNL170W, YKL136W, YLL059C, YLR101C, YJL009W, YDR102C, YLR286W-A, YPR150W, YDR426C, YMR007W, YKR035C, YIL100W, YDR543C, YNL057W, YHR095W, YDR544C, YHR217C, YMR290W-A, YNL179C, YGL088W, Y…
Function
GOID	TERM	CORRECTED_PVALUE	UNCORRECTED_PVALUE	NUM_LIST_ANNOTATIONS	LIST_SIZE	TOTAL_NUM_ANNOTATIONS	POPULATION_SIZE	FDR_RATE	EXPECTED_FALSE_POSITIVES	ANNOTATED_GENES
GO:XXXXXXX	unannotated	0.000228803	8.66677e-07	88	489	783	7166	0	0	YLR334C, YDR094W, YOL046C, YOR235W, YLR296W, YOR396C-A, YNL089C, YLL067W-A, YHL050W-A, YKR040C, YJL156W-A, YER188W, YBR126W-B, YPR099C, YPR130C, YFR034W-A, YLR279W, YHR032W-A, YEL074W, YKL165C-A, YBR206W, YNL109W, YNL170W, YKL136W, YLL059C, YLR101C, YJL009W, YDR102C, YLR286W-A, YPR150W, YDR426C, YMR007W, YKR035C, YIL100W, YDR543C, YNL057W, YHR095W, YDR544C, YHR217C, YMR290W-A, YNL179C, YGL088W, Y…
GO:0003735	structural constituent of ribosome	0.00717823	2.71902e-05	33	489	228	7166	0	0	YLR325C, YGL103W, YGL147C, YJL189W, YBL092W, YGL031C, YHL001W, YDL191W, YNL162W, YPR166C, YDR500C, YBL090W, YDR471W, YML063W, YOR096W, YNL122C, YBR181C, YNL067W, YCR046C, YML024W, YPL090C, YFR032C-A, YGL030W, YBL072C, YHR141C, YLR287C-A, YGR148C, YOR182C, YIL052C, YOL127W, YDL075W, YDR382W, YGR085C
Component
GOID	TERM	CORRECTED_PVALUE	UNCORRECTED_PVALUE	NUM_LIST_ANNOTATIONS	LIST_SIZE	TOTAL_NUM_ANNOTATIONS	POPULATION_SIZE	FDR_RATE	EXPECTED_FALSE_POSITIVES	ANNOTATED_GENES
GO:0022626	cytosolic ribosome	0.000114309	5.10308e-07	31	489	173	7166	0	0	YLR325C, YGL103W, YNL067W, YML024W, YGL147C, YPL090C, YJL189W, YBL092W, YFR032C-A, YGL030W, YNL014W, YHR141C, YBL072C, YGL031C, YHL001W, YLR287C-A, YDL191W, YNL162W, YDR500C, YGR148C, YOR182C, YIL052C, YJR047C, YOL127W, YDL075W, YDR471W, YML063W, YDR382W, YOR096W, YGR085C, YBR181C
GO:0022625	cytosolic large ribosomal subunit	0.000173584	7.74928e-07	21	489	93	7166	0	0	YLR325C, YGL103W, YNL067W, YGL147C, YJL189W, YBL092W, YFR032C-A, YGL030W, YHR141C, YGL031C, YHL001W, YDL191W, YNL162W, YGR148C, YDR500C, YIL052C, YOL127W, YDL075W, YDR471W, YDR382W, YGR085C
GO:XXXXXXX	unannotated	0.000194136	8.66677e-07	88	489	783	7166	0	0	YLR334C, YDR094W, YOL046C, YOR235W, YLR296W, YOR396C-A, YNL089C, YLL067W-A, YHL050W-A, YKR040C, YJL156W-A, YER188W, YBR126W-B, YPR099C, YPR130C, YFR034W-A, YLR279W, YHR032W-A, YEL074W, YKL165C-A, YBR206W, YNL109W, YNL170W, YKL136W, YLL059C, YLR101C, YJL009W, YDR102C, YLR286W-A, YPR150W, YDR426C, YMR007W, YKR035C, YIL100W, YDR543C, YNL057W, YHR095W, YDR544C, YHR217C, YMR290W-A, YNL179C, YGL088W, Y…
GO:0044445	cytosolic part	0.0020142	8.99198e-06	35	489	236	7166	0	0	YLR325C, YGL103W, YGL147C, YJL189W, YBL092W, YNL014W, YGL031C, YHL001W, YDL191W, YNL162W, YDR500C, YEL003W, YDR471W, YML063W, YOR096W, YBR181C, YNL067W, YML024W, YLR421C, YPL090C, YFR032C-A, YGL030W, YBL072C, YHR141C, YLR287C-A, YAL005C, YGR148C, YLL024C, YOR182C, YJR047C, YIL052C, YOL127W, YDL075W, YDR382W, YGR085C
YPS163 vs. mig3 (growth in glucose): lower expression in mig3
Process
GOID	TERM	CORRECTED_PVALUE	UNCORRECTED_PVALUE	NUM_LIST_ANNOTATIONS	LIST_SIZE	TOTAL_NUM_ANNOTATIONS	POPULATION_SIZE	FDR_RATE	EXPECTED_FALSE_POSITIVES	ANNOTATED_GENES
GO:0055085	transmembrane transport	7.7083e-14	8.62226e-17	59	376	342	7166	0	0	YLR152C, YHL035C, YLL051C, YGL104C, YBR008C, YJR077C, YGL186C, YBR132C, YDR258C, YML116W, YJL094C, YBR068C, YGL006W, YMR058W, YGR121C, YGR033C, YDR119W, YKL220C, YER145C, YHR094C, YNL003C, YBR287W, YBL042C, YCR023C, YOR273C, YLL061W, YGL114W, YOL158C, YKL174C, YBR291C, YEL065W, YOL137W, YDR046C, YJR040W, YCR028C, YPR198W, YGL008C, YER056C, YLR237W, YNR017W, YHL047C, YNL101W, YER119C, YER053C, YEL…
GO:0071705	nitrogen compound transport	6.4607e-07	7.22673e-10	21	376	82	7166	0	0	YKL174C, YDR046C, YBR132C, YCR028C, YBR068C, YER056C, YLR237W, YNL101W, YER119C, YEL063C, YDR119W, YGR065C, YGR138C, YNL003C, YCR027C, YBL042C, YOR273C, YEL064C, YLL061W, YOL020W, YPR156C
GO:0006810	transport	1.98853e-06	2.22431e-09	111	376	1251	7166	0	0	YHL035C, YJR132W, YCR009C, YBR132C, YOL009C, YBR054W, YDR406W, YJL094C, YOR036W, YGL006W, YLL052C, YML097C, YGR121C, YGR033C, YDR119W, YKL220C, YER145C, YGR057C, YDL234C, YNL003C, YBR287W, YCR027C, YLR083C, YBL050W, YCR023C, YDL146W, YHR001W-A, YNL223W, YOL126C, YOL018C, YOL158C, YKL174C, YNL020C, YDR046C, YHL040C, YPL221W, YJR040W, YPL166W, YGL008C, YLR237W, YGR065C, YDR270W, YGR138C, YCR021C, Y…
GO:0051234	establishment of localization	2.38823e-06	2.67139e-09	113	376	1286	7166	0	0	YHL035C, YJR132W, YCR009C, YBR132C, YOL009C, YBR054W, YDR406W, YJL094C, YER154W, YOR036W, YGL006W, YLL052C, YML097C, YGR121C, YGR033C, YDR119W, YKL220C, YER145C, YGR057C, YDL234C, YNL003C, YBR287W, YCR027C, YLR083C, YBL050W, YCR023C, YDL146W, YHR001W-A, YNL223W, YOL126C, YOL018C, YOL158C, YKL174C, YNL020C, YDR046C, YHL040C, YPL221W, YJR040W, YPL166W, YGL008C, YLR237W, YGR065C, YDR270W, YGR138C, Y…
GO:0033212	iron assimilation	6.86018e-06	7.67358e-09	8	376	11	7166	0	0	YER145C, YNR060W, YEL065W, YHL040C, YOR383C, YHL047C, YOL158C, YMR058W
GO:0015837	amine transport	6.92943e-06	7.75105e-09	17	376	61	7166	0	0	YKL174C, YDR046C, YBR132C, YCR028C, YBR068C, YNL101W, YER119C, YDR119W, YEL063C, YGR138C, YNL003C, YCR027C, YOR273C, YEL064C, YLL061W, YOL020W, YPR156C
GO:0051179	localization	7.81216e-06	8.73843e-09	118	376	1391	7166	0	0	YHL035C, YJR132W, YCR009C, YBR132C, YOL009C, YBR054W, YDR406W, YJL094C, YER154W, YOR036W, YGL006W, YLL052C, YML097C, YGR121C, YGR033C, YDR119W, YKL220C, YER145C, YGR057C, YDL234C, YNL003C, YBR287W, YCR027C, YLR083C, YBL050W, YCR023C, YLL026W, YDL146W, YHR001W-A, YNL223W, YOL126C, YOL018C, YOL158C, YKL174C, YNL020C, YDR046C, YHL040C, YPL221W, YJR040W, YPL166W, YGL008C, YLR237W, YGR065C, YDR270W, Y…
GO:0006879	cellular iron ion homeostasis	8.12038e-06	9.0832e-09	14	376	41	7166	0	0	YMR134W, YER145C, YNR060W, YDR270W, YLL051C, YEL065W, YJR049C, YHL040C, YJR040W, YOR383C, YHL047C, YLR136C, YMR058W, YOL158C
GO:0055072	iron ion homeostasis	1.7777e-05	1.98848e-08	15	376	50	7166	0	0	YMR134W, YER145C, YKL220C, YNR060W, YDR270W, YLL051C, YEL065W, YJR049C, YHL040C, YJR040W, YOR383C, YHL047C, YLR136C, YMR058W, YOL158C
GO:0015849	organic acid transport	4.1083e-05	4.59542e-08	18	376	76	7166	0	0	YKL174C, YBR291C, YDR046C, YBR132C, YCR028C, YBR068C, YNL101W, YER119C, YDR119W, YEL063C, YGR065C, YCR037C, YNL003C, YCR027C, YPL058C, YEL064C, YLL061W, YOL020W
GO:0006875	cellular metal ion homeostasis	4.96741e-05	5.55639e-08	16	376	61	7166	0	0	YMR134W, YER145C, YNR060W, YMR105C, YDR270W, YLL051C, YEL065W, YJR049C, YHL040C, YJR040W, YOR383C, YGL006W, YHL047C, YLR136C, YMR058W, YOL158C
GO:0055065	metal ion homeostasis	4.96741e-05	5.55639e-08	16	376	61	7166	0	0	YMR134W, YER145C, YNR060W, YMR105C, YDR270W, YLL051C, YEL065W, YJR049C, YHL040C, YJR040W, YOR383C, YGL006W, YHL047C, YLR136C, YMR058W, YOL158C
GO:0046942	carboxylic acid transport	0.000194308	2.17346e-07	17	376	75	7166	0	0	YKL174C, YBR291C, YDR046C, YBR132C, YCR028C, YBR068C, YER119C, YNL101W, YDR119W, YEL063C, YGR065C, YCR037C, YNL003C, YCR027C, YEL064C, YLL061W, YOL020W
GO:0006865	amino acid transport	0.000310614	3.47443e-07	14	376	53	7166	0	0	YEL063C, YKL174C, YDR119W, YDR046C, YNL003C, YCR027C, YBR132C, YEL064C, YCR028C, YLL061W, YBR068C, YOL020W, YER119C, YNL101W
GO:0006826	iron ion transport	0.00103892	1.16211e-06	9	376	23	7166	0	0	YER145C, YKL220C, YNR060W, YEL065W, YHL040C, YOR383C, YHL047C, YOL158C, YMR058W
GO:0015688	iron chelate transport	0.00131706	1.47322e-06	6	376	9	7166	0	0	YNR060W, YOR383C, YEL065W, YHL040C, YHL047C, YOL158C
GO:0015891	siderophore transport	0.00131706	1.47322e-06	6	376	9	7166	0	0	YNR060W, YOR383C, YEL065W, YHL040C, YHL047C, YOL158C
GO:0033214	iron assimilation by chelation and transport	0.00131706	1.47322e-06	6	376	9	7166	0	0	YNR060W, YOR383C, YEL065W, YHL040C, YHL047C, YOL158C
GO:0071702	organic substance transport	0.00133017	1.48789e-06	26	376	177	7166	0	0	YKL174C, YBR291C, YDR046C, YBR132C, YOL009C, YCR028C, YBR068C, YNL101W, YER119C, YEL063C, YDR119W, YHR094C, YGR065C, YGR138C, YCR037C, YNL003C, YMR079W, YCR027C, YPL058C, YOR273C, YEL064C, YFR053C, YLL061W, YOL020W, YPR156C, YJL214W
GO:0055080	cation homeostasis	0.00136143	1.52285e-06	21	376	124	7166	0	0	YNR060W, YMR105C, YLL051C, YEL065W, YJR049C, YHL040C, YJR040W, YOR383C, YGL006W, YGL008C, YJR104C, YHL047C, YMR058W, YKL220C, YER145C, YMR134W, YDR270W, YLR083C, YDR107C, YLR136C, YOL158C
GO:0050801	ion homeostasis	0.00193329	2.16252e-06	22	376	137	7166	0	0	YNR060W, YMR105C, YLL051C, YEL065W, YJR049C, YHL040C, YJR040W, YER133W, YOR383C, YGL006W, YGL008C, YJR104C, YHL047C, YMR058W, YKL220C, YER145C, YMR134W, YDR270W, YLR083C, YDR107C, YLR136C, YOL158C
GO:0048878	chemical homeostasis	0.00203142	2.27228e-06	23	376	148	7166	0	0	YNR060W, YMR105C, YLL051C, YEL065W, YJR049C, YHL040C, YJR040W, YER133W, YOR383C, YGL006W, YGL008C, YJR104C, YHL047C, YMR058W, YKL220C, YER145C, YMR134W, YDR270W, YLR083C, YDR107C, YBR043C, YLR136C, YOL158C
GO:0006811	ion transport	0.00252593	2.82542e-06	26	376	183	7166	0	0	YNR060W, YBR291C, YLL051C, YEL065W, YHL040C, YJR077C, YBR132C, YJR040W, YML116W, YBR054W, YJL094C, YOR383C, YGL006W, YGL008C, YHL047C, YMR058W, YER053C, YGR121C, YKL220C, YER145C, YDR270W, YCR021C, YCR037C, YBR296C, YDR038C, YOL158C
GO:0030003	cellular cation homeostasis	0.00420662	4.7054e-06	19	376	112	7166	0	0	YNR060W, YMR105C, YLL051C, YEL065W, YJR049C, YHL040C, YJR040W, YOR383C, YGL006W, YJR104C, YHL047C, YMR058W, YER145C, YMR134W, YDR270W, YLR083C, YDR107C, YLR136C, YOL158C
GO:0006873	cellular ion homeostasis	0.00596968	6.6775e-06	20	376	125	7166	0	0	YNR060W, YMR105C, YLL051C, YEL065W, YJR049C, YHL040C, YJR040W, YER133W, YOR383C, YGL006W, YJR104C, YHL047C, YMR058W, YER145C, YMR134W, YDR270W, YLR083C, YDR107C, YLR136C, YOL158C
GO:0003333	amino acid transmembrane transport	0.00694389	7.76721e-06	9	376	28	7166	0.0023	0.06	YEL063C, YKL174C, YDR046C, YBR132C, YBR068C, YLL061W, YOL020W, YER119C, YNL101W
Function
GOID	TERM	CORRECTED_PVALUE	UNCORRECTED_PVALUE	NUM_LIST_ANNOTATIONS	LIST_SIZE	TOTAL_NUM_ANNOTATIONS	POPULATION_SIZE	FDR_RATE	EXPECTED_FALSE_POSITIVES	ANNOTATED_GENES
GO:0022857	transmembrane transporter activity	8.87302e-13	3.43916e-15	57	376	348	7166	0	0	YHL035C, YGL104C, YBR008C, YJR077C, YGL186C, YBR132C, YML116W, YBR054W, YDR406W, YJL094C, YBR068C, YGL006W, YLL052C, YMR058W, YGR121C, YER145C, YHR094C, YNL003C, YBL042C, YOR273C, YLL061W, YHR001W-A, YOL158C, YKL174C, YEL065W, YBR291C, YDR046C, YHL040C, YPL221W, YJR040W, YCR028C, YPR198W, YGL008C, YER056C, YLR237W, YNR017W, YHL047C, YNL101W, YER119C, YER053C, YEL063C, YDR270W, YGR065C, YGR138C, Y…
GO:0005215	transporter activity	2.40436e-12	9.31924e-15	64	376	433	7166	0	0	YHL035C, YJR132W, YBR132C, YBR054W, YDR406W, YJL094C, YER154W, YGL006W, YLL052C, YGR121C, YER145C, YGR057C, YNL003C, YHR001W-A, YOL158C, YKL174C, YDR046C, YHL040C, YPL221W, YJR040W, YGL008C, YLR237W, YGR065C, YDR270W, YGR138C, YCR021C, YCR037C, YMR079W, YBR296C, YPL058C, YEL064C, YCR011C, YOL020W, YPR156C, YBR171W, Q0250, YJL214W, YGL104C, YBR008C, YGL186C, YJR077C, YML116W, YBR068C, YMR058W, YHR…
GO:0022891	substrate-specific transmembrane transporter activity	1.68991e-11	6.55003e-14	51	376	307	7166	0	0	YGL104C, YJR077C, YGL186C, YBR132C, YML116W, YBR054W, YJL094C, YBR068C, YGL006W, YLL052C, YMR058W, YGR121C, YER145C, YHR094C, YNL003C, YBL042C, YOR273C, YLL061W, YHR001W-A, YOL158C, YKL174C, YEL065W, YBR291C, YDR046C, YHL040C, YPL221W, YJR040W, YCR028C, YGL008C, YER056C, YLR237W, YNR017W, YHL047C, YNL101W, YER053C, YER119C, YEL063C, YDR270W, YGR138C, YCR021C, YCR037C, Q0050, YBR296C, YPL058C, Q02…
GO:0022892	substrate-specific transporter activity	2.56443e-11	9.93965e-14	57	376	375	7166	0	0	YGL104C, YJR132W, YJR077C, YGL186C, YBR132C, YML116W, YBR054W, YJL094C, YBR068C, YER154W, YGL006W, YLL052C, YMR058W, YGR121C, YER145C, YHR094C, YGR057C, YNL003C, YBL042C, YOR273C, YLL061W, YGL114W, YHR001W-A, YOL158C, YKL174C, YEL065W, YBR291C, YDR046C, YHL040C, YPL221W, YJR040W, YCR028C, YGL008C, YER056C, YLR237W, YNR017W, YHL047C, YNL101W, YER119C, YER053C, YEL063C, YDR270W, YGR138C, YCR021C, Y…
GO:0022804	active transmembrane transporter activity	3.27382e-07	1.26892e-09	31	376	174	7166	0	0	YKL174C, YHL035C, YBR291C, YDR046C, YJR077C, YBR132C, YCR028C, YJL094C, YDR406W, YBR068C, YGL006W, YGL008C, YNR017W, YNL101W, YER119C, YER053C, YEL063C, YDR270W, YGR065C, YGR138C, YCR037C, YNL003C, YBR296C, YPL058C, YOR273C, YLL061W, YCR011C, YOL020W, YDR038C, YBR043C, YPR156C
GO:0005275	amine transmembrane transporter activity	1.41527e-06	5.48555e-09	15	376	46	7166	0	0	YEL063C, YKL174C, YGR138C, YDR046C, YNL003C, YBR132C, YOR273C, YCR028C, YLL061W, YBR068C, YOL020W, YBR043C, YPR156C, YER119C, YNL101W
GO:0005342	organic acid transmembrane transporter activity	0.000371468	1.4398e-06	14	376	59	7166	0	0	YEL063C, YKL174C, YBR291C, YDR046C, YCR037C, YNL003C, YBR132C, YPL058C, YCR028C, YLL061W, YBR068C, YOL020W, YER119C, YNL101W
GO:0015075	ion transmembrane transporter activity	0.000600902	2.32908e-06	25	376	170	7166	0	0	YEL065W, YHL040C, YJR077C, YBR132C, YJR040W, YML116W, YBR054W, YJL094C, YGL006W, YGL008C, YHL047C, YMR058W, YER053C, YGR121C, YER145C, YDR270W, YCR021C, YCR037C, Q0050, YBR296C, Q0275, YHR001W-A, YDR038C, Q0250, YOL158C
GO:0015171	amino acid transmembrane transporter activity	0.000819743	3.1773e-06	11	376	39	7166	0	0	YEL063C, YKL174C, YDR046C, YNL003C, YBR132C, YCR028C, YBR068C, YLL061W, YOL020W, YER119C, YNL101W
GO:0046943	carboxylic acid transmembrane transporter activity	0.00115336	4.47039e-06	13	376	56	7166	0	0	YEL063C, YKL174C, YBR291C, YDR046C, YCR037C, YNL003C, YBR132C, YCR028C, YLL061W, YBR068C, YOL020W, YER119C, YNL101W
GO:0005381	iron ion transmembrane transporter activity	0.00190994	7.40288e-06	6	376	11	7166	0	0	YER145C, YEL065W, YHL040C, YHL047C, YMR058W, YOL158C
GO:0015203	polyamine transmembrane transporter activity	0.00190994	7.40288e-06	6	376	11	7166	0	0	YKL174C, YGR138C, YBR043C, YBR132C, YPR156C, YOR273C
GO:0015343	siderophore transmembrane transporter activity	0.00192609	7.46545e-06	4	376	4	7166	0.0015	0.02	YEL065W, YHL040C, YHL047C, YOL158C
GO:0042927	siderophore transporter activity	0.00192609	7.46545e-06	4	376	4	7166	0.0014	0.02	YEL065W, YHL040C, YHL047C, YOL158C
GO:0016757	transferase activity, transferring glycosyl groups	0.00638131	2.47337e-05	17	376	104	7166	0.0013	0.02	YOR099W, YLR258W, YBL082C, YDL093W, YGR189C, YEL011W, YJR133W, YGR227W, YPR160W, YNR059W, YML100W, YPR184W, YPL057C, YNL048W, YPL076W, YGR032W, YGL022W
GO:0016758	transferase activity, transferring hexosyl groups	0.00654832	2.53811e-05	15	376	84	7166	0.0012	0.02	YOR099W, YLR258W, YNR059W, YBL082C, YDL093W, YML100W, YEL011W, YPR184W, YPL057C, YGR227W, YNL048W, YPR160W, YPL076W, YGR032W, YGL022W
GO:0005315	inorganic phosphate transmembrane transporter activity	0.00923026	3.57762e-05	4	376	5	7166	0.0012	0.02	YCR037C, YJR077C, YBR296C, YER053C
Component
GOID	TERM	CORRECTED_PVALUE	UNCORRECTED_PVALUE	NUM_LIST_ANNOTATIONS	LIST_SIZE	TOTAL_NUM_ANNOTATIONS	POPULATION_SIZE	FDR_RATE	EXPECTED_FALSE_POSITIVES	ANNOTATED_GENES
GO:0031224	intrinsic to membrane	2.37343e-12	1.15777e-14	135	376	1394	7166	0	0	YHL035C, YCR007C, YPL215W, YBR255C-A, YGR189C, YBR054W, YER154W, YLR297W, YGR121C, YGR033C, YDR119W, YER145C, YKL220C, YKL107W, YNL003C, YIL047C, YBR287W, YLR083C, YHR001W-A, YGL022W, YBR183W, YOL018C, YOL158C, YPR109W, YHL040C, YPL221W, YBL082C, YJR040W, YGR149W, YLR121C, YDL089W, YNL159C, YPL058C, YGL098W, YOR185C, YNL048W, YCR011C, YOL020W, YPL076W, YPR156C, YGL263W, Q0250, YMR187C, YLL051C, Y…
GO:0016021	integral to membrane	4.34553e-11	2.11977e-13	128	376	1337	7166	0	0	YHL035C, YCR007C, YPL215W, YBR255C-A, YBR054W, YER154W, YLR297W, YGR121C, YGR033C, YDR119W, YER145C, YKL220C, YKL107W, YNL003C, YIL047C, YBR287W, YLR083C, YHR001W-A, YGL022W, YBR183W, YOL018C, YOL158C, YPR109W, YHL040C, YPL221W, YBL082C, YJR040W, YGR149W, YDL089W, YNL159C, YPL058C, YGL098W, YOR185C, YNL048W, YCR011C, YOL020W, YPL076W, YPR156C, YGL263W, Q0250, YMR187C, YLL051C, YGL186C, YML116W, Y…
GO:0044425	membrane part	9.13184e-11	4.45456e-13	146	376	1631	7166	0	0	YHL035C, YCR007C, YPL215W, YCR009C, YOL009C, YBR255C-A, YGR189C, YBR054W, YER154W, YLR297W, YGR121C, YGR033C, YDR119W, YER145C, YKL220C, YKL107W, YNL003C, YIL047C, YBR287W, YCR027C, YLR083C, YHR001W-A, YGL022W, YBR183W, YOL018C, YOL158C, YPR109W, YGL001C, YHL040C, YPL221W, YBL082C, YJR040W, YGR149W, YBR244W, YLR121C, YDL089W, YNL159C, YOL110W, YPL058C, YGL098W, YOR185C, YNL048W, YCR011C, YOL020W,…
GO:0005886	plasma membrane	4.181e-07	2.03951e-09	50	376	390	7166	0	0	YNR060W, YBR008C, YGL186C, YBR132C, YML116W, YDR539W, YBR068C, YLL052C, YMR058W, YGR121C, YKL220C, YER145C, YHR094C, YPR159W, YIL047C, YCR027C, YBL042C, YOR273C, YOL062C, YOL011W, YLL061W, YGR032W, YOL158C, YDR046C, YHL040C, YJR040W, YCR028C, YLR414C, YPR198W, YGL008C, YER056C, YLR237W, YLR121C, YHL047C, YER067W, YLR120C, YEL063C, YGR065C, YGR138C, YCR021C, YPL056C, YCR017C, YBR296C, YPL058C, YOL…
GO:0016020	membrane	8.7806e-07	4.28322e-09	152	376	1933	7166	0	0	YHL035C, YCR007C, YPL215W, YCR009C, YOL009C, YBR255C-A, YGR189C, YBR054W, YER154W, YLR297W, YGR121C, YGR033C, YDR119W, YER145C, YKL220C, YKL107W, YNL003C, YIL047C, YBR287W, YCR027C, YLR083C, YOR125C, YHR001W-A, YGL022W, YBR183W, YOL018C, YOL158C, YPR109W, YGL001C, YHL040C, YPL221W, YBL082C, YJR040W, YGR149W, YBR244W, YLR121C, YDL089W, YER067W, YNL159C, YOL110W, YMR079W, YPL058C, YGL098W, YOR185C,…
GO:0071944	cell periphery	1.53876e-05	7.50616e-08	62	376	595	7166	0	0	YNR060W, YDR129C, YBR008C, YCR009C, YGL186C, YBR132C, YBR234C, YML116W, YGR189C, YDR539W, YLR286C, YBR068C, YOR383C, YLL052C, YJR065C, YMR058W, YGR121C, YKL220C, YER145C, YHR094C, YPR159W, YIL047C, YCR027C, YBL042C, YOR273C, YOL062C, YEL060C, YLR308W, YOL011W, YLL061W, YDL146W, YGR032W, YOL158C, YNL020C, YDR046C, YDR034W-B, YHL040C, YJR040W, YCR028C, YLR414C, YPR198W, YGL008C, YLR121C, YLR237W, Y…

## Sheet: YPS163mig3 vs YPS163 ethanol
YPS163 vs. mig3 (ethanol): amplified induction in mig3
Process
GOID	TERM	CORRECTED_PVALUE	UNCORRECTED_PVALUE	NUM_LIST_ANNOTATIONS	LIST_SIZE	TOTAL_NUM_ANNOTATIONS	POPULATION_SIZE	FDR_RATE	EXPECTED_FALSE_POSITIVES	ANNOTATED_GENES
GO:0055114	oxidation-reduction process	3.329e-11	6.60517e-14	41	179	440	7166	0	0	YFL057C, YML131W, YHR008C, YLR258W, YFL056C, YOR002W, YDR513W, YKR076W, YOR297C, YOR142W, YPL091W, YDR353W, YKR058W, YDL243C, YGR209C, YML028W, YBL064C, YJR019C, YDR487C, YDR256C, YOL165C, YCL026C-B, YML051W, YDR032C, YDR453C, YLR164W, YKL093W, YCR107W, YNL331C, YKL192C, YKL148C, YJR155W, YBR196C, YKR066C, YOR120W, YPR184W, YLR047C, YGR088W, YNL241C, YKL086W, YNR074C
GO:0006979	response to oxidative stress	2.43568e-09	4.83271e-12	18	179	90	7166	0	0	YHR008C, YDR513W, YMR250W, YOR297C, YPL091W, YJL101C, YDR353W, YGR209C, YML028W, YKR066C, YOR120W, YBL064C, YDR256C, YGR088W, YNL241C, YDR453C, YNR074C, YKL086W
GO:0034599	cellular response to oxidative stress	8.48953e-07	1.68443e-09	15	179	84	7166	0	0	YDR353W, YGR209C, YHR008C, YML028W, YKR066C, YDR513W, YMR250W, YOR120W, YOR297C, YBL064C, YDR256C, YGR088W, YPL091W, YDR453C, YKL086W
GO:0000302	response to reactive oxygen species	2.31068e-06	4.58468e-09	8	179	18	7166	0	0	YDR353W, YGR088W, YDR256C, YHR008C, YNL241C, YKR066C, YJL101C, YNR074C
GO:0006518	peptide metabolic process	7.16423e-06	1.42147e-08	9	179	28	7166	0	0	YMR297W, YFR044C, YKR076W, YLR299W, YGR101W, YIR038C, YPL091W, YJL101C, YLL060C
GO:0010035	response to inorganic substance	1.40281e-05	2.78335e-08	11	179	50	7166	0	0	YDR353W, YHR008C, YDR135C, YKR066C, YOR297C, YBL064C, YDR256C, YGR088W, YNL241C, YJL101C, YNR074C
GO:0006749	glutathione metabolic process	2.57403e-05	5.10719e-08	7	179	16	7166	0	0	YIR038C, YPL091W, YJL101C, YFR044C, YLL060C, YKR076W, YLR299W
GO:0042542	response to hydrogen peroxide	9.35201e-05	1.85556e-07	5	179	7	7166	0	0	YGR088W, YDR256C, YNL241C, YKR066C, YJL101C
GO:0055085	transmembrane transport	0.000544637	1.08063e-06	25	179	342	7166	0	0	YER039C, YDR387C, YGL104C, YDR135C, YDR046C, YPL265W, YJR040W, YJL094C, YHL036W, YBR068C, YBR298C, YDL199C, YNL321W, YCL025C, YIL006W, YDR456W, YJR106W, YCL038C, YJL163C, YBR287W, YOL119C, YNL003C, YDR343C, YPR192W, YDR342C
GO:0071702	organic substance transport	0.000868659	1.72353e-06	17	179	177	7166	0	0	YER039C, YDR387C, YDR135C, YDR046C, YPL265W, YHL036W, YBR068C, YBR298C, YCL025C, YIL006W, YCL038C, YNL003C, YDR343C, YDL046W, YGL084C, YIL088C, YDR342C
GO:0006081	cellular aldehyde metabolic process	0.00119755	2.37609e-06	7	179	26	7166	0	0	YJR155W, YDL243C, YFL057C, YCR107W, YNL331C, YOL165C, YFL056C
GO:0045454	cell redox homeostasis	0.00340567	6.75728e-06	7	179	30	7166	0	0	YDR353W, YBL064C, YGR209C, YML028W, YPL091W, YDR513W, YDR453C
GO:0034614	cellular response to reactive oxygen species	0.00507079	1.00611e-05	5	179	13	7166	0	0	YDR353W, YGR088W, YDR256C, YHR008C, YKR066C
GO:0006575	cellular modified amino acid metabolic process	0.00638982	1.26782e-05	8	179	45	7166	0	0	YFR044C, YKR076W, YLR299W, YIR038C, YHR199C, YPL091W, YJL101C, YLL060C
GO:0046942	carboxylic acid transport	0.00753334	1.49471e-05	10	179	75	7166	0	0	YCL025C, YIL006W, YCL038C, YDR135C, YDR046C, YPL265W, YNL003C, YHL036W, YIL088C, YBR068C
GO:0042744	hydrogen peroxide catabolic process	0.00772731	1.5332e-05	3	179	3	7166	0	0	YGR088W, YDR256C, YKR066C
GO:0015849	organic acid transport	0.00848945	1.68442e-05	10	179	76	7166	0	0	YCL025C, YIL006W, YCL038C, YDR135C, YDR046C, YPL265W, YNL003C, YHL036W, YIL088C, YBR068C
Function
GOID	TERM	CORRECTED_PVALUE	UNCORRECTED_PVALUE	NUM_LIST_ANNOTATIONS	LIST_SIZE	TOTAL_NUM_ANNOTATIONS	POPULATION_SIZE	FDR_RATE	EXPECTED_FALSE_POSITIVES	ANNOTATED_GENES
GO:0016209	antioxidant activity	3.6571e-11	2.18988e-13	13	179	32	7166	0	0	YDR353W, YHR008C, YML028W, YKR066C, YDR513W, YKR076W, YBL064C, YDR256C, YGR088W, YIR038C, YPL091W, YDR453C, YKL086W
GO:0018456	aryl-alcohol dehydrogenase (NAD+) activity	7.06817e-09	4.23244e-11	7	179	8	7166	0	0	YJR155W, YDL243C, YFL057C, YCR107W, YNL331C, YOL165C, YFL056C
GO:0016491	oxidoreductase activity	1.61921e-07	9.69588e-10	30	179	340	7166	0	0	YFL057C, YCR107W, YNL331C, YML131W, YHR008C, YFL056C, YDR513W, YKR076W, YKL148C, YPL091W, YDR353W, YJR155W, YDL243C, YGR209C, YML028W, YKR066C, YOR120W, YBL064C, YLR047C, YDR256C, YGR088W, YOL165C, YNL241C, YIR038C, YCL026C-B, YML051W, YDR032C, YDR453C, YKL086W, YNR074C
GO:0022857	transmembrane transporter activity	2.83426e-07	1.69716e-09	30	179	348	7166	0	0	YER039C, YDR387C, YGL104C, YDR135C, YDR046C, YPL265W, YHL040C, YLR220W, YJR040W, YBR054W, YOR297C, YDR406W, YJL094C, YHL036W, YBR068C, YBR298C, YDL199C, YNL321W, YCL025C, YIL006W, YDR456W, YOL119C, YNL003C, YDR343C, YPR192W, YGL084C, YIL088C, YOR291W, YDR033W, YDR342C
GO:0004601	peroxidase activity	4.34572e-07	2.60223e-09	8	179	17	7166	0	0	YBL064C, YGR088W, YDR256C, YIR038C, YML028W, YKR066C, YDR513W, YDR453C
GO:0016684	oxidoreductase activity, acting on peroxide as acceptor	4.34572e-07	2.60223e-09	8	179	17	7166	0	0	YBL064C, YGR088W, YDR256C, YIR038C, YML028W, YKR066C, YDR513W, YDR453C
GO:0022891	substrate-specific transmembrane transporter activity	1.33557e-06	7.99742e-09	27	179	307	7166	0	0	YER039C, YDR387C, YGL104C, YDR135C, YDR046C, YPL265W, YHL040C, YLR220W, YJR040W, YBR054W, YOR297C, YJL094C, YHL036W, YBR068C, YBR298C, YDL199C, YNL321W, YCL025C, YIL006W, YDR456W, YNL003C, YDR343C, YPR192W, YIL088C, YOR291W, YDR033W, YDR342C
GO:0005215	transporter activity	3.42115e-06	2.04859e-08	32	179	433	7166	0	0	YER039C, YDR387C, YGL104C, YDR135C, YDR046C, YPL265W, YHL040C, YKL192C, YLR220W, YJR040W, YKR093W, YBR054W, YOR297C, YDR406W, YJL094C, YHL036W, YBR068C, YBR298C, YDL199C, YNL321W, YCL025C, YIL006W, YDR456W, YOL119C, YDR343C, YNL003C, YPR192W, YGL084C, YIL088C, YOR291W, YDR033W, YDR342C
GO:0022892	substrate-specific transporter activity	6.44762e-06	3.86085e-08	29	179	375	7166	0	0	YER039C, YDR387C, YGL104C, YDR135C, YDR046C, YPL265W, YHL040C, YKL192C, YLR220W, YJR040W, YKR093W, YBR054W, YOR297C, YJL094C, YHL036W, YBR068C, YBR298C, YDL199C, YNL321W, YCL025C, YIL006W, YDR456W, YDR343C, YNL003C, YPR192W, YIL088C, YOR291W, YDR033W, YDR342C
GO:0003824	catalytic activity	1.4828e-05	8.87902e-08	93	179	2364	7166	0	0	YFL057C, YHR008C, YDR135C, YLR258W, YFL056C, YMR297W, YOR002W, YIL113W, YFR044C, YPR026W, YDR406W, YNL045W, YOR142W, YFL030W, YPL111W, YDR353W, YKR058W, YGR209C, YML028W, YJR131W, YDR307W, YOL011W, YEL060C, YDR256C, YPL154C, YOL165C, YHR199C, YDR032C, YNL020C, YNL130C, YFR047C, YNL169C, YMR250W, YMR205C, YOR067C, YMR306W, YJR155W, YBR003W, YKR066C, YOR291W, YDR459C, YNR074C, YBL013W, YML131W, YDR…
GO:0022804	active transmembrane transporter activity	0.000226566	1.35668e-06	17	179	174	7166	0	0	YDR135C, YDR046C, YPL265W, YDR406W, YHL036W, YJL094C, YBR068C, YBR298C, YNL321W, YIL006W, YCL025C, YDR456W, YOL119C, YNL003C, YGL084C, YIL088C, YOR291W
GO:0046527	glucosyltransferase activity	0.000242706	1.45333e-06	6	179	16	7166	0	0	YKR058W, YLR258W, YOR002W, YOR067C, YML100W, YMR306W
GO:0016758	transferase activity, transferring hexosyl groups	0.00110487	6.61599e-06	11	179	84	7166	0	0	YKR058W, YLR258W, YOR002W, YML100W, YDR307W, YPR184W, YGL142C, YOR067C, YMR306W, YNR030W, YOR085W
GO:0046943	carboxylic acid transmembrane transporter activity	0.00142486	8.53209e-06	9	179	56	7166	0	0	YCL025C, YIL006W, YDR135C, YDR046C, YPL265W, YNL003C, YHL036W, YIL088C, YBR068C
GO:0016757	transferase activity, transferring glycosyl groups	0.00159184	9.532e-06	12	179	104	7166	0	0	YKR058W, YLR258W, YFR047C, YOR002W, YML100W, YDR307W, YPR184W, YGL142C, YOR067C, YMR306W, YNR030W, YOR085W
GO:0004364	glutathione transferase activity	0.00207538	1.24274e-05	4	179	7	7166	0	0	YIR038C, YDR513W, YLL060C, YKR076W
GO:0005342	organic acid transmembrane transporter activity	0.00221576	1.3268e-05	9	179	59	7166	0	0	YCL025C, YIL006W, YDR135C, YDR046C, YPL265W, YNL003C, YHL036W, YIL088C, YBR068C
GO:0016667	oxidoreductase activity, acting on a sulfur group of donors	0.00492277	2.94776e-05	7	179	37	7166	0	0	YDR353W, YGR209C, YPL091W, YDR513W, YKL086W, YKR076W, YNR074C
GO:0015171	amino acid transmembrane transporter activity	0.00705062	4.22193e-05	7	179	39	7166	0	0	YCL025C, YHL036W, YBR068C, YIL088C, YDR046C, YPL265W, YNL003C
Component
GOID	TERM	CORRECTED_PVALUE	UNCORRECTED_PVALUE	NUM_LIST_ANNOTATIONS	LIST_SIZE	TOTAL_NUM_ANNOTATIONS	POPULATION_SIZE	FDR_RATE	EXPECTED_FALSE_POSITIVES	ANNOTATED_GENES
GO:0031224	intrinsic to membrane	8.5557e-12	7.2506e-14	78	179	1394	7166	0	0	YDR135C, YPR028W, YOR002W, YDL218W, YBR054W, YDR406W, YJL094C, YLR297W, YDL199C, YLL023C, YOR292C, YIL006W, YBR287W, YNL003C, YJR131W, YPR192W, YDR307W, YDR438W, YOL011W, YDR033W, YLR164W, YDR046C, YNL130C, YHL040C, YHR007C-A, YDL180W, YLR220W, YKR093W, YJR040W, YGR149W, YOR067C, YCR044C, YMR306W, YCL025C, YLR064W, YJL151C, YDL204W, YOR291W, YJL171C, YDR459C, YNR074C, YDR387C, YKL187C, YGL104C, Y…
GO:0016021	integral to membrane	3.21285e-11	2.72276e-13	75	179	1337	7166	0	0	YDR135C, YPR028W, YOR002W, YDL218W, YBR054W, YDR406W, YJL094C, YLR297W, YDL199C, YLL023C, YOR292C, YIL006W, YBR287W, YNL003C, YJR131W, YPR192W, YDR307W, YDR438W, YDR033W, YLR164W, YDR046C, YNL130C, YHL040C, YHR007C-A, YDL180W, YLR220W, YKR093W, YJR040W, YGR149W, YOR067C, YCR044C, YMR306W, YCL025C, YLR064W, YJL151C, YDL204W, YOR291W, YDR459C, YNR074C, YDR387C, YKL187C, YGL104C, YML131W, YOL073C, Y…
GO:0044425	membrane part	1.84539e-10	1.56389e-12	83	179	1631	7166	0	0	YDR135C, YPR028W, YOR002W, YDL218W, YBR054W, YDR406W, YJL094C, YLR297W, YDL199C, YLL023C, YOR292C, YIL006W, YBR287W, YNL003C, YJR131W, YPR192W, YDR307W, YDR438W, YOL011W, YDR032C, YDR033W, YLR164W, YDR046C, YNL130C, YHL040C, YHR007C-A, YDL180W, YLR220W, YKR093W, YJR040W, YGR149W, YOR067C, YCR044C, YMR306W, YCL025C, YLR064W, YJL151C, YDL204W, YOR291W, YJL171C, YDR459C, YNR074C, YDR387C, YKL187C, Y…
GO:0000322	storage vacuole	9.24141e-09	7.8317e-11	25	179	214	7166	0	0	YDR135C, YMR297W, YLR220W, YDL180W, YJR040W, YPR026W, YLR299W, YDR105C, YLR297W, YBR302C, YCR044C, YNL321W, YOR292C, YDR456W, YCL038C, YJL151C, YGR209C, YOL119C, YDL046W, YEL060C, YPL154C, YIL088C, YOR291W, YOL129W, YBR286W
GO:0000323	lytic vacuole	9.24141e-09	7.8317e-11	25	179	214	7166	0	0	YDR135C, YMR297W, YLR220W, YDL180W, YJR040W, YPR026W, YLR299W, YDR105C, YLR297W, YBR302C, YCR044C, YNL321W, YOR292C, YDR456W, YCL038C, YJL151C, YGR209C, YOL119C, YDL046W, YEL060C, YPL154C, YIL088C, YOR291W, YOL129W, YBR286W
GO:0000324	fungal-type vacuole	9.24141e-09	7.8317e-11	25	179	214	7166	0	0	YDR135C, YMR297W, YLR220W, YDL180W, YJR040W, YPR026W, YLR299W, YDR105C, YLR297W, YBR302C, YCR044C, YNL321W, YOR292C, YDR456W, YCL038C, YJL151C, YGR209C, YOL119C, YDL046W, YEL060C, YPL154C, YIL088C, YOR291W, YOL129W, YBR286W
GO:0016020	membrane	1.49368e-08	1.26583e-10	88	179	1933	7166	0	0	YDR135C, YPR028W, YOR002W, YDL218W, YBR054W, YDR406W, YJL094C, YLR297W, YDL199C, YLL023C, YOR292C, YIL006W, YGR209C, YBR287W, YNL003C, YJR131W, YPR192W, YDR307W, YDR438W, YOL011W, YDR032C, YDR033W, YLR164W, YDR046C, YNL130C, YHL040C, YHR007C-A, YDL180W, YLR220W, YNL169C, YKR093W, YJR040W, YGR149W, YOR067C, YCR044C, YMR306W, YCL025C, YBR003W, YLR064W, YJL151C, YDL204W, YOR291W, YJL171C, YDR459C, Y…
GO:0005773	vacuole	3.06411e-07	2.59671e-09	25	179	252	7166	0	0	YDR135C, YMR297W, YLR220W, YDL180W, YJR040W, YPR026W, YLR299W, YDR105C, YLR297W, YBR302C, YCR044C, YNL321W, YOR292C, YDR456W, YCL038C, YJL151C, YGR209C, YOL119C, YDL046W, YEL060C, YPL154C, YIL088C, YOR291W, YOL129W, YBR286W
GO:0044437	vacuolar part	6.02967e-06	5.10989e-08	20	179	192	7166	0	0	YDR135C, YMR297W, YLR220W, YDL180W, YLR299W, YDR105C, YLR297W, YCR044C, YNL321W, YOR292C, YCL038C, YJL151C, YDR456W, YOL119C, YDL046W, YEL060C, YIL088C, YOR291W, YPL154C, YOL129W
GO:0005739	mitochondrion	9.83485e-06	8.33462e-08	57	179	1150	7166	0	0	YKL187C, YGL104C, YBL013W, YHR008C, YML128C, YDR513W, YFR044C, YBR054W, YOR297C, YJL094C, YOR142W, YPL091W, YFL030W, YNL104C, YIL006W, YJL116C, YER125W, YNL003C, YLR089C, YBL064C, YDR438W, YJR019C, YDR487C, YDR256C, YPL154C, YIL087C, YHR199C, YDR032C, YDR033W, YLR164W, YKL093W, YDL086W, YDR046C, YNL130C, YER026C, YKL192C, YNL169C, YOR176W, YMR205C, YKL148C, YMR306W, YNL208W, YBR196C, YBR003W, YNL…
GO:0044444	cytoplasmic part	0.000174337	1.47743e-06	106	179	2994	7166	0	0	YHR008C, YDR135C, YPR028W, YML128C, YMR297W, YOR002W, YIL113W, YFR044C, YPR026W, YBR054W, YJL094C, YLR297W, YOR142W, YFL030W, YLL023C, YOR292C, YPL111W, YDR353W, YIL006W, YGR209C, YJL116C, YBR287W, YML028W, YNL003C, YJR131W, YDR307W, YDR438W, YEL060C, YDR256C, YPL154C, YHR199C, YDR032C, YDR033W, YLR164W, YKL093W, YNL020C, YDR046C, YNL130C, YHL040C, YLR220W, YDL180W, YJR040W, YNL169C, YMR205C, YOR…
GO:0000328	fungal-type vacuole lumen	0.000745637	6.31896e-06	5	179	12	7166	0	0	YDL046W, YEL060C, YPL154C, YJL151C, YMR297W
GO:0005775	vacuolar lumen	0.00180952	1.53349e-05	5	179	14	7166	0	0	YDL046W, YEL060C, YPL154C, YJL151C, YMR297W
GO:0031090	organelle membrane	0.0024737	2.09635e-05	49	179	1100	7166	0	0	YGL104C, YDR135C, YPR028W, YOR002W, YOR297C, YJL062W, YLR297W, YLL023C, YOR292C, YIL006W, YDR456W, YGR209C, YER125W, YOL119C, YBR036C, YNL003C, YJR131W, YDR307W, YDR438W, YIL088C, YIL087C, YLR164W, YNR030W, YER039C, YNL130C, YER026C, YHL040C, YDL180W, YLR220W, YNL169C, YOR176W, YLR299W, YDR105C, YKL148C, YOR067C, YCR044C, YNL321W, YOR085W, YBR003W, YLR064W, YCL038C, YJL151C, YDL204W, YGL142C, YGR…
GO:0005774	vacuolar membrane	0.00499759	4.23524e-05	15	179	181	7166	0	0	YDR456W, YCL038C, YDR135C, YOL119C, YLR220W, YDL180W, YLR299W, YDR105C, YLR297W, YOR291W, YIL088C, YOL129W, YCR044C, YNL321W, YOR292C
GO:0005737	cytoplasm	0.00605567	5.13192e-05	129	179	4151	7166	0	0	YHR008C, YDR135C, YDL218W, YIL113W, YFR044C, YBR054W, YLR297W, YFL030W, YOR292C, YPL111W, YJL116C, YBR287W, YML028W, YNL003C, YJR131W, YDR307W, YDR256C, YHR199C, YDR033W, YNL020C, YHL040C, YLR220W, YDL180W, YJR040W, YMR205C, YOR067C, YCR044C, YMR306W, YLR064W, YBR003W, YKR066C, YDL046W, YOR220W, YBL013W, YML131W, YBR234C, YKR076W, YOR297C, YJL062W, YNL104C, YER125W, YOL119C, YBR036C, YBL064C, YJR…
YPS163 vs. mig3 (ethanol): novel repression in mig3
Process
no significant terms found
Function
GOID	TERM	CORRECTED_PVALUE	UNCORRECTED_PVALUE	NUM_LIST_ANNOTATIONS	LIST_SIZE	TOTAL_NUM_ANNOTATIONS	POPULATION_SIZE	FDR_RATE	EXPECTED_FALSE_POSITIVES	ANNOTATED_GENES
GO:0035091	phosphatidylinositol binding	0.00101748	1.6958e-05	5	37	64	7166	0.02	0.02	YIL105C, YKR078W, YBR200W, YDR311W, YDR080W
Component
GOID	TERM	CORRECTED_PVALUE	UNCORRECTED_PVALUE	NUM_LIST_ANNOTATIONS	LIST_SIZE	TOTAL_NUM_ANNOTATIONS	POPULATION_SIZE	FDR_RATE	EXPECTED_FALSE_POSITIVES	ANNOTATED_GENES
GO:0043189	H4/H2A histone acetyltransferase complex	0.0042013	6.7763e-05	3	37	16	7166	0	0	YGR002C, YJR082C, YDR181C
YPS163 vs. mig3 (ethanol): novel induction in mig3
Process
GOID	TERM	CORRECTED_PVALUE	UNCORRECTED_PVALUE	NUM_LIST_ANNOTATIONS	LIST_SIZE	TOTAL_NUM_ANNOTATIONS	POPULATION_SIZE	FDR_RATE	EXPECTED_FALSE_POSITIVES	ANNOTATED_GENES
GO:0055085	transmembrane transport	1.38339e-05	6.31685e-08	14	51	342	7166	0	0	YJR121W, YLL051C, YAL022C, YBR008C, YBL099W, YNR013C, YCR023C, YGL077C, YPR198W, YPL270W, YGL114W, YDL185W, YPR156C, YJL093C
Function
GOID	TERM	CORRECTED_PVALUE	UNCORRECTED_PVALUE	NUM_LIST_ANNOTATIONS	LIST_SIZE	TOTAL_NUM_ANNOTATIONS	POPULATION_SIZE	FDR_RATE	EXPECTED_FALSE_POSITIVES	ANNOTATED_GENES
GO:0005215	transporter activity	1.25787e-05	1.74705e-07	15	51	433	7166	0	0	YJR121W, YAL022C, YBR008C, YJR001W, YBL099W, YNR013C, YPL221W, YGL077C, YPR198W, YPL270W, YGL114W, YDL185W, YPR156C, YJL093C, YBL089W
GO:0022857	transmembrane transporter activity	4.27774e-05	5.94131e-07	13	51	348	7166	0	0	YJR121W, YAL022C, YBR008C, YJR001W, YBL099W, YNR013C, YPL221W, YGL077C, YPR198W, YPL270W, YDL185W, YPR156C, YJL093C
GO:0022891	substrate-specific transmembrane transporter activity	0.000550728	7.64899e-06	11	51	307	7166	0	0	YJR121W, YAL022C, YJR001W, YBL099W, YNR013C, YPL221W, YGL077C, YPL270W, YDL185W, YPR156C, YJL093C
GO:0022892	substrate-specific transporter activity	0.000631504	8.77089e-06	12	51	375	7166	0	0	YJR121W, YAL022C, YJR001W, YBL099W, YNR013C, YPL221W, YGL077C, YPL270W, YGL114W, YDL185W, YPR156C, YJL093C
GO:0016491	oxidoreductase activity	0.00144781	2.01085e-05	11	51	340	7166	0	0	YLL051C, YML086C, YKL071W, YPL059W, YDL015C, YER178W, YOL151W, YBR244W, YJR104C, YOL126C, YBR221C
GO:0004739	pyruvate dehydrogenase (acetyl-transferring) activity	0.00357585	4.96646e-05	2	51	2	7166	0.0033	0.02	YER178W, YBR221C
Component
GOID	TERM	CORRECTED_PVALUE	UNCORRECTED_PVALUE	NUM_LIST_ANNOTATIONS	LIST_SIZE	TOTAL_NUM_ANNOTATIONS	POPULATION_SIZE	FDR_RATE	EXPECTED_FALSE_POSITIVES	ANNOTATED_GENES
GO:0044425	membrane part	2.3158e-06	2.85901e-08	30	51	1631	7166	0	0	YJR121W, YLL051C, YAL022C, YBR008C, YGR213C, YBL099W, YDL015C, YPL221W, YPR198W, YBR244W, YKL051W, YBL089W, YML086C, YLR459W, YKL071W, YPR159W, YJR001W, YNL080C, YCR023C, YNR013C, YGL077C, YMR122W-A, YPL270W, YGL114W, YPL057C, YDL185W, YPR156C, YOR122C, YJL093C, YBR005W
GO:0016021	integral to membrane	2.90921e-06	3.59162e-08	27	51	1337	7166	0	0	YJR121W, YLL051C, YAL022C, YBR008C, YGR213C, YBL099W, YDL015C, YPL221W, YPR198W, YKL051W, YBL089W, YML086C, YLR459W, YKL071W, YPR159W, YJR001W, YNL080C, YCR023C, YNR013C, YGL077C, YPL270W, YMR122W-A, YGL114W, YPL057C, YPR156C, YJL093C, YBR005W
GO:0031224	intrinsic to membrane	7.25807e-06	8.96058e-08	27	51	1394	7166	0	0	YJR121W, YLL051C, YAL022C, YBR008C, YGR213C, YBL099W, YDL015C, YPL221W, YPR198W, YKL051W, YBL089W, YML086C, YLR459W, YKL071W, YPR159W, YJR001W, YNL080C, YCR023C, YNR013C, YGL077C, YPL270W, YMR122W-A, YGL114W, YPL057C, YPR156C, YJL093C, YBR005W
GO:0016020	membrane	0.000128974	1.59227e-06	30	51	1933	7166	0	0	YJR121W, YLL051C, YAL022C, YBR008C, YGR213C, YBL099W, YDL015C, YPL221W, YPR198W, YBR244W, YKL051W, YBL089W, YML086C, YLR459W, YKL071W, YPR159W, YJR001W, YNL080C, YCR023C, YNR013C, YGL077C, YMR122W-A, YPL270W, YGL114W, YPL057C, YDL185W, YPR156C, YOR122C, YJL093C, YBR005W
GO:0000329	fungal-type vacuole membrane	0.00205899	2.54197e-05	7	51	125	7166	0	0	YLL051C, YAL022C, YDL185W, YJR001W, YPR156C, YNR013C, YCR023C
GO:0031090	organelle membrane	0.00236927	2.92502e-05	20	51	1100	7166	0	0	YJR121W, YLL051C, YAL022C, YBL099W, YDL015C, YPL221W, YBR244W, YBL089W, YML086C, YLR459W, YPR159W, YJR001W, YNL080C, YCR023C, YNR013C, YPL270W, YMR122W-A, YDL185W, YPR156C, YBR005W
GO:0005774	vacuolar membrane	0.00289133	3.56954e-05	8	51	181	7166	0	0	YLL051C, YAL022C, YJR001W, YNR013C, YCR023C, YDL185W, YPR156C, YBL089W
GO:0005754	mitochondrial proton-transporting ATP synthase, catalytic core	0.00402283	4.96646e-05	2	51	2	7166	0	0	YJR121W, YBL099W
GO:0045267	proton-transporting ATP synthase, catalytic core	0.00402283	4.96646e-05	2	51	2	7166	0	0	YJR121W, YBL099W
GO:0044437	vacuolar part	0.0044078	5.44172e-05	8	51	192	7166	0	0	YLL051C, YAL022C, YJR001W, YNR013C, YCR023C, YDL185W, YPR156C, YBL089W
GO:0005773	vacuole	0.00481614	5.94586e-05	9	51	252	7166	0	0	YLL051C, YAL022C, YJR001W, YNR013C, YCR023C, YPL221W, YDL185W, YPR156C, YBL089W
GO:0033178	proton-transporting two-sector ATPase complex, catalytic domain	0.00748306	9.23834e-05	3	51	13	7166	0	0	YJR121W, YDL185W, YBL099W
GO:0000322	storage vacuole	0.00946537	0.000116856	8	51	214	7166	0	0	YLL051C, YAL022C, YJR001W, YNR013C, YCR023C, YPL221W, YDL185W, YPR156C
GO:0000323	lytic vacuole	0.00946537	0.000116856	8	51	214	7166	0	0	YLL051C, YAL022C, YJR001W, YNR013C, YCR023C, YPL221W, YDL185W, YPR156C
GO:0000324	fungal-type vacuole	0.00946537	0.000116856	8	51	214	7166	0	0	YLL051C, YAL022C, YJR001W, YNR013C, YCR023C, YPL221W, YDL185W, YPR156C
YPS163 vs. mig3 (ethanol): amplified repression in mig3
Process
GOID	TERM	CORRECTED_PVALUE	UNCORRECTED_PVALUE	NUM_LIST_ANNOTATIONS	LIST_SIZE	TOTAL_NUM_ANNOTATIONS	POPULATION_SIZE	FDR_RATE	EXPECTED_FALSE_POSITIVES	ANNOTATED_GENES
GO:0016070	RNA metabolic process	4.73096e-06	1.1857e-08	40	88	1364	7166	0	0	YKL012W, YLR442C, YDR217C, YGL029W, YIL008W, YDR176W, YMR213W, YLR323C, YBR095C, YLR424W, YNL147W, YLL054C, YDR026C, YFR001W, YGL043W, YIL149C, YHR081W, YOR194C, YKR060W, YOR047C, YBL018C, YOR123C, YNR003C, YLR051C, YGR005C, YDL030W, YML062C, YBR215W, YNL138W-A, YNL107W, YKL099C, YJL127C, YJL203W, YER109C, YBR065C, YGR030C, YKR095W-A, YDR227W, YEL018W, YDR464W
GO:0090304	nucleic acid metabolic process	1.87088e-05	4.68891e-08	44	88	1682	7166	0	0	YKL012W, YLR442C, YDR217C, YGL029W, YIL008W, YDR176W, YMR213W, YLR323C, YBR095C, YLR424W, YNL147W, YLL054C, YDR026C, YKL049C, YFR001W, YGL043W, YIL149C, YHR081W, YOR194C, YKR060W, YOR047C, YBL018C, YOR123C, YNR003C, YLR051C, YGR005C, YDR076W, YDL030W, YML062C, YBR215W, YNL138W-A, YNL107W, YNL250W, YKL099C, YJL127C, YJL203W, YER109C, YBR065C, YGR030C, YKR095W-A, YDR227W, YEL018W, YJL113W, YDR464W
GO:0071841	cellular component organization or biogenesis at cellular level	0.000956271	2.39667e-06	46	88	2054	7166	0	0	YLR442C, YGL029W, YER149C, YDR176W, YIL112W, YLR323C, YML094W, YBR095C, YLR457C, YDL065C, YLR424W, YNL147W, YOR075W, YDR026C, YKL049C, YFR001W, YGL043W, YIL149C, YDL161W, YHR081W, YOR194C, YKR060W, YBL018C, YOR123C, YLR051C, YNL188W, YGR005C, YNL064C, YDR150W, YLR254C, YDR076W, YPR046W, YBR215W, YNL138W-A, YNL107W, YNL250W, YKL099C, YJL127C, YGR030C, YHR207C, YDR227W, YCL027W, YLR200W, YEL018W, Y…
GO:0071840	cellular component organization or biogenesis	0.00145358	3.64306e-06	47	88	2154	7166	0	0	YLR442C, YGL029W, YER149C, YDR176W, YIL112W, YLR323C, YML094W, YBR095C, YLR457C, YDL065C, YLR424W, YNL147W, YOR075W, YDR026C, YKL049C, YFR001W, YGL043W, YIL149C, YDL161W, YHR081W, YOR194C, YKR060W, YBL018C, YOR123C, YLR051C, YNL188W, YGR005C, YNL064C, YDR150W, YLR254C, YDR076W, YPR046W, YBR215W, YNL138W-A, YNL107W, YNL250W, YKL099C, YJL127C, YER109C, YGR030C, YHR207C, YDR227W, YCL027W, YLR200W, Y…
GO:0006139	nucleobase-containing compound metabolic process	0.00202054	5.06401e-06	44	88	1965	7166	0	0	YKL012W, YLR442C, YDR217C, YGL029W, YIL008W, YDR176W, YMR213W, YLR323C, YBR095C, YLR424W, YNL147W, YLL054C, YDR026C, YKL049C, YFR001W, YGL043W, YIL149C, YHR081W, YOR194C, YKR060W, YOR047C, YBL018C, YOR123C, YNR003C, YLR051C, YGR005C, YDR076W, YDL030W, YML062C, YBR215W, YNL138W-A, YNL107W, YNL250W, YKL099C, YJL127C, YJL203W, YER109C, YBR065C, YGR030C, YKR095W-A, YDR227W, YEL018W, YJL113W, YDR464W
GO:0071842	cellular component organization at cellular level	0.00273085	6.84424e-06	38	88	1580	7166	0	0	YLR442C, YER149C, YDR176W, YIL112W, YLR323C, YML094W, YBR095C, YLR457C, YDL065C, YLR424W, YOR075W, YDR026C, YKL049C, YGL043W, YIL149C, YDL161W, YHR081W, YOR194C, YOR123C, YNL188W, YNL064C, YGR005C, YDR150W, YLR254C, YDR076W, YPR046W, YBR215W, YNL138W-A, YNL107W, YNL250W, YJL127C, YHR207C, YDR227W, YLR200W, YCL027W, YEL018W, YJL113W, YGL061C
GO:0016568	chromatin modification	0.00306456	7.68061e-06	12	88	208	7166	0	0	YBR095C, YBR215W, YNL107W, YLR442C, YJL127C, YOR123C, YHR207C, YDR227W, YDR026C, YEL018W, YDR176W, YIL112W
GO:0006325	chromatin organization	0.00323552	8.10906e-06	13	88	246	7166	0	0	YBR095C, YBR215W, YNL107W, YLR442C, YJL127C, YOR123C, YHR207C, YDR227W, YDR026C, YKL049C, YEL018W, YDR176W, YIL112W
GO:0000398	nuclear mRNA splicing, via spliceosome	0.00327511	8.2083e-06	9	88	112	7166	0	0	YKL012W, YNL138W-A, YLR424W, YNL147W, YJL203W, YBR065C, YLR323C, YMR213W, YDL030W
GO:0000377	RNA splicing, via transesterification reactions with bulged adenosine as nucleophile	0.00352313	8.8299e-06	9	88	113	7166	0	0	YKL012W, YNL138W-A, YLR424W, YNL147W, YJL203W, YBR065C, YLR323C, YMR213W, YDL030W
GO:0016071	mRNA metabolic process	0.00465213	1.16595e-05	14	88	294	7166	0	0	YKL012W, YNL138W-A, YHR081W, YLR424W, YNL147W, YLR442C, YJL203W, YBL018C, YBR065C, YGR030C, YGL043W, YMR213W, YLR323C, YDL030W
GO:0051276	chromosome organization	0.00613689	1.53807e-05	17	88	432	7166	0.0017	0.02	YHR081W, YLR442C, YOR123C, YDR176W, YIL112W, YPR046W, YBR215W, YBR095C, YNL107W, YNL250W, YJL127C, YDR227W, YHR207C, YDR026C, YEL018W, YKL049C, YIL149C
GO:0000375	RNA splicing, via transesterification reactions	0.00657816	1.64866e-05	9	88	122	7166	0.0015	0.02	YKL012W, YNL138W-A, YLR424W, YNL147W, YJL203W, YBR065C, YLR323C, YMR213W, YDL030W
GO:0006397	mRNA processing	0.00886126	2.22087e-05	12	88	231	7166	0.0029	0.04	YKL012W, YNL138W-A, YLR424W, YNL147W, YJL203W, YBL018C, YBR065C, YGR030C, YGL043W, YLR323C, YMR213W, YDL030W
Function
GOID	TERM	CORRECTED_PVALUE	UNCORRECTED_PVALUE	NUM_LIST_ANNOTATIONS	LIST_SIZE	TOTAL_NUM_ANNOTATIONS	POPULATION_SIZE	FDR_RATE	EXPECTED_FALSE_POSITIVES	ANNOTATED_GENES
GO:0015631	tubulin binding	0.00286282	3.2906e-05	5	88	31	7166	0	0	YLR200W, YGL061C, YDR150W, YML094W, YLR254C
GO:0003677	DNA binding	0.00649837	7.46939e-05	19	88	590	7166	0	0	YHR081W, YLR442C, YDR217C, YNR003C, YGR005C, YLR323C, YMR213W, YDR076W, YBR215W, YLL054C, YNL250W, YJL127C, YER109C, YDR227W, YKR095W-A, YDR026C, YKL049C, YGL043W, YJL113W
GO:0005515	protein binding	0.00718099	8.25401e-05	20	88	647	7166	0	0	YDL235C, YOR194C, YLR442C, YDR217C, YNL188W, YNL064C, YER149C, YDR150W, YML094W, YLR254C, YBR155W, YDR076W, YML062C, YDL065C, YOR075W, YDR227W, YLR200W, YGL043W, YGL061C, YDL161W
Component
GOID	TERM	CORRECTED_PVALUE	UNCORRECTED_PVALUE	NUM_LIST_ANNOTATIONS	LIST_SIZE	TOTAL_NUM_ANNOTATIONS	POPULATION_SIZE	FDR_RATE	EXPECTED_FALSE_POSITIVES	ANNOTATED_GENES
GO:0005634	nucleus	5.36114e-10	4.62167e-12	59	88	2244	7166	0	0	YDL235C, YKL012W, YLR442C, YDR217C, YLR363W-A, YGL029W, YIL008W, YDR176W, YIL112W, YMR213W, YLR323C, YBR095C, YLR457C, YLR424W, YDR162C, YNL147W, YLL054C, YDR026C, YKL049C, YFR001W, YGL043W, YIL149C, YOR252W, YKR044W, YHR081W, YOR194C, YKR060W, YOR047C, YBL018C, YOR123C, YNR003C, YLR051C, YNL188W, YGR005C, YLR254C, YDR076W, YDL030W, YML062C, YPR046W, YBR215W, YNL138W-A, YNL107W, YNL250W, YHR152W,…
GO:0044428	nuclear part	1.03198e-09	8.89638e-12	43	88	1246	7166	0	0	YKL012W, YLR442C, YGL029W, YDR176W, YIL112W, YMR213W, YLR323C, YBR095C, YLR457C, YLR424W, YNL147W, YDR026C, YKL049C, YFR001W, YIL149C, YKR044W, YHR081W, YOR194C, YKR060W, YBL018C, YOR123C, YNR003C, YLR051C, YGR005C, YDR076W, YDL030W, YML062C, YPR046W, YBR215W, YNL138W-A, YNL107W, YNL250W, YHR152W, YKL099C, YJL203W, YBR065C, YGR030C, YHR207C, YKR095W-A, YDR227W, YEL018W, YJL113W, YGL061C
GO:0031981	nuclear lumen	9.70237e-06	8.36411e-08	29	88	832	7166	0	0	YOR194C, YHR081W, YKR060W, YLR442C, YBL018C, YOR123C, YNR003C, YLR051C, YGL029W, YGR005C, YDR176W, YIL112W, YBR095C, YPR046W, YML062C, YNL107W, YNL147W, YHR152W, YKL099C, YGR030C, YDR227W, YKR095W-A, YHR207C, YDR026C, YKL049C, YEL018W, YFR001W, YGL061C, YIL149C
GO:0043233	organelle lumen	0.00028455	2.45302e-06	31	88	1089	7166	0	0	YOR194C, YHR081W, YKR060W, YLR442C, YBL018C, YOR123C, YNR003C, YLR051C, YGL029W, YGR005C, YDR176W, YIL112W, YOR216C, YBR095C, YPR046W, YML062C, YNL107W, YNL147W, YKL099C, YHR152W, YKL029C, YGR030C, YDR227W, YKR095W-A, YHR207C, YDR026C, YKL049C, YEL018W, YFR001W, YGL061C, YIL149C
GO:0070013	intracellular organelle lumen	0.00028455	2.45302e-06	31	88	1089	7166	0	0	YOR194C, YHR081W, YKR060W, YLR442C, YBL018C, YOR123C, YNR003C, YLR051C, YGL029W, YGR005C, YDR176W, YIL112W, YOR216C, YBR095C, YPR046W, YML062C, YNL107W, YNL147W, YKL099C, YHR152W, YKL029C, YGR030C, YDR227W, YKR095W-A, YHR207C, YDR026C, YKL049C, YEL018W, YFR001W, YGL061C, YIL149C
GO:0032991	macromolecular complex	0.00042421	3.65698e-06	46	88	2083	7166	0	0	YKL012W, YLR442C, YGL029W, YER149C, YDR176W, YIL112W, YMR213W, YLR323C, YML094W, YBR095C, YLR424W, YNL147W, YOR075W, YDR026C, YKL049C, YFR001W, YOR252W, YIL149C, YHR081W, YOR194C, YKR060W, YBL018C, YOR123C, YNR003C, YNL188W, YGR005C, YNL064C, YLR254C, YDR076W, YDL030W, YML062C, YPR046W, YBR215W, YNL138W-A, YNL107W, YNL250W, YKL099C, YJL203W, YBR065C, YGR030C, YKR095W-A, YDR227W, YLR200W, YEL018W,…
GO:0031974	membrane-enclosed lumen	0.00069114	5.9581e-06	31	88	1135	7166	0	0	YOR194C, YHR081W, YKR060W, YLR442C, YBL018C, YOR123C, YNR003C, YLR051C, YGL029W, YGR005C, YDR176W, YIL112W, YOR216C, YBR095C, YPR046W, YML062C, YNL107W, YNL147W, YKL099C, YHR152W, YKL029C, YGR030C, YDR227W, YKR095W-A, YHR207C, YDR026C, YKL049C, YEL018W, YFR001W, YGL061C, YIL149C
GO:0000785	chromatin	0.00230881	1.99035e-05	10	88	157	7166	0.0025	0.02	YBR095C, YDR227W, YHR207C, YKR095W-A, YDR026C, YNL107W, YKL049C, YLR442C, YIL112W, YDR217C
GO:0043227	membrane-bounded organelle	0.00311705	2.68711e-05	68	88	4023	7166	0.0022	0.02	YKR035W-A, YGL029W, YIL008W, YDL065C, YKL063C, YLR424W, YDR162C, YLL054C, YKL029C, YDR026C, YKL049C, YGL043W, YIL149C, YOR047C, YKR060W, YBL018C, YLR051C, YGR005C, YOR216C, YDL030W, YBR215W, YML062C, YPR046W, YNL250W, YDL129W, YBR065C, YKR095W-A, YDR227W, YLR200W, YML077W, YGL061C, YKL012W, YDL235C, YLR442C, YDR217C, YLR363W-A, YDR176W, YLR323C, YMR213W, YIL112W, YBR095C, YLR457C, YNL147W, YOR075…
GO:0043231	intracellular membrane-bounded organelle	0.00311705	2.68711e-05	68	88	4023	7166	0.002	0.02	YKR035W-A, YGL029W, YIL008W, YDL065C, YKL063C, YLR424W, YDR162C, YLL054C, YKL029C, YDR026C, YKL049C, YGL043W, YIL149C, YOR047C, YKR060W, YBL018C, YLR051C, YGR005C, YOR216C, YDL030W, YBR215W, YML062C, YPR046W, YNL250W, YDL129W, YBR065C, YKR095W-A, YDR227W, YLR200W, YML077W, YGL061C, YKL012W, YDL235C, YLR442C, YDR217C, YLR363W-A, YDR176W, YLR323C, YMR213W, YIL112W, YBR095C, YLR457C, YNL147W, YOR075…
GO:0044422	organelle part	0.00475404	4.09831e-05	54	88	2873	7166	0.0018	0.02	YKL012W, YLR442C, YKR035W-A, YDR217C, YGL029W, YER149C, YDR176W, YIL112W, YMR213W, YLR323C, YBR095C, YLR457C, YDL065C, YLR424W, YNL147W, YKL029C, YOR075W, YDR026C, YKL049C, YFR001W, YIL149C, YDL161W, YKR044W, YHR081W, YOR194C, YKR060W, YBL018C, YOR123C, YNR003C, YLR051C, YNL188W, YGR005C, YLR254C, YOR216C, YDR076W, YDL030W, YML062C, YPR046W, YBR215W, YNL138W-A, YNL107W, YNL250W, YHR152W, YKL099C,…
GO:0044446	intracellular organelle part	0.00475404	4.09831e-05	54	88	2873	7166	0.0017	0.02	YKL012W, YLR442C, YKR035W-A, YDR217C, YGL029W, YER149C, YDR176W, YIL112W, YMR213W, YLR323C, YBR095C, YLR457C, YDL065C, YLR424W, YNL147W, YKL029C, YOR075W, YDR026C, YKL049C, YFR001W, YIL149C, YDL161W, YKR044W, YHR081W, YOR194C, YKR060W, YBL018C, YOR123C, YNR003C, YLR051C, YNL188W, YGR005C, YLR254C, YOR216C, YDR076W, YDL030W, YML062C, YPR046W, YBR215W, YNL138W-A, YNL107W, YNL250W, YHR152W, YKL099C,…
GO:0005684	U2-type spliceosomal complex	0.00484143	4.17365e-05	6	88	53	7166	0.0015	0.02	YKL012W, YLR424W, YJL203W, YMR213W, YLR323C, YDL030W
GO:0005681	spliceosomal complex	0.00639546	5.51333e-05	7	88	81	7166	0.0014	0.02	YKL012W, YLR424W, YJL203W, YMR213W, YLR323C, YBR065C, YDL030W
YPS163 vs. mig3 (ethanol): defective induction in mig3
Process
GOID	TERM	CORRECTED_PVALUE	UNCORRECTED_PVALUE	NUM_LIST_ANNOTATIONS	LIST_SIZE	TOTAL_NUM_ANNOTATIONS	POPULATION_SIZE	FDR_RATE	EXPECTED_FALSE_POSITIVES	ANNOTATED_GENES
GO:0032197	transposition, RNA-mediated	2.34053e-06	6.82371e-09	11	70	110	7166	0	0	YOR343W-B, YFL002W-B, YDR034C-D, YFL002W-A, YCL019W, YGR161W-B, YOR192C-B, YDR261W-A, YDR210W-B, YOR343W-A, YLR410W-B
GO:0032196	transposition	3.42612e-06	9.98869e-09	11	70	114	7166	0	0	YOR343W-B, YFL002W-B, YDR034C-D, YFL002W-A, YCL019W, YGR161W-B, YOR192C-B, YDR261W-A, YDR210W-B, YOR343W-A, YLR410W-B
GO:0016032	viral reproduction	0.000823325	2.40037e-06	6	70	41	7166	0.0067	0.02	YOR192C-B, YOR343W-B, YDR210W-B, YDR034C-D, YCL019W, YLR410W-B
GO:0019058	viral infectious cycle	0.000823325	2.40037e-06	6	70	41	7166	0.005	0.02	YOR192C-B, YOR343W-B, YDR210W-B, YDR034C-D, YCL019W, YLR410W-B
GO:0019067	viral assembly, maturation, egress, and release	0.000823325	2.40037e-06	6	70	41	7166	0.004	0.02	YOR192C-B, YOR343W-B, YDR210W-B, YDR034C-D, YCL019W, YLR410W-B
GO:0019068	virion assembly	0.000823325	2.40037e-06	6	70	41	7166	0.0033	0.02	YOR192C-B, YOR343W-B, YDR210W-B, YDR034C-D, YCL019W, YLR410W-B
GO:0019069	viral capsid assembly	0.000823325	2.40037e-06	6	70	41	7166	0.0029	0.02	YOR192C-B, YOR343W-B, YDR210W-B, YDR034C-D, YCL019W, YLR410W-B
GO:0021700	developmental maturation	0.000823325	2.40037e-06	6	70	41	7166	0.0025	0.02	YOR192C-B, YOR343W-B, YDR210W-B, YDR034C-D, YCL019W, YLR410W-B
GO:0022415	viral reproductive process	0.000823325	2.40037e-06	6	70	41	7166	0.0022	0.02	YOR192C-B, YOR343W-B, YDR210W-B, YDR034C-D, YCL019W, YLR410W-B
GO:0046797	viral procapsid maturation	0.000823325	2.40037e-06	6	70	41	7166	0.002	0.02	YOR192C-B, YOR343W-B, YDR210W-B, YDR034C-D, YCL019W, YLR410W-B
GO:0015074	DNA integration	0.00144631	4.21666e-06	6	70	45	7166	0.0036	0.04	YOR192C-B, YOR343W-B, YDR210W-B, YDR034C-D, YCL019W, YLR410W-B
Function
GOID	TERM	CORRECTED_PVALUE	UNCORRECTED_PVALUE	NUM_LIST_ANNOTATIONS	LIST_SIZE	TOTAL_NUM_ANNOTATIONS	POPULATION_SIZE	FDR_RATE	EXPECTED_FALSE_POSITIVES	ANNOTATED_GENES
GO:0003964	RNA-directed DNA polymerase activity	2.10781e-06	2.5093e-08	8	70	51	7166	0	0	YGR161W-B, YOR192C-B, YOR343W-B, YDR210W-B, YDR034C-D, YFL002W-A, YCL019W, YLR410W-B
GO:0003887	DNA-directed DNA polymerase activity	1.16832e-05	1.39085e-07	8	70	63	7166	0	0	YGR161W-B, YOR192C-B, YOR343W-B, YDR210W-B, YDR034C-D, YFL002W-A, YCL019W, YLR410W-B
GO:0034061	DNA polymerase activity	1.90759e-05	2.27094e-07	8	70	67	7166	0	0	YGR161W-B, YOR192C-B, YOR343W-B, YDR210W-B, YDR034C-D, YFL002W-A, YCL019W, YLR410W-B
GO:0004540	ribonuclease activity	0.000390833	4.65277e-06	8	70	99	7166	0	0	YGR161W-B, YOR192C-B, YOR343W-B, YDR210W-B, YDR034C-D, YFL002W-A, YCL019W, YLR410W-B
GO:0004523	ribonuclease H activity	0.000404214	4.81207e-06	6	70	46	7166	0	0	YOR192C-B, YOR343W-B, YDR210W-B, YDR034C-D, YCL019W, YLR410W-B
GO:0004190	aspartic-type endopeptidase activity	0.000839002	9.98812e-06	6	70	52	7166	0	0	YOR192C-B, YOR343W-B, YDR210W-B, YDR034C-D, YCL019W, YLR410W-B
GO:0070001	aspartic-type peptidase activity	0.000839002	9.98812e-06	6	70	52	7166	0	0	YOR192C-B, YOR343W-B, YDR210W-B, YDR034C-D, YCL019W, YLR410W-B
GO:0016779	nucleotidyltransferase activity	0.00232609	2.76915e-05	8	70	126	7166	0	0	YGR161W-B, YOR192C-B, YOR343W-B, YDR210W-B, YDR034C-D, YFL002W-A, YCL019W, YLR410W-B
GO:0016891	endoribonuclease activity, producing 5'-phosphomonoesters	0.00281802	3.35479e-05	6	70	64	7166	0	0	YOR192C-B, YOR343W-B, YDR210W-B, YDR034C-D, YCL019W, YLR410W-B
GO:0016893	endonuclease activity, active with either ribo- or deoxyribonucleic acids and producing 5'-phosphomonoesters	0.00597169	7.10916e-05	6	70	73	7166	0.002	0.02	YOR192C-B, YOR343W-B, YDR210W-B, YDR034C-D, YCL019W, YLR410W-B
GO:0004521	endoribonuclease activity	0.00749482	8.9224e-05	6	70	76	7166	0.0018	0.02	YOR192C-B, YOR343W-B, YDR210W-B, YDR034C-D, YCL019W, YLR410W-B
Component
GOID	TERM	CORRECTED_PVALUE	UNCORRECTED_PVALUE	NUM_LIST_ANNOTATIONS	LIST_SIZE	TOTAL_NUM_ANNOTATIONS	POPULATION_SIZE	FDR_RATE	EXPECTED_FALSE_POSITIVES	ANNOTATED_GENES
GO:0000943	retrotransposon nucleocapsid	7.99153e-08	1.24868e-09	11	70	94	7166	0	0	YOR343W-B, YFL002W-B, YDR034C-D, YFL002W-A, YCL019W, YGR161W-B, YOR192C-B, YDR261W-A, YDR210W-B, YOR343W-A, YLR410W-B
GO:0005634	nucleus	0.0033369	5.21391e-05	38	70	2244	7166	0	0	YER162C, YNL224C, YBL029W, YLR205C, YFL002W-A, YGL066W, YDR261W-A, YJL013C, YDL147W, YBR240C, YOR343W-A, YGL184C, YIL072W, YDR034C-D, YBR119W, YLL026W, YCR039C, YLR410W-B, YDR540C, YIL026C, YDR253C, YLR011W, YDR363W-A, YFL002W-B, YOR343W-B, YDL170W, YCL019W, YDL139C, YPR073C, YJR022W, YOR192C-B, YDR210W-B, YMR039C, YJL030W, YBR072W, YOL034W, YER103W, YGR161W-B
GO:0008541	proteasome regulatory particle, lid subcomplex	0.00652815	0.000102002	3	70	10	7166	0.02	0.06	YDR363W-A, YDL147W, YOR261C
YPS163 vs. mig3 (ethanol): defective repression in mig3
Process
GOID	TERM	CORRECTED_PVALUE	UNCORRECTED_PVALUE	NUM_LIST_ANNOTATIONS	LIST_SIZE	TOTAL_NUM_ANNOTATIONS	POPULATION_SIZE	FDR_RATE	EXPECTED_FALSE_POSITIVES	ANNOTATED_GENES
GO:0055085	transmembrane transport	6.012e-07	1.13864e-09	26	138	342	7166	0	0	YEL065W, YDL198C, YCR028C, YDR497C, YNR055C, YER056C, YNL065W, YGL008C, YHL047C, YNL268W, YDL128W, YEL063C, YGR138C, YLR130C, YIL023C, YMR088C, YDR508C, YGR082W, YBL042C, YBR021W, YKL175W, YMR203W, YOL020W, YAL053W, YLR214W, YGR260W
GO:0071705	nitrogen compound transport	2.22674e-05	4.21732e-08	12	138	82	7166	0	0	YEL063C, YGR138C, YDR508C, YMR088C, YBL042C, YDL198C, YBR021W, YCR028C, YER056C, YOL020W, YNL065W, YNL268W
GO:0044281	small molecule metabolic process	6.46235e-05	1.22393e-07	41	138	925	7166	0	0	YNL280C, YJR105W, YOR153W, YPR074C, YMR318C, YML022W, YML056C, YGR124W, YOL136C, YIR027C, YJR139C, YER086W, YKL184W, YOL147C, YDL131W, YLR058C, YCL017C, YGL012W, YMR145C, YJL121C, YGL234W, YER070W, YER023W, YDR321W, YGL008C, YGL148W, YER043C, YEL046C, YIL013C, YFL037W, YOR133W, YLR249W, YCL009C, YPL058C, YDR385W, YLR372W, YAL012W, YGL202W, YHR019C, YCR034W, YLR180W
GO:0070882	cellular cell wall organization or biogenesis	7.60379e-05	1.44011e-07	19	138	241	7166	0	0	YIL123W, YMR215W, YGR189C, YLR414C, YOL030W, YLR342W, YMR305C, YBR078W, YBR038W, YKL096W, YDR055W, YGR282C, YMR307W, YNL066W, YLL031C, YNL294C, YOL155C, YNL192W, YAL053W
GO:0071554	cell wall organization or biogenesis	8.66532e-05	1.64116e-07	19	138	243	7166	0	0	YIL123W, YMR215W, YGR189C, YLR414C, YOL030W, YLR342W, YMR305C, YBR078W, YBR038W, YKL096W, YDR055W, YGR282C, YMR307W, YNL066W, YLL031C, YNL294C, YOL155C, YNL192W, YAL053W
GO:0007047	cellular cell wall organization	0.000154596	2.92795e-07	17	138	203	7166	0	0	YIL123W, YMR215W, YGR189C, YLR414C, YOL030W, YLR342W, YMR305C, YBR078W, YBR038W, YKL096W, YDR055W, YGR282C, YMR307W, YNL066W, YLL031C, YOL155C, YNL192W
GO:0045229	external encapsulating structure organization	0.000154596	2.92795e-07	17	138	203	7166	0	0	YIL123W, YMR215W, YGR189C, YLR414C, YOL030W, YLR342W, YMR305C, YBR078W, YBR038W, YKL096W, YDR055W, YGR282C, YMR307W, YNL066W, YLL031C, YOL155C, YNL192W
GO:0071555	cell wall organization	0.000154596	2.92795e-07	17	138	203	7166	0	0	YIL123W, YMR215W, YGR189C, YLR414C, YOL030W, YLR342W, YMR305C, YBR078W, YBR038W, YKL096W, YDR055W, YGR282C, YMR307W, YNL066W, YLL031C, YOL155C, YNL192W
GO:0009308	amine metabolic process	0.000907327	1.71842e-06	21	138	339	7166	0	0	YGR189C, YDR321W, YER023W, YER043C, YGL148W, YGR124W, YEL046C, YJR139C, YIR027C, YBR038W, YER086W, YCL009C, YKL184W, YDL131W, YAL012W, YLR058C, YGL202W, YCL017C, YHR019C, YNL192W, YLR180W
GO:0000041	transition metal ion transport	0.00160655	3.0427e-06	8	138	48	7166	0	0	YMR038C, YEL065W, YLR130C, YIL023C, YKL175W, YHL047C, YOL122C, YLR214W
GO:0006810	transport	0.00207111	3.92256e-06	46	138	1251	7166	0	0	YGR141W, YOR153W, YDR497C, YNR055C, YLR342W, YNL065W, YNL268W, YPR176C, YIL023C, YDR508C, YLR083C, YOR049C, YGR082W, YBL042C, YBR021W, YKL175W, YNL275W, YBR283C, YMR038C, YEL065W, YNL209W, YPR058W, YDL198C, YCR028C, YML052W, YER056C, YGL008C, YHL047C, YOL122C, YDL128W, YEL063C, YGR138C, YLR130C, YDL229W, YFL037W, YIL013C, YMR088C, YPL058C, YLR372W, YCR034W, YER110C, YMR203W, YOL020W, YAL053W, YLR…
GO:0055086	nucleobase-containing small molecule metabolic process	0.0041971	7.94905e-06	19	138	314	7166	0	0	YJL121C, YMR145C, YGL234W, YJR105W, YOR153W, YPR074C, YER070W, YML022W, YGL008C, YML056C, YIR027C, YFL037W, YIL013C, YLR249W, YOR133W, YPL058C, YDR385W, YCL017C, YLR180W
GO:0051234	establishment of localization	0.00445002	8.42806e-06	46	138	1286	7166	0	0	YGR141W, YOR153W, YDR497C, YNR055C, YLR342W, YNL065W, YNL268W, YPR176C, YIL023C, YDR508C, YLR083C, YOR049C, YGR082W, YBL042C, YBR021W, YKL175W, YNL275W, YBR283C, YMR038C, YEL065W, YNL209W, YPR058W, YDL198C, YCR028C, YML052W, YER056C, YGL008C, YHL047C, YOL122C, YDL128W, YEL063C, YGR138C, YLR130C, YDL229W, YFL037W, YIL013C, YMR088C, YPL058C, YLR372W, YCR034W, YER110C, YMR203W, YOL020W, YAL053W, YLR…
GO:0015849	organic acid transport	0.007066	1.33826e-05	9	138	76	7166	0	0	YEL063C, YDR508C, YMR088C, YOR049C, YPL058C, YCR028C, YOL020W, YNL065W, YNL268W
GO:0072521	purine-containing compound metabolic process	0.00731043	1.38455e-05	15	138	214	7166	0	0	YIR027C, YGL234W, YIL013C, YFL037W, YOR133W, YLR249W, YPL058C, YJR105W, YOR153W, YDR385W, YCL017C, YML022W, YGL008C, YLR180W, YML056C
Function
GOID	TERM	CORRECTED_PVALUE	UNCORRECTED_PVALUE	NUM_LIST_ANNOTATIONS	LIST_SIZE	TOTAL_NUM_ANNOTATIONS	POPULATION_SIZE	FDR_RATE	EXPECTED_FALSE_POSITIVES	ANNOTATED_GENES
GO:0022857	transmembrane transporter activity	6.74461e-12	4.81758e-14	32	138	348	7166	0	0	YOR153W, YDR497C, YNR055C, YNL065W, YNL268W, YIL023C, YDR508C, YGR082W, YBL042C, YBR021W, YKL175W, YNL275W, YBR283C, YEL065W, YPR058W, YDL198C, YCR028C, YGL008C, YER056C, YHL047C, YOL122C, YEL063C, YDL128W, YLR130C, YGR138C, YIL013C, YMR088C, YPL058C, YOL020W, YMR203W, YAL053W, YGR260W
GO:0022891	substrate-specific transmembrane transporter activity	9.58651e-12	6.84751e-14	30	138	307	7166	0	0	YEL065W, YDL198C, YPR058W, YCR028C, YDR497C, YNR055C, YER056C, YNL065W, YGL008C, YHL047C, YOL122C, YNL268W, YDL128W, YEL063C, YGR138C, YLR130C, YIL023C, YMR088C, YDR508C, YGR082W, YBL042C, YPL058C, YBR021W, YKL175W, YMR203W, YOL020W, YNL275W, YAL053W, YBR283C, YGR260W
GO:0022892	substrate-specific transporter activity	5.46461e-11	3.90329e-13	32	138	375	7166	0	0	YDR497C, YNR055C, YNL065W, YNL268W, YIL023C, YDR508C, YOR049C, YGR082W, YBL042C, YBR021W, YKL175W, YNL275W, YBR283C, YEL065W, YPR058W, YDL198C, YCR028C, YGL008C, YER056C, YHL047C, YOL122C, YEL063C, YDL128W, YLR130C, YGR138C, YMR088C, YPL058C, YER110C, YOL020W, YMR203W, YAL053W, YGR260W
GO:0005215	transporter activity	9.67285e-11	6.90918e-13	34	138	433	7166	0	0	YOR153W, YDR497C, YNR055C, YNL065W, YNL268W, YIL023C, YDR508C, YOR049C, YGR082W, YBL042C, YBR021W, YKL175W, YNL275W, YBR283C, YEL065W, YPR058W, YDL198C, YCR028C, YGL008C, YER056C, YHL047C, YOL122C, YEL063C, YDL128W, YLR130C, YGR138C, YIL013C, YMR088C, YPL058C, YER110C, YOL020W, YMR203W, YAL053W, YGR260W
GO:0022804	active transmembrane transporter activity	4.25193e-06	3.03709e-08	17	138	174	7166	0	0	YDL128W, YEL063C, YGR138C, YIL013C, YDR508C, YMR088C, YPL058C, YOR153W, YBR021W, YCR028C, YMR203W, YOL020W, YGL008C, YNL275W, YOL122C, YBR283C, YNL268W
GO:0005342	organic acid transmembrane transporter activity	0.000218022	1.5573e-06	9	138	59	7166	0	0	YEL063C, YDR508C, YMR088C, YPL058C, YPR058W, YCR028C, YOL020W, YNL065W, YNL268W
GO:0042123	glucanosyltransferase activity	0.000268443	1.91745e-06	4	138	6	7166	0	0	YOL030W, YMR215W, YMR307W, YGR282C
GO:0042124	1,3-beta-glucanosyltransferase activity	0.000268443	1.91745e-06	4	138	6	7166	0	0	YOL030W, YMR215W, YMR307W, YGR282C
GO:0003824	catalytic activity	0.000289572	2.06837e-06	72	138	2364	7166	0	0	YBR029C, YNL307C, YOR153W, YGR189C, YOR149C, YGR124W, YOL136C, YOR049C, YKL184W, YDL131W, YOL155C, YCL017C, YHR039C, YGL012W, YDL141W, YJL121C, YMR145C, YGL234W, YNL209W, YOR204W, YMR215W, YER070W, YGL008C, YDR321W, YDL229W, YFL037W, YPL058C, YNL219C, YLR372W, YLL031C, YGL202W, YMR296C, YOL020W, YLR214W, YJL002C, YNL280C, YJR105W, YPR074C, YMR318C, YLR342W, YML022W, YMR305C, YML056C, YJR139C, YIR…
GO:0030170	pyridoxal phosphate binding	0.00213272	1.52337e-05	7	138	43	7166	0	0	YEL046C, YAL012W, YLR058C, YGL202W, YER086W, YMR296C, YCL017C
GO:0070279	vitamin B6 binding	0.00213272	1.52337e-05	7	138	43	7166	0	0	YEL046C, YAL012W, YLR058C, YGL202W, YER086W, YMR296C, YCL017C
GO:0005275	amine transmembrane transporter activity	0.00337595	2.41139e-05	7	138	46	7166	0	0	YEL063C, YCR028C, YGR138C, YOL020W, YDR508C, YMR088C, YNL268W
GO:0019842	vitamin binding	0.0098254	7.01815e-05	7	138	54	7166	0	0	YEL046C, YAL012W, YLR058C, YGL202W, YER086W, YMR296C, YCL017C
Component
GOID	TERM	CORRECTED_PVALUE	UNCORRECTED_PVALUE	NUM_LIST_ANNOTATIONS	LIST_SIZE	TOTAL_NUM_ANNOTATIONS	POPULATION_SIZE	FDR_RATE	EXPECTED_FALSE_POSITIVES	ANNOTATED_GENES
GO:0031224	intrinsic to membrane	3.42589e-18	3.4958e-20	75	138	1394	7166	0	0	YBR029C, YGR141W, YOR153W, YGR189C, YOL092W, YDR497C, YNR055C, YOR149C, YNL268W, YIL047C, YIL023C, YLR083C, YOR049C, YGR014W, YOL155C, YHR039C, YGL012W, YMR215W, YPR058W, YGL008C, YOL122C, YPR114W, YGR138C, YDR055W, YKL096W, YLR040C, YMR088C, YPL058C, YNL219C, YLR372W, YLL031C, YNL294C, YMR296C, YPR063C, YMR203W, YOL020W, YAL053W, YFL026W, YLR214W, YJL002C, YNL280C, YDR319C, YLR342W, YNL065W, YBR…
GO:0071944	cell periphery	2.62352e-15	2.67706e-17	46	138	595	7166	0	0	YIL123W, YOR153W, YGR189C, YDR497C, YNR055C, YLR342W, YMR305C, YNL065W, YBR162C, YNL268W, YBR078W, YDR508C, YIL047C, YOR049C, YBL042C, YGR014W, YBR021W, YNL066W, YOL155C, YNL327W, YNL275W, YMR215W, YCR028C, YML052W, YLR414C, YOL030W, YER056C, YGL008C, YHL047C, YIL140W, YOL122C, YEL063C, YGR138C, YDR055W, YKL096W, YLR130C, YLR040C, YMR307W, YGR282C, YPL058C, YNL294C, YOL020W, YNL192W, YFL026W, YLR…
GO:0016021	integral to membrane	1.78116e-14	1.81751e-16	68	138	1337	7166	0	0	YBR029C, YGR141W, YOR153W, YOL092W, YDR497C, YNR055C, YOR149C, YNL268W, YIL047C, YIL023C, YLR083C, YOR049C, YGR014W, YHR039C, YGL012W, YMR215W, YPR058W, YGL008C, YOL122C, YPR114W, YGR138C, YMR088C, YPL058C, YNL219C, YLR372W, YLL031C, YNL294C, YMR296C, YPR063C, YMR203W, YOL020W, YAL053W, YFL026W, YLR214W, YJL002C, YNL280C, YDR319C, YLR342W, YNL065W, YDR508C, YGR082W, YBL042C, YOL147C, YBR021W, YKL…
GO:0044425	membrane part	4.46167e-14	4.55272e-16	75	138	1631	7166	0	0	YBR029C, YGR141W, YOR153W, YGR189C, YOL092W, YDR497C, YNR055C, YOR149C, YNL268W, YIL047C, YIL023C, YLR083C, YOR049C, YGR014W, YOL155C, YHR039C, YGL012W, YMR215W, YPR058W, YGL008C, YOL122C, YPR114W, YGR138C, YDR055W, YKL096W, YLR040C, YMR088C, YPL058C, YNL219C, YLR372W, YLL031C, YNL294C, YMR296C, YPR063C, YMR203W, YOL020W, YAL053W, YFL026W, YLR214W, YJL002C, YNL280C, YDR319C, YLR342W, YNL065W, YBR…
GO:0005886	plasma membrane	3.16201e-12	3.22654e-14	34	138	390	7166	0	0	YOR153W, YDR497C, YNR055C, YLR342W, YNL065W, YNL268W, YBR078W, YDR508C, YIL047C, YOR049C, YBL042C, YGR014W, YBR021W, YNL275W, YCR028C, YML052W, YLR414C, YGL008C, YER056C, YHL047C, YIL140W, YOL122C, YEL063C, YLR130C, YDR055W, YGR138C, YMR307W, YPL058C, YNL294C, YOL020W, YNL192W, YFL026W, YLR214W, YGR260W
GO:0016020	membrane	5.22712e-11	5.33379e-13	77	138	1933	7166	0	0	YBR029C, YGR141W, YOR153W, YGR189C, YOL092W, YDR497C, YNR055C, YOR149C, YNL268W, YIL047C, YIL023C, YLR083C, YOR049C, YGR014W, YOL155C, YHR039C, YGL012W, YMR215W, YPR058W, YGL008C, YOL122C, YPR114W, YGR138C, YDR055W, YKL096W, YLR040C, YMR088C, YPL058C, YNL219C, YLR372W, YLL031C, YNL294C, YMR296C, YPR063C, YMR203W, YOL020W, YAL053W, YFL026W, YLR214W, YJL002C, YNL280C, YDR319C, YLR342W, YNL065W, YBR…
GO:0005576	extracellular region	3.0735e-09	3.13623e-11	16	138	97	7166	0	0	YBR078W, YDR055W, YKL096W, YIL123W, YLR040C, YKR013W, YMR215W, YMR307W, YGR282C, YGR189C, YNL066W, YOL155C, YOL030W, YMR305C, YNL327W, YBR162C
GO:0009277	fungal-type cell wall	7.89238e-09	8.05345e-11	16	138	103	7166	0	0	YBR078W, YDR055W, YKL096W, YIL123W, YLR040C, YMR215W, YMR307W, YGR282C, YGR189C, YNL066W, YML052W, YOL155C, YOL030W, YMR305C, YNL327W, YBR162C
GO:0005618	cell wall	1.649e-08	1.68266e-10	16	138	108	7166	0	0	YBR078W, YDR055W, YKL096W, YIL123W, YLR040C, YMR215W, YMR307W, YGR282C, YGR189C, YNL066W, YML052W, YOL155C, YOL030W, YMR305C, YNL327W, YBR162C
GO:0030312	external encapsulating structure	1.649e-08	1.68266e-10	16	138	108	7166	0	0	YBR078W, YDR055W, YKL096W, YIL123W, YLR040C, YMR215W, YMR307W, YGR282C, YGR189C, YNL066W, YML052W, YOL155C, YOL030W, YMR305C, YNL327W, YBR162C
GO:0031225	anchored to membrane	1.93693e-05	1.97646e-07	10	138	61	7166	0	0	YBR078W, YDR055W, YKL096W, YLR040C, YMR215W, YMR307W, YGR189C, YOL155C, YOL030W, YNL327W
GO:0045121	membrane raft	0.000139181	1.42021e-06	6	138	20	7166	0	0	YLR414C, YML052W, YEL063C, YGL008C, YMR307W, YBR021W
GO:0000267	cell fraction	0.00136865	1.39658e-05	16	138	241	7166	0	0	YBR078W, YNL209W, YDL229W, YMR215W, YMR307W, YNL307C, YML052W, YLR058C, YMR318C, YMR296C, YOL030W, YLR342W, YGL008C, YNL192W, YFL026W, YLR214W
GO:0005624	membrane fraction	0.00442067	4.51089e-05	14	138	209	7166	0.0014	0.02	YBR078W, YNL209W, YDL229W, YMR215W, YMR307W, YML052W, YLR058C, YMR296C, YOL030W, YLR342W, YNL192W, YGL008C, YFL026W, YLR214W
GO:0005626	insoluble fraction	0.00442067	4.51089e-05	14	138	209	7166	0.0013	0.02	YBR078W, YNL209W, YDL229W, YMR215W, YMR307W, YML052W, YLR058C, YMR296C, YOL030W, YLR342W, YNL192W, YGL008C, YFL026W, YLR214W
GO:0005623	cell	0.00564557	5.76079e-05	125	138	5573	7166	0.0025	0.04	YIL123W, YBR029C, YKR013W, YNL307C, YOR153W, YGR189C, YOL092W, YDR497C, YNR055C, YOR149C, YBR162C, YGR124W, YOL136C, YNL268W, YIL047C, YLR375W, YIL023C, YLR083C, YOR049C, YKL184W, YGR014W, YDL131W, YOL155C, YCL017C, YHR039C, YGL012W, YDL141W, YJL121C, YMR145C, YGL234W, YNL209W, YOR204W, YMR215W, YPR058W, YER070W, YGL008C, YDR321W, YOL122C, YPR114W, YGR138C, YDR055W, YKL096W, YDL229W, YFL037W, YLR…
GO:0044464	cell part	0.00564557	5.76079e-05	125	138	5573	7166	0.0024	0.04	YIL123W, YBR029C, YKR013W, YNL307C, YOR153W, YGR189C, YOL092W, YDR497C, YNR055C, YOR149C, YBR162C, YGR124W, YOL136C, YNL268W, YIL047C, YLR375W, YIL023C, YLR083C, YOR049C, YKL184W, YGR014W, YDL131W, YOL155C, YCL017C, YHR039C, YGL012W, YDL141W, YJL121C, YMR145C, YGL234W, YNL209W, YOR204W, YMR215W, YPR058W, YER070W, YGL008C, YDR321W, YOL122C, YPR114W, YGR138C, YDR055W, YKL096W, YDL229W, YFL037W, YLR…

## Sheet: Reciprocal Hemizygosity
YPSMIG3/BYmig3 vs. YPSmig3/BYMIG3: higher expression with YPS MIG3
Process
GOID	TERM	CORRECTED_PVALUE	UNCORRECTED_PVALUE	NUM_LIST_ANNOTATIONS	LIST_SIZE	TOTAL_NUM_ANNOTATIONS	POPULATION_SIZE	FDR_RATE	EXPECTED_FALSE_POSITIVES	ANNOTATED_GENES
GO:0006414	translational elongation	3.08889e-10	2.23832e-12	19	54	345	7166	0	0	tF(GAA)G, YJL136C, tR(UCU)D, tP(UGG)H, tT(AGU)D, tG(GCC)M, tS(AGA)G, tF(GAA)B, tL(UAA)L, tT(AGU)I2, tS(AGA)L, tN(GUU)N1, tT(AGU)J, tK(UUU)K, tG(GCC)F1, tS(GCU)F, YDL075W, tS(GCU)O, tA(UGC)G
GO:0006412	translation	1.35693e-08	9.83284e-11	24	54	738	7166	0	0	tM(CAU)O1, tF(GAA)G, YJL136C, tR(UCU)D, tP(UGG)H, tT(AGU)D, tG(GCC)M, tS(AGA)G, tF(GAA)B, tL(UAA)L, tT(AGU)I2, tS(AGA)L, tN(GUU)N1, YNL162W, tK(UUU)K, tT(AGU)J, tM(CAU)P, YJL062W-A, tG(GCC)F1, tS(GCU)F, YER056C-A, YDL075W, tS(GCU)O, tA(UGC)G
GO:0006812	cation transport	0.00123179	8.92604e-06	8	54	141	7166	0.02	0.06	YOL077W-A, YOR382W, YOL152W, YML081C-A, YDR038C, YCL005W-A, YLL018C-A, YDR039C
GO:0034645	cellular macromolecule biosynthetic process	0.00418933	3.03575e-05	27	54	1725	7166	0.015	0.06	tM(CAU)O1, tF(GAA)G, YJL136C, tR(UCU)D, tP(UGG)H, tT(AGU)D, tG(GCC)M, tS(AGA)G, tF(GAA)B, tL(UAA)L, YCL005W-A, tT(AGU)I2, tS(AGA)L, YGR249W, tN(GUU)N1, YNL162W, tK(UUU)K, tT(AGU)J, tM(CAU)P, YJL062W-A, tG(GCC)F1, tS(GCU)F, YMR182C, YER056C-A, YDL075W, tS(GCU)O, tA(UGC)G
GO:0009059	macromolecule biosynthetic process	0.00467917	3.3907e-05	27	54	1735	7166	0.012	0.06	tM(CAU)O1, tF(GAA)G, YJL136C, tR(UCU)D, tP(UGG)H, tT(AGU)D, tG(GCC)M, tS(AGA)G, tF(GAA)B, tL(UAA)L, YCL005W-A, tT(AGU)I2, tS(AGA)L, YGR249W, tN(GUU)N1, YNL162W, tK(UUU)K, tT(AGU)J, tM(CAU)P, YJL062W-A, tG(GCC)F1, tS(GCU)F, YMR182C, YER056C-A, YDL075W, tS(GCU)O, tA(UGC)G
GO:0006754	ATP biosynthetic process	0.00525504	3.808e-05	4	54	26	7166	0.01	0.06	YOL077W-A, YML081C-A, YDR038C, YDR039C
GO:0044249	cellular biosynthetic process	0.00744191	5.39269e-05	31	54	2230	7166	0.0114	0.08	tM(CAU)O1, tF(GAA)G, YOL077W-A, YJL136C, tR(UCU)D, tP(UGG)H, tT(AGU)D, tG(GCC)M, tS(AGA)G, tF(GAA)B, tL(UAA)L, YCL005W-A, tT(AGU)I2, tS(AGA)L, YGR249W, tN(GUU)N1, YNL162W, tK(UUU)K, tT(AGU)J, tM(CAU)P, YML081C-A, YJL062W-A, tG(GCC)F1, tS(GCU)F, YMR182C, YER056C-A, YDL075W, tS(GCU)O, YDR038C, tA(UGC)G, YDR039C
GO:0006811	ion transport	0.00815803	5.91162e-05	8	54	183	7166	0.025	0.2	YOL077W-A, YOR382W, YOL152W, YML081C-A, YDR038C, YCL005W-A, YLL018C-A, YDR039C
GO:0009145	purine nucleoside triphosphate biosynthetic process	0.00820995	5.94924e-05	4	54	29	7166	0.0222	0.2	YOL077W-A, YML081C-A, YDR038C, YDR039C
GO:0009206	purine ribonucleoside triphosphate biosynthetic process	0.00820995	5.94924e-05	4	54	29	7166	0.02	0.2	YOL077W-A, YML081C-A, YDR038C, YDR039C
GO:0015672	monovalent inorganic cation transport	0.00863469	6.25702e-05	5	54	57	7166	0.02	0.22	YOL077W-A, YML081C-A, YDR038C, YCL005W-A, YDR039C
Function
GOID	TERM	CORRECTED_PVALUE	UNCORRECTED_PVALUE	NUM_LIST_ANNOTATIONS	LIST_SIZE	TOTAL_NUM_ANNOTATIONS	POPULATION_SIZE	FDR_RATE	EXPECTED_FALSE_POSITIVES	ANNOTATED_GENES
GO:0000499	base pairing with mRNA	1.07322e-11	1.70352e-13	19	54	299	7166	0	0	tM(CAU)O1, tF(GAA)G, tR(UCU)D, tP(UGG)H, tT(AGU)D, tG(GCC)M, tS(AGA)G, tF(GAA)B, tL(UAA)L, tT(AGU)I2, tS(AGA)L, tN(GUU)N1, tK(UUU)K, tT(AGU)J, tM(CAU)P, tG(GCC)F1, tS(GCU)F, tS(GCU)O, tA(UGC)G
GO:0030533	triplet codon-amino acid adaptor activity	1.07322e-11	1.70352e-13	19	54	299	7166	0	0	tM(CAU)O1, tF(GAA)G, tR(UCU)D, tP(UGG)H, tT(AGU)D, tG(GCC)M, tS(AGA)G, tF(GAA)B, tL(UAA)L, tT(AGU)I2, tS(AGA)L, tN(GUU)N1, tK(UUU)K, tT(AGU)J, tM(CAU)P, tG(GCC)F1, tS(GCU)F, tS(GCU)O, tA(UGC)G
GO:0000498	base pairing with RNA	4.8724e-11	7.73396e-13	20	54	372	7166	0	0	tM(CAU)O1, tF(GAA)G, tR(UCU)D, tP(UGG)H, tT(AGU)D, tG(GCC)M, tS(AGA)G, tF(GAA)B, tL(UAA)L, tT(AGU)I2, snR13, tS(AGA)L, tN(GUU)N1, tK(UUU)K, tT(AGU)J, tM(CAU)P, tG(GCC)F1, tS(GCU)F, tS(GCU)O, tA(UGC)G
GO:0000496	base pairing	5.12408e-11	8.13346e-13	20	54	373	7166	0	0	tM(CAU)O1, tF(GAA)G, tR(UCU)D, tP(UGG)H, tT(AGU)D, tG(GCC)M, tS(AGA)G, tF(GAA)B, tL(UAA)L, tT(AGU)I2, snR13, tS(AGA)L, tN(GUU)N1, tK(UUU)K, tT(AGU)J, tM(CAU)P, tG(GCC)F1, tS(GCU)F, tS(GCU)O, tA(UGC)G
GO:0060090	binding, bridging	1.56326e-10	2.48137e-12	19	54	347	7166	0	0	tM(CAU)O1, tF(GAA)G, tR(UCU)D, tP(UGG)H, tT(AGU)D, tG(GCC)M, tS(AGA)G, tF(GAA)B, tL(UAA)L, tT(AGU)I2, tS(AGA)L, tN(GUU)N1, tK(UUU)K, tT(AGU)J, tM(CAU)P, tG(GCC)F1, tS(GCU)F, tS(GCU)O, tA(UGC)G
GO:0003723	RNA binding	8.28961e-05	1.31581e-06	21	54	925	7166	0	0	tM(CAU)O1, tF(GAA)G, tR(UCU)D, tP(UGG)H, tT(AGU)D, tG(GCC)M, tS(AGA)G, tF(GAA)B, tL(UAA)L, tT(AGU)I2, snR13, tS(AGA)L, tN(GUU)N1, tK(UUU)K, tT(AGU)J, tM(CAU)P, YPR182W, tG(GCC)F1, tS(GCU)F, tS(GCU)O, tA(UGC)G
GO:0015077	monovalent inorganic cation transmembrane transporter activity	0.000121189	1.92364e-06	7	54	80	7166	0	0	YOL077W-A, YMR256C, YML081C-A, YDR038C, YCL005W-A, YMR244C-A, YDR039C
GO:0022890	inorganic cation transmembrane transporter activity	0.00222729	3.53538e-05	7	54	124	7166	0	0	YOL077W-A, YMR256C, YML081C-A, YDR038C, YCL005W-A, YMR244C-A, YDR039C
GO:0008324	cation transmembrane transporter activity	0.00462907	7.34773e-05	7	54	139	7166	0.0044	0.04	YOL077W-A, YMR256C, YML081C-A, YDR038C, YCL005W-A, YMR244C-A, YDR039C
GO:0015078	hydrogen ion transmembrane transporter activity	0.00988075	0.000156837	5	54	69	7166	0.004	0.04	YOL077W-A, YMR256C, YML081C-A, YCL005W-A, YMR244C-A
Component
GOID	TERM	CORRECTED_PVALUE	UNCORRECTED_PVALUE	NUM_LIST_ANNOTATIONS	LIST_SIZE	TOTAL_NUM_ANNOTATIONS	POPULATION_SIZE	FDR_RATE	EXPECTED_FALSE_POSITIVES	ANNOTATED_GENES
GO:0005829	cytosol	3.04391e-10	4.54315e-12	25	54	704	7166	0	0	tM(CAU)O1, tF(GAA)G, YJL136C, tR(UCU)D, tP(UGG)H, tT(AGU)D, tG(GCC)M, tS(AGA)G, tF(GAA)B, tL(UAA)L, tT(AGU)I2, tS(AGA)L, tN(GUU)N1, YLL018C-A, YNL162W, tK(UUU)K, tT(AGU)J, tM(CAU)P, tG(GCC)F1, tS(GCU)F, YER056C-A, YDL075W, tS(GCU)O, YJL179W, tA(UGC)G
YPSMIG3/BYmig3 vs. YPSmig3/BYMIG3: higher expression with BY MIG3
Process
GOID	TERM	CORRECTED_PVALUE	UNCORRECTED_PVALUE	NUM_LIST_ANNOTATIONS	LIST_SIZE	TOTAL_NUM_ANNOTATIONS	POPULATION_SIZE	FDR_RATE	EXPECTED_FALSE_POSITIVES	ANNOTATED_GENES
GO:0006314	intron homing	0.000990289	3.66774e-06	4	85	10	7166	0	0	Q0075, Q0115, Q0050, Q0070
Function
GOID	TERM	CORRECTED_PVALUE	UNCORRECTED_PVALUE	NUM_LIST_ANNOTATIONS	LIST_SIZE	TOTAL_NUM_ANNOTATIONS	POPULATION_SIZE	FDR_RATE	EXPECTED_FALSE_POSITIVES	ANNOTATED_GENES
GO:0004129	cytochrome-c oxidase activity	0.00567773	6.23926e-05	4	85	19	7166	0	0	Q0275, Q0055, Q0050, Q0070
GO:0015002	heme-copper terminal oxidase activity	0.00567773	6.23926e-05	4	85	19	7166	0	0	Q0275, Q0055, Q0050, Q0070
GO:0016675	oxidoreductase activity, acting on a heme group of donors	0.00567773	6.23926e-05	4	85	19	7166	0	0	Q0275, Q0055, Q0050, Q0070
GO:0016676	oxidoreductase activity, acting on a heme group of donors, oxygen as acceptor	0.00567773	6.23926e-05	4	85	19	7166	0	0	Q0275, Q0055, Q0050, Q0070
Component
no significant terms

## Sheet: eQTL Mapping Strains
Top 100 genes with lower expression in the segregants with RM11-1a MIG3 allele
Process
GOID	TERM	CORRECTED_PVALUE	UNCORRECTED_PVALUE	NUM_LIST_ANNOTATIONS	LIST_SIZE	TOTAL_NUM_ANNOTATIONS	POPULATION_SIZE	FDR_RATE	EXPECTED_FALSE_POSITIVES	ANNOTATED_GENES
GO:0055114	oxidation-reduction process	7.55443e-06	2.2823e-08	23	100	440	7166	0	0	YMR105C, YIL160C, YML054C, YGR043C, YKL085W, YKR076W, YKL150W, YEL011W, YER054C, YAL061W, YNL202W, YKL148C, YER067W, YPL113C, YBR117C, YEL039C, YJR048W, YGR248W, YOR065W, YFR033C, YGR088W, YOR374W, YMR169C
GO:0008645	hexose transport	0.000230866	6.97479e-07	6	100	24	7166	0	0	YDR277C, YHR096C, YMR011W, YCL040W, YDR343C, YDR342C
GO:0015749	monosaccharide transport	0.000230866	6.97479e-07	6	100	24	7166	0	0	YDR277C, YHR096C, YMR011W, YCL040W, YDR343C, YDR342C
GO:0007532	regulation of mating-type specific transcription, DNA-dependent	0.000792677	2.39479e-06	4	100	8	7166	0	0	YCR039C, YCL067C, YCL066W, YCR040W
GO:0015758	glucose transport	0.00232738	7.03136e-06	4	100	10	7166	0	0	YDR277C, YHR096C, YMR011W, YCL040W
GO:0006122	mitochondrial electron transport, ubiquinol to cytochrome c	0.00361817	1.0931e-05	4	100	11	7166	0	0	YJR048W, YEL039C, YOR065W, YFR033C
Function
GOID	TERM	CORRECTED_PVALUE	UNCORRECTED_PVALUE	NUM_LIST_ANNOTATIONS	LIST_SIZE	TOTAL_NUM_ANNOTATIONS	POPULATION_SIZE	FDR_RATE	EXPECTED_FALSE_POSITIVES	ANNOTATED_GENES
GO:0004553	hydrolase activity, hydrolyzing O-glycosyl compounds	0.00324631	3.31256e-05	7	100	66	7166	0	0	YEL011W, YLR286C, YGL028C, YMR196W, YBR183W, YGL156W, YNL066W
GO:0005353	fructose transmembrane transporter activity	0.00424455	4.33118e-05	4	100	15	7166	0	0	YHR096C, YMR011W, YDR343C, YDR342C
GO:0015578	mannose transmembrane transporter activity	0.00424455	4.33118e-05	4	100	15	7166	0	0	YHR096C, YMR011W, YDR343C, YDR342C
GO:0020037	heme binding	0.00426982	4.35696e-05	5	100	29	7166	0	0	YGR088W, YJR048W, YML054C, YEL039C, YOR065W
GO:0046906	tetrapyrrole binding	0.00426982	4.35696e-05	5	100	29	7166	0	0	YGR088W, YJR048W, YML054C, YEL039C, YOR065W
GO:0005355	glucose transmembrane transporter activity	0.00559894	5.71321e-05	4	100	16	7166	0	0	YHR096C, YMR011W, YDR343C, YDR342C
GO:0016798	hydrolase activity, acting on glycosyl bonds	0.00684864	6.98841e-05	7	100	74	7166	0	0	YEL011W, YLR286C, YGL028C, YMR196W, YBR183W, YGL156W, YNL066W
GO:0015145	monosaccharide transmembrane transporter activity	0.00724351	7.39133e-05	4	100	17	7166	0	0	YHR096C, YMR011W, YDR343C, YDR342C
GO:0015149	hexose transmembrane transporter activity	0.00724351	7.39133e-05	4	100	17	7166	0	0	YHR096C, YMR011W, YDR343C, YDR342C
Component
GOID	TERM	CORRECTED_PVALUE	UNCORRECTED_PVALUE	NUM_LIST_ANNOTATIONS	LIST_SIZE	TOTAL_NUM_ANNOTATIONS	POPULATION_SIZE	FDR_RATE	EXPECTED_FALSE_POSITIVES	ANNOTATED_GENES
GO:0070469	respiratory chain	3.06468e-05	3.29535e-07	7	100	34	7166	0	0	YLR038C, YJR048W, YML054C, YEL039C, YKL148C, YOR065W, YFR033C
GO:0001950	plasma membrane enriched fraction	0.000222272	2.39002e-06	9	100	85	7166	0	0	YPL004C, YDL223C, YHR096C, YCL040W, YDR343C, YDL222C, YML128C, YOR161C, YDR342C
GO:0071944	cell periphery	0.000453581	4.87722e-06	23	100	594	7166	0	0	YDR077W, YPR194C, YBR069C, YMR011W, YDR046C, YJR004C, YBR132C, YLR286C, YOR348C, YJL078C, YER067W, YOR161C, YGR041W, YGL028C, YDR343C, YLR040C, YNL066W, YMR251W-A, YPL004C, YHR096C, YKL163W, YDL222C, YDR342C
GO:0005576	extracellular region	0.00524295	5.63758e-05	8	100	97	7166	0	0	YDR077W, YLR286C, YGL028C, YKL163W, YJL078C, YLR040C, YJR004C, YNL066W
GO:0009277	fungal-type cell wall	0.00751286	8.07834e-05	8	100	102	7166	0	0	YDR077W, YLR286C, YGL028C, YKL163W, YJL078C, YLR040C, YJR004C, YNL066W
Top 100 genes with higher expression in the segregants with RM11-1a MIG3 allele
Process
GOID	TERM	CORRECTED_PVALUE	UNCORRECTED_PVALUE	NUM_LIST_ANNOTATIONS	LIST_SIZE	TOTAL_NUM_ANNOTATIONS	POPULATION_SIZE	FDR_RATE	EXPECTED_FALSE_POSITIVES	ANNOTATED_GENES
GO:0019752	carboxylic acid metabolic process	1.70987e-06	5.18141e-09	23	100	407	7166	0	0	YPR060C, YBR213W, YNL191W, YIL167W, YBR208C, YLL062C, YGL009C, YDR234W, YMR300C, YER081W, YPR002W, YDL182W, YHR208W, YGR286C, YLR099C, YIL168W, YKL029C, YCR005C, YJL130C, YFR055W, YPR001W, YOL126C, YEL071W
GO:0043436	oxoacid metabolic process	1.70987e-06	5.18141e-09	23	100	407	7166	0	0	YPR060C, YBR213W, YNL191W, YIL167W, YBR208C, YLL062C, YGL009C, YDR234W, YMR300C, YER081W, YPR002W, YDL182W, YHR208W, YGR286C, YLR099C, YIL168W, YKL029C, YCR005C, YJL130C, YFR055W, YPR001W, YOL126C, YEL071W
GO:0006082	organic acid metabolic process	1.79245e-06	5.43168e-09	23	100	408	7166	0	0	YPR060C, YBR213W, YNL191W, YIL167W, YBR208C, YLL062C, YGL009C, YDR234W, YMR300C, YER081W, YPR002W, YDL182W, YHR208W, YGR286C, YLR099C, YIL168W, YKL029C, YCR005C, YJL130C, YFR055W, YPR001W, YOL126C, YEL071W
GO:0042180	cellular ketone metabolic process	6.34175e-06	1.92174e-08	23	100	436	7166	0	0	YPR060C, YBR213W, YNL191W, YIL167W, YBR208C, YLL062C, YGL009C, YDR234W, YMR300C, YER081W, YPR002W, YDL182W, YHR208W, YGR286C, YLR099C, YIL168W, YKL029C, YCR005C, YJL130C, YFR055W, YPR001W, YOL126C, YEL071W
GO:0044281	small molecule metabolic process	6.69213e-05	2.02792e-07	31	100	844	7166	0	0	YPR060C, YBR213W, YOL143C, YNL191W, YGR177C, YIL167W, YBR208C, YLL062C, YGL009C, YDR234W, YMR300C, YER081W, YPR002W, YDL182W, YJR078W, YHR208W, YGR286C, YLR099C, YOR011W, YLR420W, YIL168W, YJL130C, YCR005C, YER044C, YKL029C, YNL141W, YJL153C, YFR055W, YPR001W, YOL126C, YEL071W
GO:0006520	cellular amino acid metabolic process	0.000167181	5.06609e-07	17	100	294	7166	0	0	YPR060C, YBR213W, YNL191W, YIL167W, YBR208C, YLL062C, YGL009C, YDR234W, YMR300C, YER081W, YDL182W, YHR208W, YIL168W, YKL029C, YCR005C, YJL130C, YFR055W
GO:0046112	nucleobase biosynthetic process	0.00269187	8.15719e-06	5	100	21	7166	0	0	YNL191W, YLR420W, YJL130C, YNL141W, YMR300C
GO:0044283	small molecule biosynthetic process	0.0030605	9.27423e-06	15	100	288	7166	0	0	YPR060C, YBR213W, YLR099C, YOL143C, YLL062C, YCR005C, YER044C, YGL009C, YDR234W, YJL153C, YER081W, YDL182W, YFR055W, YHR208W, YGR286C
Function
GOID	TERM	CORRECTED_PVALUE	UNCORRECTED_PVALUE	NUM_LIST_ANNOTATIONS	LIST_SIZE	TOTAL_NUM_ANNOTATIONS	POPULATION_SIZE	FDR_RATE	EXPECTED_FALSE_POSITIVES	ANNOTATED_GENES
GO:0051536	iron-sulfur cluster binding	2.54106e-05	2.64693e-07	7	100	33	7166	0	0	YPR002W, YOR226C, YJL200C, YKR071C, YGL009C, YDR234W, YGR286C
GO:0051540	metal cluster binding	2.54106e-05	2.64693e-07	7	100	33	7166	0	0	YPR002W, YOR226C, YJL200C, YKR071C, YGL009C, YDR234W, YGR286C
GO:0051539	4 iron, 4 sulfur cluster binding	0.00024893	2.59302e-06	5	100	17	7166	0.0133	0.04	YJL200C, YKR071C, YGL009C, YDR234W, YGR286C
GO:0005342	organic acid transmembrane transporter activity	0.00210174	2.18931e-05	7	100	62	7166	0.015	0.06	YMR241W, YBR291C, YKL120W, YPL265W, YBR104W, YLR348C, YNL065W
GO:0051537	2 iron, 2 sulfur cluster binding	0.00222528	2.318e-05	4	100	13	7166	0.012	0.06	YPR002W, YOR226C, YKR071C, YGR286C
GO:0016829	lyase activity	0.00541208	5.63758e-05	8	100	97	7166	0.01	0.06	YPR002W, YBR213W, YIL167W, YIL168W, YFR055W, YJL200C, YGL009C, YDR234W
GO:0003824	catalytic activity	0.00573254	5.97139e-05	52	100	2364	7166	0.0086	0.06	YLL051C, YLR057W, YNL191W, YPL189W, YML131W, YLL062C, YGL009C, YOR092W, YDL182W, YGR286C, YLR099C, YOR011W, YIL168W, YJL200C, YMR006C, YKL029C, YPL156C, YNL141W, YDR518W, YOL155C, YER027C, YGR287C, YFR055W, YOL126C, YDR541C, YPR060C, YBR213W, YOL143C, YGR177C, YIL167W, YBR208C, YDR234W, YER081W, YMR300C, YPR002W, YHR176W, YFR018C, YJR078W, YGL253W, YDR261C, YML130C, YHR208W, YHR049W, YMR008C, YLR…
Component
GOID	TERM	CORRECTED_PVALUE	UNCORRECTED_PVALUE	NUM_LIST_ANNOTATIONS	LIST_SIZE	TOTAL_NUM_ANNOTATIONS	POPULATION_SIZE	FDR_RATE	EXPECTED_FALSE_POSITIVES	ANNOTATED_GENES
GO:0031224	intrinsic to membrane	3.3338e-05	5.05121e-07	41	100	1395	7166	0	0	YIR019C, YLL051C, YLR057W, YPL189W, YML131W, YPR124W, YJR116W, YML116W, YOR092W, YOR378W, YKL120W, YLR139C, YNL065W, YOR011W, YLL053C, YNL080C, YMR006C, YER044C, YBL042C, YPL156C, YAR027W, YOL155C, YMR241W, YBR238C, YNL087W, YDR443C, YDR033W, YBR291C, YGR177C, YPL265W, YDR261C, YNL095C, YMR008C, YBR104W, YLR348C, YJL130C, YOR390W, YLR350W, YFL026W, YMR266W, YOR271C
GO:0044425	membrane part	0.000124023	1.87914e-06	44	100	1635	7166	0	0	YIR019C, YLL051C, YLR057W, YPL189W, YML131W, YPR124W, YJR116W, YML116W, YOR092W, YOR378W, YKL120W, YLR139C, YNL065W, YOR011W, YLL053C, YNL080C, YMR006C, YER044C, YBL042C, YPL156C, YAR027W, YOL155C, YMR241W, YBR238C, YNL087W, YDR443C, YDR033W, YBR291C, YPL265W, YGR177C, YHR176W, YDR261C, YML130C, YNL095C, YMR008C, YBR104W, YLR348C, YJL130C, YOR390W, YMR017W, YLR350W, YFL026W, YMR266W, YOR271C
GO:0016020	membrane	0.000355122	5.38064e-06	48	100	1938	7166	0	0	YIR019C, YLL051C, YLR057W, YPL189W, YML131W, YPR124W, YJR116W, YML116W, YOR092W, YOR378W, YKL120W, YLR139C, YKL084W, YNL065W, YOR011W, YLL053C, YNL080C, YMR006C, YER044C, YBL042C, YPL156C, YAR027W, YOL155C, YMR241W, YBR238C, YNL087W, YDR443C, YDR033W, YNL145W, YBR291C, YPL265W, YGR177C, YPR002W, YHR176W, YDL012C, YDR261C, YML130C, YNL095C, YMR008C, YBR104W, YLR348C, YJL130C, YOR390W, YMR017W, YLR…
GO:0005886	plasma membrane	0.00164745	2.49614e-05	17	100	392	7166	0	0	YIR019C, YNL145W, YPL265W, YPR124W, YML116W, YOR378W, YDL012C, YDR261C, YNL065W, YMR008C, YOR011W, YBL042C, YAR027W, YMR017W, YNL087W, YDR033W, YFL026W
GO:0016021	integral to membrane	0.00193306	2.92888e-05	36	100	1338	7166	0	0	YLL051C, YLR057W, YPL189W, YML131W, YPR124W, YJR116W, YML116W, YOR092W, YOR378W, YKL120W, YLR139C, YNL065W, YOR011W, YLL053C, YNL080C, YER044C, YBL042C, YPL156C, YAR027W, YMR241W, YBR238C, YNL087W, YDR443C, YDR033W, YBR291C, YGR177C, YPL265W, YNL095C, YBR104W, YLR348C, YOR390W, YJL130C, YLR350W, YFL026W, YMR266W, YOR271C
