# Supplementary material for: Natural Variation in the Yeast Glucose-Signaling Network Reveals a New Role for the Mig3p Transcription Factor
Source: G3 (Bethesda). 2012 Dec 1;2(12):1607–12. doi: 10.1534/g3.112.004127 (PMC3516482; doi:10.1534/g3.112.004127)
Supplement: Supporting Information [file supp_2.12.1607_FileS3.txt]

CLUSTAL O(1.1.0) multiple sequence alignment


Y2209           MNYLRDRFPPDNDQRPFRCEICSRGFHRLEHKKRHVRTHTGEKPHQCTVQGCPKSFSRSD
paradoxis       MNYRRESFPPDNDQRPFRCEICSRGFHRLEHKKRHVRTHTGEKPHKCTFQGCPKSFSRSD
Y389            MNYLRDRFPPDNDQRPFRCEICSRGFHRLEHKKRHVRTHTGEKPHQCTVQGCPKSFSRSD
YB210           MNYLRDRFPPDNDQRPFKCEICSRGFHRLEHKKXHVRTHTGEKPYQCTVQGCPKSFSRSD
DBVPG1106       MNYLRDRFPPDNDQRPFRCEICSRGFHRLEHKKRHVRTHTGEKPHQCTVQGCPKSFSRSD
DBVPG1373       MNYLRDRFPPDNDQRPFRCEICSRGFHRLEHKKRHVRTHTGEKPHQCTVQGCPKSFSRSD
DBVPG1788       MNYLRDRFPPDNDQRPFRCEICSRGFHRLEHKKRHVRTHTGEKPHQCTVQGCPKSFSRSD
DBVPG1853       MNYLRDRFPPDNDQRPFRCEICSRGFHRLEHKKRHVRTHTGEKPHKCTVQGCPKSFSRSD
DBVPG6040       MNYLRDRFPPDNDQRPFRCEICSRGFHRLEHKKRHVRTHTGEKPHKCTVQGCPKSFSRSD
DBVPG6044       MNYLRDRFPPDNDQRPFRCEICSRGFHRLEHKKRHVRTHTGEKPHKCTVQGCPKSFSRSD
DBVPG6765       MNYLRDRFPPDNDQRPFRCEICSRGFHRLEHKKRHVRTHTGEKPHQCTVQGCPKSFSRSD
K11             MNYLRDRFPPDNDQRPFRCEICSRGFHRLEHKKRHVRTHTGEKPHKCTVQGCPKSFSRSD
L_1374          MNYLRDRFPPDNDQRPFRCEICSRGFHRLEHKKRHVRTHTGEKPHQCTVQGCPKSFSRSD
L_1528          MNYLRDRFPPDNDQRPFRCEICSRGFHRLEHKKRHVRTHTGEKPHQCTVQGCPKSFSRSD
NCYC110         MNYLRDRFPPDNDQRPFRCEICSRGFHRLEHKKRHVRTHTGEKPHKCTVQGCPKSFSRSD
NCYC361         MNYLRDRFPPDNDQRPFRCEICSRGFHRLEHKKRHVRTHTGEKPHQCTVQGCPKSFSRSD
RM11_1A         MNYLRDRFPPDNDQRPFRCEICSRGFHRLEHKKRHVRTHTGEKPHQCTVQGCPKSFSRSD
S288c           MNYLRDRFPPDNDQRPFRCEICSRGFHRLEHKKRHGRTHTGEKPHKCTVQGCPKSFSRSD
SK1             MNYLRDRFPPDNDQRPFRCEICSRGFHRLEHKKRHVRTHTGEKPHKCTVQGCPKSFSRSD
UWOPS03         MNYLRDRFPPDNDQRPFRCEICSRGFHRLEHKKRHVRTHTGEKPHKCTVQGCPKSFSRSD
UWOPS05         MNYLRDRFPPDNDQRPFRCEICSRGFHRLEHKKRHVRTHTGEKPHKCTVQGCPKSFSRSD
UWOPS83         MNYLRDRFPPDNDQRPFRCEICSRGFHRLEHKKRHVRTHTGEKPHKCTVQGCPKSFSRSD
UWOPS87         MNYLRDRFPPDNDQRPFRCEICSRGFHRLEHKKRHVRTHTGEKPHKCTVQGCPKSFSRSD
W303            MNYLRDRFPPDNDQRPFRCEICSRGFHRLEHKKRHGRTHTGEKPHKCTVQGCPKSFSRSD
Y12             MNYLRDRFPPDNDQRPFRCEICSRGFHRLEHKKRHGRTHTGEKPHKCTV*GCPKSFSRSD
Y55             MNYLRDRFPPDNDQRPFRCEICSRGFHRLEHKKRHVRTHTGEKPHKCTVQGCPKSFSRSD
Y9_13           MNYLRDRFPPDNDQRPFRCEICSRGFHRLEHKKRHGRTHTGEKPHKCTV*GCPKSFSRSD
YIIc17          MNYLRDRFPPDNDQRPFRCEICSRGFHRLEHKKRHVRTHTGEKPHKCTVQGCPKSFSRSD
YJM789          MNYLRDRFPPDNDQRPFRCEICSRGFHRLEHKKRHVRTHTGEKPHQCTVQGCPKSFSRSD
YJM975          MNYLRDRFPPDNDQRPFRCEICSRGFHRLEHKKRHVRTHTGEKPHQCTVQGCPKSFSRSD
YJM978          MNYLRDRFPPDNDQRPFRCEICSRGFHRLEHKKRHVRTHTGEKPHQCTVQGCPKSFSRSD
YJM981          MNYLRDRFPPDNDQRPFRCEICSRGFHRLEHKKRHVRTHTGEKPHQCTVQGCPKSFSRSD
YPS128          MNYLRDRFPPDNDQRPFRCEICSRGFHRLEHKKRHVRTHTGEKPHKCTVQGCPKSFSRSD
YPS606          MNYLRDRFPPDNDQRPFRCEICSRGFHRLEHKKRHVRTHTGEKPHKCTVQGCPKSFSRSD
YS2             MNYLRDRFPPDNDQRPFRCEICSRGFHRLEHKKRHVRTHTGEKPHQCTVQGCPKSFSRSD
YS4             MNYLRDRFPPDNDQRPFRCEICSRGFHRLEHKKRHVRTHTGEKPHQCTVQGCPKSFSRSD
YS9             MNYLRDRFPPDNDQRPFRCEICSRGFHRLEHKKRHVRTHTGEKPHQCTVQGCPKSFSRSD
EC1118          MNYLRDRFPPDNDQRPFRCEICSRGFHRLEHKKRHVRTHTGEKPHQCTVQGCPKSFSRSD
Sigma1278b      MNYLRDRFPPDNDQRPFRCEICSRGFHRLEHKKRHVRTHTGEKPHQCTVQGCPKSFSRSD
T7              MNYLRDRFPPDNDQRPFRCEICSRGFHRLEHKKRHVRTHTGEKPHKCTVQGCPKSFSRSD
JAY291          MNYLRDRFPPDNDQRPFRCEICSRGFHRLEHKKRHVRTHTGEKPHQCTVQGCPKSFSRSD
YJM320          MNYLRDRFPPDNDQRPFRCEICSRGFHRLEHKKRHVRTHTGEKPHKCTVQGCPKSFSRSD
YJM421          MNYLRDRFPPDNDQRPFRCEICSRGFHRLEHKKRHVRTHTGEKPHKCTVQGCPKSFSRSD
YJM451          MNYLRDRFPPDNDQRPFRCEICSRGFHRLEHKKRHGRTHTGEKPHKCTVQGCPKSFSRSD
YPS163          MNYLRDRFPPDNDQRPFRCEICSRGFHRLEHKKRHVRTHTGEKPHKCTVQGCPKSFSRSD
UC5             MNYLRDRFPPDNDQRPFRCEICSRGFHRLEHKKRHVRTHTGEKPHKCTVQGCPKSFSRSD
YJM326          MNYLRDRFPPDNDQRPFRCEICSRGFHRLEHKKRHVRTHTGEKPHKCTVQGCPKSFSRSD
I14             MNYLRDRFPPDNDQRPFRCEICSRGFHRLEHKKRHVRTHTGEKPHQCTVQGCPKSFSRSD
PW5             MNYLRDRFPPDNDQRPFRCEICSRGFHRLEHKKRHVRTHTGEKPHKCTVQGCPKSFSRSD
YPS1009         MNYLRDRFPPDNDQRPFRCEICSRGFHRLEHKKRHVRTHTGEKPHKCTVQGCPKSFSRSD
M22             MNYLRDRFPPDNDQRPFRCEICSRGFHRLEHKKRHVRTHTGEKPHQCTVQGCPKSFSRSD
YJM280          MNYLRDRFPPDNDQRPFRCEICSRGFHRLEHKKRHVRTHTGEKPHQCTVQGCPKSFSRSD
WE372           MNYLRDRFPPDNDQRPFRCEICSRGFHRLEHKKRHVRTHTGEKPHQCTVQGCPKSFSRSD
FL100           MNYLRDRFPPDNDQRPFRCEICSRGFHRLEHKKRHVRTHTGEKPHQCTVQGCPKSFSRSD
CLIB324         MNYLRDRFPPDNDQRPFRCEICSRGFHRLEHKKRHGRTHTGEKPHKCTVQGCPKSFSRSD
IL01            MNYLRDRFPPDNDQRPFRCEICSRGFHRLEHKKRHVRTHTGEKPHQCTVQGCPKSFSRSD
                *** *: **********:*************** * ********::**. **********

Y2209           ELKRHLRTHTKGVQRR--RIKSKGSRKTVVNTATAAPTTFNENTGVSLTGIGQSKVPPIL
paradoxis       ELKRHLRTHTKTVQRRSRRLKSKGSGKTAMDAATTTPTTFYDNIGVSGTEKSHSEISPIL
Y389            ELKRHLRTHTKGXQRR--RIKSKGSRKTVVNTATAAPTTFNENTGVSLTGIGQSKVPPIL
YB210           ELKRHLRTHTKGVQRR--RIKSKGSRKTVVNTATAAPTTFNENTGVSLTGIGQSKVPPIL
DBVPG1106       ELKRHLRTHTKGVQRR--RIKSKGSRKTVVNTATAAPTTFNENTGVSLTGIGQSKVPPIL
DBVPG1373       ELKRHLRTHTKGVQRR--RIKSKGSRKTVVNTATAAPTTFNENTGVSLTGIGQSKVPPIL
DBVPG1788       ELKRHLRTHTKGVQRR--RIKSKGSRKTVVNTATAAPTTFNENTGVSLTGIGQSKVPPIL
DBVPG1853       ELKRHLRTHTKGVQRR--RIKSKGSRKTVVNTATAAPTTFNENTGVSLTGIGQSKVPPIL
DBVPG6040       ELKRHLRTHTKGVQRR--RIKSKGSRKTVVNTATAAPTTFNENTGVSLTGIGQSKVPPIL
DBVPG6044       ELKRHLRTHTKGVQRR--RIKSKGSRKTVVNTATAAPTTFNENTGVSLTGIGQSKVPPIL
DBVPG6765       ELKRHLRTHTKGVQRR--RIKSKGSRKTVVNTATAAPTTFNENTGVSLTGIGQSKVPPIL
K11             ELKRHLRTHTKGVQRR--RIKSKGSRKTVVNTATAAPTTFNENTGVSLTGIGQSKVPPIL
L_1374          ELKRHLRTHTKGVQRR--RIKSKGSRKTVVNTATAAPTTFNENTGVSLTGIGQSKVPPIL
L_1528          ELKRHLRTHTKGVQRR--RIKSKGSRKTVVNTATAAPTTFNENTGVSLTGIGQSKVPPIL
NCYC110         ELKRHLRTHTKGVQRR--RIKSKGSRKTVVNTATAAPTTFNENTGVSLTGIGQSKVPPIL
NCYC361         ELKRHLRTHTKGVQRR--RIKSKGSRKTVVNTATAAPTTFNENTGVSLTGIGQSKVPPIL
RM11_1A         ELKRHLRTHTKGVQRR--RIKSKGSRKTVVNTATAAPTTFNENTGVSLTGIGQSKVPPIL
S288c           ELKRHLRTHTKGVQRR--RIKSKGSRKTVVNTATAAPTTFNENTGVSLTGIGQSKVPPIL
SK1             ELKRHLRTHTKGVQRR--RIKSKGSRKTVVNTATAAPTTFNENTGVSLTGIGQSKVPPIL
UWOPS03         ELKRHLRTHTKGVQRR--RIKSKGSRKTVVNTATAAPTTFNENTGVSLTGIGQSKVPPIL
UWOPS05         ELKRHLRTHTKGVQRR--RIKSKGSRKTVVNTATAAPTTFNENTGVSLTGIGQSKVPPIL
UWOPS83         ELKRHLRTHTKGVQRR--RIKSKGSRKTVVNTATAAPTTFNENTGVSLTGIGQSKVPPIL
UWOPS87         ELKRHLRTHTKGVQRR--RIKSKGSRKTVVNTATAAPTTFNENTGVSLTGIGQSKVPPIL
W303            ELKRHLRTHTKGVQRR--RIKSKGSRKTVVNTATAAPTTFNENTGVSLTGIGQSKVPPIL
Y12             ELKRHLRTHTKGVQRR--RIKSKGSRKTVVNTATAAPTTFNENTGVSLTGIGQSKVPPIL
Y55             ELKRHLRTHTKGVQRR--RIKSKGSRKTVVNTATAAPTTFNENTGVSLTGIGQSKVPPIL
Y9_13           ELKRHLRTHTKGVQRR--RIKSKGSRKTVVNTATAAPTTFNENTGVSLTGIGQSKVPPIL
YIIc17          ELKRHLRTHTKGVQRR--RIKSKGSRKTVVNTATAAPTTFNENTGVSLTGIGQSKVPPIL
YJM789          ELKRHLRTHTKGVQRR--RIKSKGSRKTVVNTATAAPTTFNENTGVSLTGIGQSKVPPIL
YJM975          ELKRHLRTHTKGVQRR--RIKSKGSRKTVVNTATAAPTTFNENTGVSLTGIGQSKVPPIL
YJM978          ELKRHLRTHTKGVQRR--RIKSKGSRKTVVNTATAAPTTFNENTGVSLTGIGQSKVPPIL
YJM981          ELKRHLRTHTKGVQRR--RIKSKGSRKTVVNTATAAPTTFNENTGVSLTGIGQSKVPPIL
YPS128          ELKRHLRTHTKGVQRR--RIKSKGSQKTVVNTATAAPTTFNENTGVSLTGIGQSKVPPIL
YPS606          ELKRHLRTHTKGVQRR--RIKSKGSQKTVVNTATAAPTTFNENTGVSLTGIGQSKVPPIL
YS2             ELKRHLRTHTKGVQRR--RIKSKGSRKTVVNTATAAPTTFNENTGVSLTGIGQSKVPPIL
YS4             ELKRHLRTHTKGVQRR--RIKSKGSRKTVVNTATAAPTTFNENTGVSLTGIGQSKVPPIL
YS9             ELKRHLRTHTKGVQRR--RIKSKGSRKTVVNTATAAPTTFNENTGVSLTGIGQSKVPPIL
EC1118          ELKRHLRTHTKGVQRR--RMKSKGSRKTVVNTATAAPTTFNENTGVSLTGIGQSKVPPIL
Sigma1278b      ELKRHLRTHTKGVQRR--RIKSKGSRKTVVNTATAAPTTFNENTGVSLTGIGQSKVPPIL
T7              ELKRHLRTHTKGVQRR--RIKSKGSRKTVVNTATAAPTTFNENTGVSLTGIGQSKVPPIL
JAY291          ELKRHLRTHTKGVQRR--RIKSKGSRKTVVNTATAAPTTFNENTGVSLTGIGQPKVPPIL
YJM320          ELKRHLRTHTKGVQRR--RIKSKGSRKTVVNTATAALTTFNENTGVSLTGIGQSKVPPIL
YJM421          ELKRHLRTHTKGVQRR--RIKSKGSRKTVVNTATAAPTTFNENTGVSLTGIGQSKVPPIL
YJM451          ELKRHLRTHTKGVQRR--RIKSKGSRKTVVNTATAAPTTFNENTGVSLTGIGQSKVPPIL
YPS163          ELKRHLRTHTKGVQRR--RIKSKGSQKXVVNTATAAPTTFNENTGVSLTGIGQSKVPPIL
UC5             ELKRHLRTHTKGVQRR--RIKSKGSRKTVVNTATAAPTTFNENTGVSLTGIGQSKVPPIL
YJM326          ELKRHLRTHTKGVQRR--RIKSKGSRKTVVNTATAAPTTFNENTGVSLTGIGQSKVPPIL
I14             ELKRHLRTHTKGVQRR--RIKSKGSRKTVVNTATAAPTTFNENTGVSLTGIGQSKVPPIL
PW5             ELKRHLRTHTKGVQRR--RIKSKGSRKTVVNTATAAPTTFNENTGVSLTGIGQSKVPPIL
YPS1009         ELKRHLRTHTKGVQRR--RIKSKGSRKTVVNTATAAPTTFNENTGVSLTGIGQSKVPPIL
M22             ELKRHLRTHTKGVQRR--RIKSKGSRKTVVNTATAAPTTFNENTGVSLTGIGQSKVPPIL
YJM280          ELKRHLRTHTKGVQRR--RIKSKGSRKTVVNTATAAPTTFNENTGVSLTGIGQPKVPPIL
WE372           ELKRHLRTHTKGVQRR--RIKSKGSRKTVVNTATAAPTTFNENTGVSLTGIGQSKVPPIL
FL100           ELKRHLRTHTKGVQRR--RIKSKGSRKTVVNTATAAPTTFNENTGVSLTGIGQSKVPPIL
CLIB324         ELKRHLRTHTKGVQRR--RIKSKGSRKTVVNTATAAPTTFNENTGVSLTGIGQSKVPPIL
IL01            ELKRHLRTHTKGVQRR--RIKSKGSRKTVVNTATAAPTTFNENTGVSLTAIGQSKVPPIL
                ***********  ***  *:***** * .:::**:: *** :* *** *  .: :: ***

Y2209           ISVAQNCDDVNIRNTGNNNGIVETQAPAILVPVISIQNDPHPIPSNLSTTSITSIASVYP
paradoxis       ISVAQNCDDVSGRSAGNNSGMVETQTPAILVPIIGIQKEPHIIPNNLSTASIASIVSMYP
Y389            ISVAQNCDDVNIRNTGNNNGIVETQAPAILVPVISIQNDPHPIPSNLSTTSITSIASVYP
YB210           ISVAQNCDDVNIRNTGNNNGIVETQAPAILVPVISIQNDPHPIPSNLSTTSITSIASVYP
DBVPG1106       ISVAQNCDDVNIRNTGNNNGIVETQAPAILVPVISIQNDPHPIPSNLSTTSITSIASVYP
DBVPG1373       ISVAQNCDDVNIRNTGNNNGIVETQAPAILVPVISIQNDPHPIPSNLSTTSITSIASVYP
DBVPG1788       ISVAQNCDDVNIRNTGNNNGIVETQAPAILVPVISIQNDPHPIPSNLSTTSITSIASVYP
DBVPG1853       ISVAQNCDDVNIRNTGNNNGIVETQAPAILVPVISIQNDPHPIPSNLSTTSITSIASVYP
DBVPG6040       ISVAQNCDDVNIRNTGNNNGIVETQAPAILVPVISIQNDPHPIPSNLSTTSITSIASVYP
DBVPG6044       ISVAQNCDDVNIRNTGNNNGIVETQAPAILVPVIGIQNDPHPIPSNLSTTSITSIASVYP
DBVPG6765       ISVAQNCDDVNIRNTGNNNGIVETQAPAILVPVISIQNDPHPIPSNLSTTSITSIASVYP
K11             ISVAQNCDDVNIRNTGNNNGIVETQAPAILVPVINIPNDPHPIPSSLSTTSITSIASVYP
L_1374          ISVAQNCDDVNIRNTGNNNGIVETQAPAILVPVISIQNDPHPIPSNLSTTSITSIASVYP
L_1528          ISVAQNCDDVNIRNTGNNNGIVETQAPAILVPVISIQNDPHPIPSNLSTTSITSIASVYP
NCYC110         ISVAQNCDDVNIRNTGNNNGIVETQAPAILVPVIGIQNDPHPIPSNLSTTSITSIASVYP
NCYC361         ISVAQNCDDVSIRNTGNNNGIVETQAPAILVPVISIQNDPHPIPSNLSTTSITSIASVYP
RM11_1A         ISVAQNCDDVNIRNTGNNNGIVETQAPAILVPVISIQNDPHPIPSNLSTTSITSIASVYP
S288c           ISVAQNCDDVNIRNTGNNNGIVETQAPAILVPVINIPNDPHPIPSSLSTTSITSIASVYP
SK1             ISVAQNCDDVNIRNTGNNNGIVETQAPAILVPVIGIQNDPHPIPSNLSTTSITSIASVYP
UWOPS03         ISVPQNCDDVNIRNTGNNNGIVETQVPAILVPVIGIQNDPHPIPSNLSTTSITSIASVYP
UWOPS05         ISVPQNCDDVNIRNTGNNNGIVETQVPAILVPVIGIQNDPHPIPSNLSTTSITSIASVYP
UWOPS83         ISVAQNCDDVNIRNTGNNNGIVETQAPAILVPVIGIQNDPHPIPSNLSTTSITSIASVYP
UWOPS87         ISVAQNCDDVNIRNTGNNNGIVETQAPAILVPVIGIQNDPHPIPSNLSTTSITSIASVYP
W303            ISVAQNCDDVNIRNTGNNNGIVETQAPAILVPVINIPNDPHPIPSSLSTTSITSIASVYP
Y12             ISVAQNCDDVNIRNTGNNNGIVETQAPAILVPVINIPNDPHPIPSSLSTTSITSIASVYP
Y55             ISVAQNCDDVNIRNTGNNNGIVETQAPAILVPVIGIQNDPHPIPSNLSTTSITSIASVYP
Y9_13           ISVAQNCDDVNIRNTGNNNGIVETQAPAILVPVINIPNDPHPIPSSLSTTSITSIASVYP
YIIc17          ISVAQNCDDVNIRNTGNNNGIVETQAPAILVPVISIQNDPHPIPSNLSTTSITSIASVYP
YJM789          ISVAQNCDDVNIRNTGNNNGIVETQAPAILVPVISIQNDPHPIPSNLSTTSITSIASVYP
YJM975          ISVAQNCDDVNIRNTGNNNGIVETQAPAILVPVISIQNDPHPIPSNLSTTSITSIASVYP
YJM978          ISVAQNCDDVNIRNTGNNNGIVETQAPAILVPVISIQNDPHPIPSNLSTTSITSIASVYP
YJM981          ISVAQNCDDVNIRNTGNNNGIVETQAPAILVPVISIQNDPHPIPSNLSTTSITSIASVYP
YPS128          ISVAQNCDDVNIRNTGNNNGIVETQAPAILVPVINIPNDPHPIPSSLSTTSITSIASVYP
YPS606          ISVAQNCDDVNIRNTGNNNGIVETQAPAILVPVINIPNDPHPIPSSLSTTSITSIASVYP
YS2             ISVAQNCDDVNIRNTGNNNGIVETQAPAILVPVISIQNDPHPIPSNLSTTSITSIASVYP
YS4             ISVAQNCDDVNIRNTGNNNGIVETQAPAILVPVISIQNDPHPIPSNLSTTSITSIASVYP
YS9             ISVAQNCDDVNIRNTGNNYGIVETQAPAILVPVISIQNDPHPIPSNLSTTSITSIASVYP
EC1118          ISVAQNCDDVNIRNTGNNNGIVETQAPAILVPVISIQNDPHPIPSNLSTTSITSIASVYP
Sigma1278b      ISVAQNCDDVNIRNTGNNNGIVETQAPAILVPVISIQNDPHPIPSNLSTTSITSIASVYP
T7              ISVAQNCDDVNIRNTGNNNGIVETQAPAILVPVINIPNDPHPIPSSLSTTSITSIASVYP
JAY291          ISVAQNCDDVNIRNTGNNNGIVETQAPAILVPVISIQNDPHPIPSNLSTTSITSIASVYP
YJM320          ISVAQNCDDVNIRNTGNNNGIVETQAPAILVPVINIPNDPHPIPSSLSTTSITSIASVYP
YJM421          ISVAQNCDDVNIRNTGNNNGIVETQAPAILVPVIGIQNDPHPIPSNLSTTSITSIASVYP
YJM451          ISVAQNCDDVNIRNTGNNNGIVETQAPAILVPVINIPNDPHPIPSSLSTTSITSIASVYP
YPS163          ISVAQNCDDVNIRNTGNNNGIVETQAPAILVPVINIPNDPHPIPSSLSTTSITSIASVYP
UC5             ISVAQNCDDVNIRNTGNNNGIVETQAPAILVPVINIPNDPHPIPSSLSTTSITSIASVYP
YJM326          ISVAQNCDDVNIRNTGNNNGIVETQAPAILVPVIGIQNDPHPIPSNLSTTSITSIASVYP
I14             ISVAQNCDDVNIRNTGNNNGIVETQAPAILVPVISIQNDPHPIPSNLSTTSITSIASVYP
PW5             ISVAQNCDDVNIRNTGNNNGIVETQAPAILVPVIGIQNDPHPIPSNLSTTSITSIASVYP
YPS1009         ISVAQNCDDVNIRNTGNNNGIVETQAPAILVPVINIPNDPHPIPSSLSTTSITSIASVYP
M22             ISVAQNCDDVNIRNTGNNNGIVETQAPAILVPVISIQNDPHPIPSNLSTTSITSIASVYP
YJM280          ISVAQNCDDVNIRNTGNNNGIVETQAPAILVPVISIQNDPHPIPSNLSTTSITSIASVYP
WE372           ISVAQNCDDVNIRNTGNNNGIVETQAPAILVPVISIQNDPHPIPSNLSTTSITSIASVYP
FL100           ISVAQXCDDVSIRNTGNNNGIVETQAPAILVPVISIQNDPHPIPSNLSTTSITSIASVYP
CLIB324         ISVAQNCDDVNIRNTGNNNGIVETQAPAILVPVINIPNDPHPIPSSLSTTSITSIASVYP
IL01            ISVAQNCDDVNIRNTGNNNGIAETQAPAILVPVISIQNDPHPIPSNLSTTSITSIASVYP
                *** * ****. *.:*** *:.***.******:* * ::** **..***:**:**.*:**

Y2209           STSPFQYLKSGFPEDPASTLYVHSSGSSLALGELSSNSSIFSKSRRNLAAMSGPDSLGSS
paradoxis       STSSFQYLNSAFSEGSVSIPCVPSSSSSLTSDELSSNSSIFSKSRKNLAAMSGLNSLSSS
Y389            STSPFQYLKXGFPEDPASTXYVHSSGSSLALGELSSNSSIFSKSRRNLAAMSGPDSLGSS
YB210           STSPFQYLKSGFPEDPASTPYVHSSGSSLALGVLSSNSSIFSKSRRNLAAMSGPDSLGSS
DBVPG1106       STSPFQYLKSGFPEDPASTLYVHSSGSSLALGELSSNSSIFSKSRRNLAAMSGPDSLGSS
DBVPG1373       STSPFQYLKSGFPEDPASTPYVHSSGSSLALGVLSSNSSIFSKSRRNLAAMSGPDSLGSS
DBVPG1788       STSPFQYLKSGFPEDPASTLYVHSSGSSLALGELSSNSSIFSKSRRNLAAMSGPDSLGSS
DBVPG1853       STSPFQYLKSGFPEDPASTPYVHSSGSSLALGELSSNSSIFSKSRRNLAAMSGPDSLSSS
DBVPG6040       STSPFQYLKSGFPEDPASTLYVHSSGSSLALGELSSNSSIFSKSRRNLAAMSGPDSLSSS
DBVPG6044       STSPFQYLKSGFPEDPASTPYVHSSGSSLALGELSSNSSIFSKSRRNLAAMSGPDSLSSS
DBVPG6765       STSPFQYLKSGFPEDPASTLYVHSSGSSLALGELSSNSSIFSKSRRNLAAMSGPDSLGSS
K11             STSPFQYLKSGFPEDPASTPYVHSSGSSLALGELSSNSSIFSKSRRNLAAMSGPDSLSSS
L_1374          STSPFQYLKSGFPEDPASTLYVHSSGSSLALGELSSNSSIFSKSRRNLAAMSGPDSLGSS
L_1528          STSPFQYLKSGFPEDPASTLYVHSSGSSLALGELSSNSSIFSKSRRNLAAMSGPDSLGSS
NCYC110         STSPFQYLKSGFPEDPASTPYVHSSGSSLALGELSSNSSIFSKSRRNLAAMSGPDSLSSS
NCYC361         STSPFQYLKSGFPEDPASTLYVHSSGSSLALGELSSNSSIFSKSRRNLAAMSGPDSLSSS
RM11_1A         STSPFQYLKSGFPEDPASTPYVHSSGSSLALGVLSSNSSIFSKSRRNLAAMSGPDSLGSS
S288c           STSPFQYLKSGFPEDPASTPYVHSSGSSLALGELSSNSSIFSKSRRNLAAMSGPDSLSSS
SK1             STSPFQYLKSGFPEDPASTPYVHSSGSSLALGELSSNSSIFSKSRRNLAAMSGPDSLSSS
UWOPS03         STSPFQYLKSGFPEDPASTPYVHSSGSSLALGELSSNSSIFSKSRRNLAAMSGPDSLSSS
UWOPS05         STSPFQYLKSGFPEDPASTPYVHSSGSSLALGELSSNSSIFSKSRRNLAAMSGPDSLSSS
UWOPS83         STSPFQYLKSGFPEDPASTPYVHSSGSSLALGELSSNSSIFSKSRRNLAAMSGPDSLSSS
UWOPS87         STSPFQYLKSGFPEDPASTPYVHSSGSSLALGELSSNSSIFSKSRRNLAAMSGHDSLSSS
W303            STSPFQYLKSGFPEDPASTPYVHSSGSSLALGELSSNSSIFSKSRRNLAAMSGPDSLSSS
Y12             STSPFQYLKSGFPEDPASTPYVHSSGSSLALGELSSNSSIFSKSRRNLAAMSGPDSLSSS
Y55             STSPFQYLKSGFPEDPASTPYVHSSGSSLALGELSSNSSIFSKSRRNLAAMSGPDSLSSS
Y9_13           STSPFQYLKSGFPEDPASTPYVHSSGSSLALGELSSNSSIFSKSRRNLAAMSGPDSLSSS
YIIc17          STSPFQYLKSGFPEDPASTPYVHSSGSSLALGELSSNSSIFSKSRRNLAAMSGPDSLSSS
YJM789          STSPFQYLKSGFPEDPASTLYVHSSGSSLALGELSSNSSIFSKSRRNLAAMSGPDSLGSS
YJM975          STSPFQYLKSGFPEDPASTLYVHSSGSSLALGELSSNSSIFSKSRRNLAAMSGPDSLGSS
YJM978          STSPFQYLKSGFPEDPASTLYVHSSGSSLALGELSSNSSIFSKSRRNLAAMSGPDSLGSS
YJM981          STSPFQYLKSGFPEDPASTLYVHSSGSSLALGELSSNSSIFSKSRRNLAAMSGPDSLGSS
YPS128          STSPFQYLKSGFPEDPASTPYVHSSGSSLALGELSSNSSIFSKSRRNLAAMSGPDSLSSS
YPS606          STSPFQYLKSGFPEDPASTPYVHSSGSSLALGELSSNSSIFSKSRRNLAAMSGPDSLSSS
YS2             STSPFQYLKSGFPEDPASTLYVHSSGSSLALGELSSNSSIFSKSRRNLAAMSGPDSLGSS
YS4             STSPFQYLKSGFPEDPASTPYVHSSGSSLALGVLSSNSSIFSKSRRNLAAMSGPDSLGSS
YS9             STSPFQYLKSGFPEDPASTPYVHSSGSSLALGVLSSNSSIFSKSRRNLAAMSGPDSLSSS
EC1118          STSPFQYLKSGFPEDPASTLYVHSSGSSLALGELSSNSSIFSKSRRNLAAMSGPDSLGSS
Sigma1278b      STSPFQYLKSGFPEDPASTLYVHSSGSSLALGELSSNSSIFSKSRRNLAAMSGPDSLGSS
T7              STSPFQYLKSGFPEDPASTPYVHSSGSSLALGELSSNSSIFSKSRRNLAAMSGHDSLSSS
JAY291          STSPFQYLKSGFPEDPASTLYVHSSGSSLALGELSSNSSIFSKSRRNLAAMSGPDSLGSS
YJM320          STSPFQYLKSGFPEDPASTPYVHSSGSSLALGELSSNSSIFSKSRRNLAAMSGPDSLSSS
YJM421          STSPFQYLKSGFPEDPASTPYVHSSGSSLALGELSSNSSIFSKSRRNLAAMSGHDSLSSS
YJM451          STSPFQYLKSGFPEDPASTPYVHSSGSSLALGELSSNSSIFSKSRRNLAAMSGPDSLSSS
YPS163          STSPFQYLKSGFPEDPASTPYVHSSGSSLALGELSSNSSIFSKSRRNLAAMSGPDSLSSS
UC5             STSPFQYLKSGFPEDPASTPYVHSSGSSLALGELSSNSSIFSKSRRNLAAMSGPDSLSSS
YJM326          STSPFQYLKSGFPEDPASTPYVHSSGSSLALGELSSNSSIFSKSRRNLAAMSGHDSLSSS
I14             STSPFQYLKSGFPEDPASTLYVHSSGSSLALGELSSNSSIFSKSRRNLAAMSGPDSLGSS
PW5             STSPFQYLKSGFPEDPASTPYVHSSGSSLALGELSSNSSIFSKSRRNLAAMSGPDSLSSS
YPS1009         STSPFQYLKSGFPEDPASTPYVHSSGSSLALGELSSNSSIFSKSRRNLAAMSGPDSLSSS
M22             STSPFQYLKSGFPEDPASTLYVHSSGSSLALGELSSNSSIFSKSRRNLAAMSGPDSLGSS
YJM280          STSPFQYLKSGFPEDPASTLYVHSSGSSLALGELSSNSSIFSKSRRNLAAMSGPDSLGSS
WE372           STSPFQYLKSGFPEDPASTLYVHSSGSSLALGELSSNSSIFSKSRRNLAAMSGPDSLGSS
FL100           STSPFQYLKSGFPEDPASTLYVHSSGSSLALGELSSNSSIFSKSRRNLAAMSGPDSLGSS
CLIB324         STSPFQYLKSGFPEDPASTPYVHSSGSSLALGELSSNSSIFSKSRRNLAAMSGPDSLSSS
IL01            STSPFQYLKSGFPEDPASTPYVHSSGSSLALGELSSNSSIFSKSRRNLAAMSGPDSLGSF
                *** ****: .* *  .*   * **.***:   ************:******* :**.* 

Y2209           KNQSSASLLSQTSHPSKSFSRPPTDLSPLRRIMPSVNTGDMEISRTVSVSSSSSSPTSVT
paradoxis       KNQSSISLLSQTSQPSKNLARPPTALGPLRKITPAVNSGDMEISRTISLSSSSTSLTSAT
Y389            KXQSSASLLSQTSHPSKSFSRPPTDLSPLRRIMPSVNTGDMEISRTVSVSSSSSSPTSVT
YB210           KNQSSASLLSQTSHPSKSFSRPPTDLSPLRRIMPSVNTGDMEISRTVSVSSSSSSPTSVT
DBVPG1106       KNQSSASLLSQTSHPSKSFSRPPTDLSPLRRIMPSVNTGDMEISRTVSVSSSSSSPTSVT
DBVPG1373       KNQSSASLLSQTSHPSKSFSRPPTDLSFLRRIMPSVNTGDMEISRTVSVSSSSSSPTSVT
DBVPG1788       KNQSSASLLSQTSHPSKSFSRPPTDLSPLRRIMPSVNTGDMEISRTVSVSSSSSSPTSVT
DBVPG1853       KNQSSASLLSQTSHPSKSFSRPPTDLSPLRRIMPSVNTGDMEISRTVSVSSSSSSLTSVT
DBVPG6040       KNQSSASLLSQTSHPSKSFSRPPTDLSPLRRIMPSVNTGDMEISRTVSVSSSSSSLTSVT
DBVPG6044       KNQSSASLLSQTSHPSKSFSRPPTDLSPLRRIMPSVNTGDMEISRTVSVSSSSSSLTSVT
DBVPG6765       KNQSSASLLSQTSHPSKSFSRPPTDLSPLRRIMPSVNTGDMEISRTVSVSSSSSSPTSVT
K11             KNQSSASLLSQTSHPSKSFSRPPTDLSPLRRIMPSVNTGDMEISRTVSVSSSSSSLTSVT
L_1374          KNQSSASLLSQTSHPSKSFSRPPTDLSPLRRIMPSVNTGDMEISRTVSVSSSSSSPTSVT
L_1528          KNQSSASLLSQTSHPSKSFSRPPTDLSPLRRIMPSVNTGDMEISRTVSVSSSSSSPTSVT
NCYC110         KNQSSASLLSQTSHPSKSFSRPPTDLSPLRRIMPSVNTGDMEISRTVSVSSSSSSLTSVT
NCYC361         KNQSSASLLSQTSHPSKSFSRPPTDLSPLRRIMPSVNTGDMEISRTVSVSSSSSSLTSVT
RM11_1A         KNQSSASLLSQTSHPSKSFSRPPTDLSPLRRIMPSVNTGDMEISRTVSVSSSSSSPTSVT
S288c           KNQSSASLLSQTSHPSKSFSRPPTDLSPLRRIMPSVNTGDMEISRTVSVSSSSSSLTSVT
SK1             KNQSSASLLSQTSHPSKSFSRPPTDLSPLRRIMPSVNTGDMEISRTVSVSSSSSSLTSVT
UWOPS03         KNQSSASLLSQTSHPSKSFSRPPTDLSPLRRIMPSVNTGDMEISRTVSVSSSSSSLTSVT
UWOPS05         KNQSSASLLSQTSHPSKSFSRPPTDLSPLRRIMPSVNTGDMEISRTVSVSSSSSSLTSVT
UWOPS83         KNQSSASLLSQTSHPSKSFSRPPTDLSPLRRIMPSVNTGDMEISRTVSVSSSSSSLTSVT
UWOPS87         KNQSSASLLSQTSHPSKSFSRPPTDLSPLRRIMPSVNTGDMEISRTVSVSSSSSSLTSVT
W303            KNQSSASLLSQTSHPSKSFSRPPTDLSPLRRIMPSVNTGDMEISRTVSVSSSSSSLTSVT
Y12             KNQSSASLLSQTSHPSKSFSRPPTDLSPLRRIMPSVNTGDMEISRTVSVSSSSSSLTSVT
Y55             KNQSSASLLSQTSHPSKSFSRPPTDLSPLRRIMPSVNTGDMEISRTVSVSSSSSSLTSVT
Y9_13           KNQSSASLLSQTSHPSKSFSRPPTDLSPLRRIMPSVNTGDMEISRTVSVSSSSSSLTSVT
YIIc17          KNQSSASLLSQTSHPSKSFSRPPTDLSPLRRIMPSVNTGDMEISRTVSVSSSSSSLTSVT
YJM789          KNQSSASLLSQTSHPSKSFSRPPTDLSPLRRIMPSVNTGDMEISRTVSVSSSSSSPTSVT
YJM975          KNQSSASLLSQTSHPSKSFSRPPTDLSPLRRIMPSVNTGDMEISRTVSVSSSSSSPTSVT
YJM978          KNQSSASLLSQTSHPSKSFSRPPTDLSPLRRIMPSVNTGDMEVSRTVSVSSSSSSPTSVT
YJM981          KNQSSASLLSQTSHPSKSFSRPPTDLSPLRRIMPSVNTGDMEISRTVSVSSSSSSPTSVT
YPS128          KNQSSASLLYQTSHPSKSFSRPPTDLSPLRRIMPSVNTGDMEISRTVSVSSSSSSLTSVT
YPS606          KNQSSASLLYQTSHPSKSFSRPPTDLSPLRRIMPSVNTGDMEISRTVSVSSSSSSLTSVT
YS2             KNQSSASLLSQTSHPSKSFSRPPTDLSPLRRIMPSVNTGDMEISRTVSVSSSSSSPTSVT
YS4             KNQSSASLLSQTSHPSKSFSRPPTDLSPLRRIMPSVNTGDMEISRTVSVSSSSSSPTSVT
YS9             KNQSSASLLSQTSHPSKSFSRPPTDLSPLRRIMPSVNTGDMEISRTVSVSSSSSSPTSVT
EC1118          KNQSSASLLSQTSHPSKSFSRPPTDLSPLRRIMPSVNTGDMEISRTVSVSSSSSSPTSVT
Sigma1278b      KNQSSASLLSQTSHPSKSFSRPPTDLSPLRRIMPSVNTGDMEISRTVSVSSSSSSPTSVT
T7              KNQSSASLLSQTSHPSKSFSRPPTDLSPLRRIMPSVNTGDMEISRTVSVSSSSSSLTSVT
JAY291          KNQSSASLLSQTSHPSKSFSRPPTDLSPLRRIMPSVNTGDMEISRTVSVSSSSSSPTSVT
YJM320          KNQSSASLLSQTSHPSKSFSRPPTDLSPLRRIMPSVNTGDMEISRTVSVSSSSSSLTSVT
YJM421          KNQSSASLLSQTSHPSKSFSRPPTDLSPLRRIMPSVNTGDMEISRTVSVSSSSSSLTSVT
YJM451          KNQSSASLLSQTSHPSKSFSRPPTDLSPLRRIMPSVNTGDMEISRTVSVSSSSSSLTSVT
YPS163          KNQSSASLLYQTSHPSKSFSRPPTDLSPLRRIMPSVNTGDMEISRTVSVSSSSSSLTSVT
UC5             KNQSSASLLSQTSHPSKSFSRPPTDLSPLRRIMPSVNTGDMEISRTVSVSSSSSSLTSVT
YJM326          KNQSSASLLSQTSHPSKSFSRPPTDLSPLRRIMPSVNTGDMEISRTVSVSSSSSSLTSVT
I14             KNQSSASLLSQTSHPSKSFSRPPTDLSPLRRIMPSVNTGDMEISRTVSVSSSSSSPTSVT
PW5             KNQSSASLLSQTSHPSKSFSRPPTDLSPLRRIMPSVNTGDMEISRTVSVSSSSSSLTSVT
YPS1009         KNQSSASLLSQTSHPSKSFSRPPTDLSPLRRIMPSVNTGDMEISRTVSVSSSSSSLTSVT
M22             KNQSSASLLSQTSHPSKSFSRPPTDLSPLRRIMPSVNTGDMEISRTVSVSSSSSSPTSVT
YJM280          KNQSSASLLSQTSHPSKSFSRPPTDLSPLRRIMPSVNTGDMEISRTVSVSSSSSSPTSVT
WE372           KNQSSASLLSQTSHPSKSFSRPPTDLSPLRRIMPSVNTGDMEISRTVSVSSSSSSPTSVT
FL100           KNQSSASLLSQTSHPSKSFSRPPTDLSPLRRIMPSVNTGDMEISRTVSVSSSSSSPTSVT
CLIB324         KNQSSASLLSQTSHPSKSFSRPPTDLSPLRRIMPSVNTGDMEISRTVSVSSSSSSPTSVT
IL01            KNQSSASLLSQTSHPSTSFSRPPTDLSPLRRIMPSVNTGDMEISRTVSVSSSSSSLTSVT
                * *** *** ***:**..::**** *. **:* *:**:****:***:*:****:* **.*

Y2209           YDDTAAKDMGMGIFFDRQPVTQKACRSNHKYKVNAVSRGRQHERAQFHISGDDEDSNVHR
paradoxis       YDDMTAKDMGMGIFLENPPVTQEACRSDRKFKTNTISRGRQHERAQFHISGDDEDNKVHR
Y389            YDDXAAKDMGMGIFFDRQPVTQKACRSNHKYKVNAVSRGRQHERAQFHISGDDEDSNVHR
YB210           YDDTAAKDMGMGIFFDRQPVTQKACRSNHKYKVNAVSRGRQHERAQFHISGDDEDSNVHR
DBVPG1106       YDDTAAKDMGMGIFFDRQPVTQKACRSNHKYKVNAVSRGRQHERAQFHISGDDEDSNVHR
DBVPG1373       YDDTAAKDMGMGIFFDRQPVTQKACRSNHKYKVNAVSRGRQHERAQFHISGDDEDSNVHR
DBVPG1788       YDDTAAKDMGMGIFFDRQPVTQKACRSNHKYKVNAVSRGRQHERAQFHISGDDEDSNVHR
DBVPG1853       YDDTAAKDMGMGIFFDRPPVTQKACRSNHKYKVNAVSRGRQHERAQFHISGDDEDSNVHR
DBVPG6040       YDDTAAKDMGMGIFFDRPPVTQKACRSNHKYKVNAVSRGRQHERAQFHISGDDEDSNVHR
DBVPG6044       YDDTAAKDMGMGIFFDRPPVTQKACRSNHKYKVNAVSRGRQHERAQFHISGDDEDSNVHR
DBVPG6765       YDDTAAKDMGMGIFFDRQPVTQKACRSNHKYKVNAVSRGRQHERAQFHISGDDEDSNVHR
K11             YDDTAAKDMGMGIFFDRPPVTQKACRSNHKYKVNAVSRGRQHERAQFHISGDDEDSNVHR
L_1374          YDDTAAKDMGMGIFFDRQPVTQKACRSNHKYKVNAVSRGRQHERAQFHISGDDEDSNVHR
L_1528          YDDTAAKDMGMGIFFDRQPVTQKACRSNHKYKVNAVSRGRQHERAQFHISGDDEDSNVHR
NCYC110         YDDTAAKDMGMGIFFDRPPVTQKACRSNHKYKVNAVSRGRQHERAQFHISGDDEDSNVHR
NCYC361         YDDTAAKDMGMGIFFDRPPVTQKACRSNHKYKVNAVSRGRQHERAQFHISGDDEDSNVHR
RM11_1A         YDDTAAKDMGMGIFFDRQPVTQKACRSNHKYKVNAVSRGRQHERAQFHISGDDEDSNVHR
S288c           YDDTAAKDMGMGIFFDRPPVTQKACRSNHKYKVNAVSRGRQHERAQFHISGDDEDSNVHR
SK1             YDDTAAKDMGMGIFFDRPPVTQKACRSNHKYKVNAVSRGRQHERAQFHISGDDEDSNVHR
UWOPS03         YDDTAAKDMGMGIFFDRPPVTQKACRSNHKYKVNAVSRGRQHERAQFHISGDDEDSNVHR
UWOPS05         YDDTAAKDMGMGIFFDRPPVTQKACRSNHKYKVNAVSRGRQHERAQFHISGDDEDSNVHR
UWOPS83         YDDTAAKDMGMGIFFDRPPVTQKACRSNHKYKVNAVSRGRQHERAQFHISGDDEDSNVHR
UWOPS87         YDDTAAKDMGMGIFFDRPPVTQKACRSNHKYKVNAVSRGRQHERAQFHISGDDEDSNVHR
W303            YDDTAAKDMGMGIFFDRPPVTQKACRSNHKYKVNAVSRGRQHERAQFHISGDDEDSNVHR
Y12             YDDTAAKDMGMGIFFDRPPVTQKACRSNHKYKVNAVSRGRQHERAQFHISGDDEDSNVHR
Y55             YDDTAAKDMGMGIFFDRPPVTQKACRSNHKYKVNAVSRGRQHERAQFHISGDDEDSNVHR
Y9_13           YDDTAAKDMGMGIFFDRPPVTQKACRSNHKYKVNAVSRGRQHERAQFHISGDDEDSNVHR
YIIc17          YDDTAAKDMGMGIFFDRPPVTQKACRSNHKYKVNAVSRGRQHERAQFHISGDDEDSNVHR
YJM789          YDDTAAKDMGMGIFFDRQPVTQKACRSNHKYKVNAVSRGRQHERAQFHISGDDEDSNVHR
YJM975          YDDTAAKDMGMGIFFDRQPVTQKACRSNHKYKVNAVSRGRQHERAQFHISGDDEDSNVHR
YJM978          YDDTAAKDMGMGIFFDRQPVTQKACRSNHKYKVNAVSRGRQHERAQFHISGDDEDSNVHR
YJM981          YDDTAAKDMGMGIFFDRQPVTQKACRSNHKYKVNAVSRGRQHERAQFHISGDDEDSNVHR
YPS128          YDDTAAKDMGMGIFFDRPPVTQKACRSNHKYKVNAVSRGRQHERAQFHISGDDEDSNVHR
YPS606          YDDTAAKDMGMGIFFDRPPVTQKACRSNHKYKVNAVSRGRQHERAQFHISGDDEDSNVHR
YS2             YDDTAAKDMGMGIFFDRQPVTQKACRSNHKYKVNAVSRGRQHERAQFHISGDDEDSNVHR
YS4             YDDTAAKDMGMGIFFDRQPVTQKACRSNHKYKVNAVSRGRQHERAQFHISGDDEDSNVHR
YS9             YDDTAAKDMGMGIFFDRQPVTQKACRSNHKYKVNAVSRGRQHERAQFHISGDDEDSNVHR
EC1118          YDDTAAKDMGMGIFFDRQPVTQKACRSNHKCKVNAVSRGRQHERAQFHISGDDEDSNVHR
Sigma1278b      YDDTAAKDMGMGIFFDRQPVTQKACRSNHKYKVNAVSRGRQHERAQFHISGDDEDSNVHR
T7              YDDTAAKDMGMGIFFDRPPVTQKACRSNHKYKVNAVSRGRQHERAQFHISGDDEDSNVHR
JAY291          YDDTAAKDMGMGIFFDRQPVTQKACRSNHKYKVNAVSRGRQHERAQFHISGDDEDSNVHR
YJM320          YDDTAAKDMGMGIFFDRPPVTQKACRSNHKYKVNAVSRGRQHERAQFHISGDDEDSNVHR
YJM421          YDDTAAKDMGMGIFFDRPPVTQKACRSNHKYKVNAVSRGRQHERAQFHISGDDEDSNVHR
YJM451          YDDTAAKDMGMGIFFDRPPVTQKACRSNHKYKVNAVSRGRQHERAQFHISGDDEDSNVHR
YPS163          YDDTAAKDMGMGIFFDRPPVTQKACRSNHKYKVNAVSRGRQHERAQFHISGDDEDSNVHR
UC5             YDDTAAKDMGMGIFFDRPPVTQKACRSNHKYKVNAVSRGRQHERAQFHISGDDEDSNVHR
YJM326          YDDTAAKDMGMGIFFDRPPVTQKACRSNHKYKVNAVSRGRQHERAQFHISGDDEDSNVHR
I14             YDDTAAKDMGMGIFFDRQPVTQKACRSNHKYKVNAVSRGRQHERAQFHISGDDEDSNVHR
PW5             YDDTAAKDMGMGIFFDRPPVTQKACRSNHKYKVNAVSRGRQHERAQFHISGDDEDSNVHR
YPS1009         HDDTAAKDMGMGIFFDRPPVTQKACRSNHKYKVNAVSRGRQHERAQFHISGDDEDSNVHR
M22             YDDTAAKDMGMGIFFDRQPVTQKACRSNHKYKVNAVSRGRQHERAQFHISGDDEDSNVHR
YJM280          YDDTAAKDMGMGIFFDRQPVTQKACRSNHKYKVNAVSRGRQHERAQFHISGDDEDSNVHR
WE372           YDDTAAKDMGMGIFFDRQPVTQKACRSNHKYKVNAVSRGRQHERAQFHISGDDEDSNVHR
FL100           YDDTAAKDMGMGIFFDRQPVTQKACRSNHKYKVNAVSRGRQHERAQFHISGDDEDSNVHR
CLIB324         YDDTAAKDMGMGIFFDRQPVTQKACRSNHKYKVNAVSRGRQHERAQFHISGDDEDSNVHR
IL01            YDDTAAKDMGMGIFFDRPPVTQKACRSNHKYKVNAVSRGRQHERAQFHISGDDEDSNVHR
                :** :*********::. ****:****::* *.*::*******************.:***

Y2209           QESGASNTNPKVSLPPIKSILRQIDNFNSAPSYFSK*
paradoxis       QESGASNTNPKVSLPPIRSILRQIDTFNNGPSYFY*-
Y389            QESGASNTNPKVSLPPIKSILRQIDNFNSAPSYFSK*
YB210           QESGASNTNPKVSLPPIKSILRQIDNFNSAPSYFSK*
DBVPG1106       QESGASNTNPKVSLPPIKSILRQIDNFNSAPSYFSK*
DBVPG1373       QESGASNTNPKVSLPPIKSILRQIDNFNSAPSYFSK*
DBVPG1788       QESGASNTNPKVSLPPIKSILRQIDNFNSAPSYFSK*
DBVPG1853       QESRASNTSPNVSLPPIKSILRQIDNFNSAPSYFSK*
DBVPG6040       QESGASNTSPNVSLPPIKSILRQIDNFNSAPSYFSK*
DBVPG6044       QESGASNTSPNVSLPPIKSILRQIDNFNSAPSYFSK*
DBVPG6765       QESGASNTNPKVSLPPIKSILRQIDNFNSAPSYFSK*
K11             QESRASNTSPNVSLPPIKSILRQIDNFNSAPSYFSK*
L_1374          QESGASNTNPKVSLPPIKSILRQIDNFNSAPSYFSK*
L_1528          QESGASNTNPKVSLPPIKSILRQIDNFNSAPSYFSK*
NCYC110         QESGASNTSPNVSLPPIKSILRQIDNFNSAPSYFSK*
NCYC361         QESGASNTSPNVSLPPIKSILRQIDNFNSAPSYFSK*
RM11_1A         QESGASNTNPKVSLPPIKSILRQIDNFNSAPSYFSK*
S288c           QESRASNTSPNVSLPPIKSILRQIDNFNSAPSYFSK*
SK1             QESGASNTSPNVSLPPIKSILRQIDNFNSAPSYFSK*
UWOPS03         QESGASNTSPNVSLPPIKSILRQIDNFNSAPSYFSK*
UWOPS05         QESGASNTSPNVSLPPIKSILRQIDNFNSAPSYFSK*
UWOPS83         QESGASNTSPNVSLPPIKSILRQIDNFNSAPSYFSK*
UWOPS87         QESGASNTSPNVSLPPIKSILRQIDNFNSAPSYFSK*
W303            QESRASNTSPNVSLPPIKSILRQIDNFNSAPSYFSK*
Y12             QESRASNTSPNVSLPPIKSILRQIDNFNSAPSYFSK*
Y55             QESGASNTSPNVSLPPIKSILRQIDNFNSAPSYFSK*
Y9_13           QESRASNTSPNVSLPPIKSILRQIDNFNSAPSYFSK*
YIIc17          QESGASNTSPNVSLPPIKSILRQIDNFNSAPSYFSK*
YJM789          QESGASNTNPKVSLPPIKSILRQIDNFNSAPSYFSK*
YJM975          QESGASNTNPKVSLPPIKSILRQIDNFNSAPSYFSK*
YJM978          QESGASNTNPKVSLPPIKSILRQIDNFNSAPSYFSK*
YJM981          QESGASNTNPKVSLPPIKSILRQIDNFNSAPSYFSK*
YPS128          QESRASNTSPNVSLPPIKSILRQIDNFNSAPSYFSK*
YPS606          QESGASNTSPNVSLPPIKSILRQIDNFNSAPSYFSK*
YS2             QESGASNTNPKVSLPPIKSILRQIDNFNSAPSYFSK*
YS4             QESGASNTNPKVSLPPIKSILRQIDNFNSAPSYFSK*
YS9             QESGASNTSPNVSLPPIKSILRQIDNFNSAPSYFSK*
EC1118          QESGASNTNPKVSLPPIKSILRQIDNFNSAPSYFSK*
Sigma1278b      QESGASNTNPKVSLPPIKSILRQIDNFNSAPSYFSK*
T7              QESGASNTSPNVSLPPIKSILRQIDNFNSAPSYFSK*
JAY291          QESGASNTNPKVSLPPIKSILRQIDNFNSAPSYFSK*
YJM320          QESRASNTSPNVSLPPIKSILRQIDNFNSAPSYFSK*
YJM421          QESGASNTSPNVSLPPIKSILRQIDNFNSAPSYFSK*
YJM451          QESRASNTSPNVSLPPIKSILRQIDNFNSAPSYFSK*
YPS163          QESGASNTSPNVSLPPIKSILRQIDNFNSAPSYFSK*
UC5             QESRASNTSPNVSLPPIKSILRQIDNFNSAPSYFSK*
YJM326          QESGASNTSPNVSLPPIKSILRQIDNFNSAPSYFSK*
I14             QESGASNTNPKVSLPPIKSILRQIDNFNSAPSYFSK*
PW5             QESGASNTSPNVSLPPIKSILRQIDNFNSAPSYFSK*
YPS1009         QESGASNTSPNVSLPPIKSILRQIDNFNSAPSYFSK*
M22             QESGASNTNPKVSLPPIKSILRQIDNFNSAPSYFSK*
YJM280          QESGASNTNPKVSLPPIKSILRQIDNFNSAPSYFSK*
WE372           QESGASNTNPKVSLPPIKSILRQIDNFNSAPSYFSK*
FL100           QESGASNTNPKVSLPPIKSILRQIDNFNSAPSYFSK*
CLIB324         QESGASNTNPKVSLPPIKSILRQIDNFNSAPSYFSK*
IL01            QESGASNTNPKVSLPPIKSILRQIDNFNSAPSYFSK*
                *** ****.*:******:*******.**..****   
